# Supplementary material for: Whole genome transcription profiling of Anaplasma phagocytophilum in human and tick host cells by tiling array analysis
Source: BMC Genomics. 2008 Jul 31;9:364. doi: 10.1186/1471-2164-9-364 (PMC2527338; doi:10.1186/1471-2164-9-364)
Supplement: Additional file 1 — Materials and instructions for graphing transcript level data in Artemis [file 1471-2164-9-364-S1.zip]

Archive with 5 entries (4 files):
- Data for Artemis/
- Data for Artemis/Hz minus strand.txt
- Data for Artemis/Hz plus strand.txt
- Data for Artemis/Instructions for viewing data.doc
- Data for Artemis/NC_007797.gbk
