# Supplementary material for: Whole genome transcription profiling of Anaplasma phagocytophilum in human and tick host cells by tiling array analysis
Source: BMC Genomics. 2008 Jul 31;9:364. doi: 10.1186/1471-2164-9-364 (PMC2527338; doi:10.1186/1471-2164-9-364)
Supplement: Additional file 1 — Materials and instructions for graphing transcript level data in Artemis [file 1471-2164-9-364-S1.zip › Data for Artemis/Hz minus strand.txt]

0  0  0 
0  0  0 
0  0  0 
0  0  0 
0  0  0 
0  0  0 
0  0  0 
0  0  0 
0  0  0 
0  0  0 
0  0  0 
0  0  0 
0  0  0 
0  0  0 
0  0  0 
0  0  0 
0  0  0 
436.33  294  506 
436.33  294  506 
436.33  294  506 
436.33  294  506 
436.33  294  506 
436.33  294  506 
436.33  294  506 
436.33  294  506 
436.33  294  506 
444.67  471  632.67 
444.67  471  632.67 
444.67  471  632.67 
444.67  471  632.67 
444.67  471  632.67 
444.67  471  632.67 
444.67  471  632.67 
444.67  471  632.67 
595.33  602  801.33 
595.33  602  801.33 
595.33  602  801.33 
595.33  602  801.33 
595.33  602  801.33 
595.33  602  801.33 
595.33  602  801.33 
595.33  602  801.33 
595.33  602  801.33 
595.33  602  801.33 
595.33  602  801.33 
595.33  602  801.33 
193  136.67  148.67 
193  136.67  148.67 
193  136.67  148.67 
193  136.67  148.67 
193  136.67  148.67 
193  136.67  148.67 
193  136.67  148.67 
193  136.67  148.67 
193  136.67  148.67 
193  136.67  148.67 
193  136.67  148.67 
141.67  112  127.67 
141.67  112  127.67 
141.67  112  127.67 
141.67  112  127.67 
141.67  112  127.67 
141.67  112  127.67 
141.67  112  127.67 
141.67  112  127.67 
141.67  112  127.67 
141.67  112  127.67 
146.67  128.33  121.33 
146.67  128.33  121.33 
146.67  128.33  121.33 
146.67  128.33  121.33 
146.67  128.33  121.33 
146.67  128.33  121.33 
146.67  128.33  121.33 
146.67  128.33  121.33 
146.67  128.33  121.33 
146.67  128.33  121.33 
146.67  128.33  121.33 
146.67  128.33  121.33 
146.67  128.33  121.33 
146.67  128.33  121.33 
359  277  578.67 
359  277  578.67 
359  277  578.67 
359  277  578.67 
359  277  578.67 
359  277  578.67 
359  277  578.67 
461.67  323.33  457.33 
461.67  323.33  457.33 
461.67  323.33  457.33 
461.67  323.33  457.33 
461.67  323.33  457.33 
461.67  323.33  457.33 
461.67  323.33  457.33 
461.67  323.33  457.33 
461.67  323.33  457.33 
461.67  323.33  457.33 
461.67  323.33  457.33 
515.33  480  561.33 
515.33  480  561.33 
515.33  480  561.33 
515.33  480  561.33 
515.33  480  561.33 
515.33  480  561.33 
515.33  480  561.33 
515.33  480  561.33 
515.33  480  561.33 
515.33  480  561.33 
95.667  136  111.33 
95.667  136  111.33 
95.667  136  111.33 
95.667  136  111.33 
95.667  136  111.33 
95.667  136  111.33 
95.667  136  111.33 
95.667  136  111.33 
95.667  136  111.33 
95.667  136  111.33 
95.667  136  111.33 
722  485.33  423.33 
722  485.33  423.33 
722  485.33  423.33 
722  485.33  423.33 
722  485.33  423.33 
722  485.33  423.33 
722  485.33  423.33 
722  485.33  423.33 
722  485.33  423.33 
722  485.33  423.33 
722  485.33  423.33 
722  485.33  423.33 
722  485.33  423.33 
722  485.33  423.33 
722  485.33  423.33 
722  485.33  423.33 
722  485.33  423.33 
722  485.33  423.33 
722  485.33  423.33 
722  485.33  423.33 
722  485.33  423.33 
722  485.33  423.33 
722  485.33  423.33 
722  485.33  423.33 
1320.7  1058  1018.3 
1320.7  1058  1018.3 
1320.7  1058  1018.3 
1320.7  1058  1018.3 
1320.7  1058  1018.3 
1320.7  1058  1018.3 
1320.7  1058  1018.3 
1320.7  1058  1018.3 
1320.7  1058  1018.3 
1320.7  1058  1018.3 
1320.7  1058  1018.3 
801  922.67  883 
801  922.67  883 
801  922.67  883 
801  922.67  883 
801  922.67  883 
801  922.67  883 
801  922.67  883 
801  922.67  883 
801  922.67  883 
801  922.67  883 
801  922.67  883 
1209.3  1348  1589 
1209.3  1348  1589 
1209.3  1348  1589 
1209.3  1348  1589 
1209.3  1348  1589 
1209.3  1348  1589 
1209.3  1348  1589 
1209.3  1348  1589 
1209.3  1348  1589 
1209.3  1348  1589 
1209.3  1348  1589 
337.67  291  348.33 
337.67  291  348.33 
337.67  291  348.33 
337.67  291  348.33 
337.67  291  348.33 
337.67  291  348.33 
337.67  291  348.33 
337.67  291  348.33 
337.67  291  348.33 
337.67  291  348.33 
337.67  291  348.33 
540.67  611  672.33 
540.67  611  672.33 
540.67  611  672.33 
540.67  611  672.33 
540.67  611  672.33 
540.67  611  672.33 
540.67  611  672.33 
540.67  611  672.33 
540.67  611  672.33 
540.67  611  672.33 
540.67  611  672.33 
1392.3  1343.3  1131.7 
1392.3  1343.3  1131.7 
1392.3  1343.3  1131.7 
1392.3  1343.3  1131.7 
1392.3  1343.3  1131.7 
1392.3  1343.3  1131.7 
1392.3  1343.3  1131.7 
1392.3  1343.3  1131.7 
1392.3  1343.3  1131.7 
1392.3  1343.3  1131.7 
1392.3  1343.3  1131.7 
825.67  935  748.33 
825.67  935  748.33 
825.67  935  748.33 
825.67  935  748.33 
825.67  935  748.33 
825.67  935  748.33 
825.67  935  748.33 
825.67  935  748.33 
825.67  935  748.33 
825.67  935  748.33 
825.67  935  748.33 
672.33  562.67  559 
672.33  562.67  559 
672.33  562.67  559 
672.33  562.67  559 
672.33  562.67  559 
672.33  562.67  559 
672.33  562.67  559 
672.33  562.67  559 
672.33  562.67  559 
672.33  562.67  559 
672.33  562.67  559 
829  828.33  703.33 
829  828.33  703.33 
829  828.33  703.33 
829  828.33  703.33 
829  828.33  703.33 
829  828.33  703.33 
829  828.33  703.33 
829  828.33  703.33 
829  828.33  703.33 
829  828.33  703.33 
829  828.33  703.33 
829  828.33  703.33 
171.67  92.333  86 
171.67  92.333  86 
171.67  92.333  86 
171.67  92.333  86 
171.67  92.333  86 
171.67  92.333  86 
171.67  92.333  86 
171.67  92.333  86 
171.67  92.333  86 
171.67  92.333  86 
632  445.67  343 
632  445.67  343 
632  445.67  343 
632  445.67  343 
632  445.67  343 
632  445.67  343 
632  445.67  343 
632  445.67  343 
632  445.67  343 
632  445.67  343 
632  445.67  343 
538  523.33  322 
538  523.33  322 
538  523.33  322 
538  523.33  322 
538  523.33  322 
538  523.33  322 
538  523.33  322 
538  523.33  322 
538  523.33  322 
538  523.33  322 
538  523.33  322 
1180.3  953.67  1047 
1180.3  953.67  1047 
1180.3  953.67  1047 
1180.3  953.67  1047 
1180.3  953.67  1047 
1180.3  953.67  1047 
1180.3  953.67  1047 
1180.3  953.67  1047 
1180.3  953.67  1047 
1180.3  953.67  1047 
1236.3  1292.3  1029 
1236.3  1292.3  1029 
1236.3  1292.3  1029 
1236.3  1292.3  1029 
1236.3  1292.3  1029 
1236.3  1292.3  1029 
1236.3  1292.3  1029 
1236.3  1292.3  1029 
1236.3  1292.3  1029 
1236.3  1292.3  1029 
1375.3  1307.7  1672 
1375.3  1307.7  1672 
1375.3  1307.7  1672 
1375.3  1307.7  1672 
1375.3  1307.7  1672 
1375.3  1307.7  1672 
1375.3  1307.7  1672 
1571.7  1356.3  1785.3 
1571.7  1356.3  1785.3 
1571.7  1356.3  1785.3 
1571.7  1356.3  1785.3 
1571.7  1356.3  1785.3 
1571.7  1356.3  1785.3 
1571.7  1356.3  1785.3 
1571.7  1356.3  1785.3 
1571.7  1356.3  1785.3 
1571.7  1356.3  1785.3 
1571.7  1356.3  1785.3 
1571.7  1356.3  1785.3 
1571.7  1356.3  1785.3 
1571.7  1356.3  1785.3 
1571.7  1356.3  1785.3 
1571.7  1356.3  1785.3 
1571.7  1356.3  1785.3 
1571.7  1356.3  1785.3 
253.33  211.67  184.67 
253.33  211.67  184.67 
253.33  211.67  184.67 
253.33  211.67  184.67 
253.33  211.67  184.67 
253.33  211.67  184.67 
253.33  211.67  184.67 
253.33  211.67  184.67 
253.33  211.67  184.67 
253.33  211.67  184.67 
253.33  211.67  184.67 
341.67  346  210.33 
341.67  346  210.33 
341.67  346  210.33 
341.67  346  210.33 
341.67  346  210.33 
341.67  346  210.33 
341.67  346  210.33 
341.67  346  210.33 
341.67  346  210.33 
341.67  346  210.33 
341.67  346  210.33 
341.67  346  210.33 
178  161.67  133.33 
178  161.67  133.33 
178  161.67  133.33 
178  161.67  133.33 
178  161.67  133.33 
178  161.67  133.33 
178  161.67  133.33 
178  161.67  133.33 
178  161.67  133.33 
178  161.67  133.33 
178  161.67  133.33 
1561.7  1384.7  1338 
1561.7  1384.7  1338 
1561.7  1384.7  1338 
1561.7  1384.7  1338 
1561.7  1384.7  1338 
1561.7  1384.7  1338 
1561.7  1384.7  1338 
1561.7  1384.7  1338 
1561.7  1384.7  1338 
1561.7  1384.7  1338 
1561.7  1384.7  1338 
2050.7  2245.7  1728.3 
2050.7  2245.7  1728.3 
2050.7  2245.7  1728.3 
2050.7  2245.7  1728.3 
2050.7  2245.7  1728.3 
2050.7  2245.7  1728.3 
2050.7  2245.7  1728.3 
2050.7  2245.7  1728.3 
2050.7  2245.7  1728.3 
2050.7  2245.7  1728.3 
2050.7  2245.7  1728.3 
566  568  390 
566  568  390 
566  568  390 
566  568  390 
566  568  390 
566  568  390 
566  568  390 
566  568  390 
566  568  390 
566  568  390 
566  568  390 
516  569.67  437.33 
516  569.67  437.33 
516  569.67  437.33 
516  569.67  437.33 
516  569.67  437.33 
516  569.67  437.33 
516  569.67  437.33 
516  569.67  437.33 
516  569.67  437.33 
516  569.67  437.33 
516  569.67  437.33 
1349  1244  1255 
1349  1244  1255 
1349  1244  1255 
1349  1244  1255 
1349  1244  1255 
1349  1244  1255 
1349  1244  1255 
1349  1244  1255 
1349  1244  1255 
1349  1244  1255 
1349  1244  1255 
1642  1616.3  2631 
1642  1616.3  2631 
1642  1616.3  2631 
1642  1616.3  2631 
1642  1616.3  2631 
1642  1616.3  2631 
1642  1616.3  2631 
1642  1616.3  2631 
1642  1616.3  2631 
1642  1616.3  2631 
1642  1616.3  2631 
633.67  461.33  538.33 
633.67  461.33  538.33 
633.67  461.33  538.33 
633.67  461.33  538.33 
633.67  461.33  538.33 
633.67  461.33  538.33 
633.67  461.33  538.33 
633.67  461.33  538.33 
633.67  461.33  538.33 
633.67  461.33  538.33 
633.67  461.33  538.33 
455.67  330.33  290 
455.67  330.33  290 
455.67  330.33  290 
455.67  330.33  290 
455.67  330.33  290 
455.67  330.33  290 
455.67  330.33  290 
455.67  330.33  290 
455.67  330.33  290 
455.67  330.33  290 
455.67  330.33  290 
583.33  458.33  353 
583.33  458.33  353 
583.33  458.33  353 
583.33  458.33  353 
583.33  458.33  353 
583.33  458.33  353 
583.33  458.33  353 
583.33  458.33  353 
583.33  458.33  353 
583.33  458.33  353 
583.33  458.33  353 
1367.3  1193.3  2904.7 
1367.3  1193.3  2904.7 
1367.3  1193.3  2904.7 
1367.3  1193.3  2904.7 
1367.3  1193.3  2904.7 
1367.3  1193.3  2904.7 
1367.3  1193.3  2904.7 
1367.3  1193.3  2904.7 
1367.3  1193.3  2904.7 
1367.3  1193.3  2904.7 
1367.3  1193.3  2904.7 
1310  1167.3  7819.3 
1310  1167.3  7819.3 
1310  1167.3  7819.3 
1310  1167.3  7819.3 
1310  1167.3  7819.3 
1310  1167.3  7819.3 
1310  1167.3  7819.3 
1310  1167.3  7819.3 
1310  1167.3  7819.3 
1310  1167.3  7819.3 
1310  1167.3  7819.3 
362.67  270  237.33 
362.67  270  237.33 
362.67  270  237.33 
362.67  270  237.33 
362.67  270  237.33 
362.67  270  237.33 
362.67  270  237.33 
362.67  270  237.33 
362.67  270  237.33 
362.67  270  237.33 
362.67  270  237.33 
605  547  453.67 
605  547  453.67 
605  547  453.67 
605  547  453.67 
605  547  453.67 
605  547  453.67 
605  547  453.67 
605  547  453.67 
605  547  453.67 
605  547  453.67 
605  547  453.67 
437.67  450.33  386.33 
437.67  450.33  386.33 
437.67  450.33  386.33 
437.67  450.33  386.33 
437.67  450.33  386.33 
437.67  450.33  386.33 
437.67  450.33  386.33 
437.67  450.33  386.33 
437.67  450.33  386.33 
437.67  450.33  386.33 
437.67  450.33  386.33 
982.67  729  718.33 
982.67  729  718.33 
982.67  729  718.33 
982.67  729  718.33 
982.67  729  718.33 
982.67  729  718.33 
982.67  729  718.33 
982.67  729  718.33 
982.67  729  718.33 
982.67  729  718.33 
982.67  729  718.33 
1086.3  835  720.33 
1086.3  835  720.33 
1086.3  835  720.33 
1086.3  835  720.33 
1086.3  835  720.33 
1086.3  835  720.33 
1086.3  835  720.33 
1086.3  835  720.33 
1086.3  835  720.33 
1086.3  835  720.33 
1086.3  835  720.33 
986.67  816.33  715 
986.67  816.33  715 
986.67  816.33  715 
986.67  816.33  715 
986.67  816.33  715 
986.67  816.33  715 
986.67  816.33  715 
986.67  816.33  715 
986.67  816.33  715 
986.67  816.33  715 
986.67  816.33  715 
327.33  295  269.67 
327.33  295  269.67 
327.33  295  269.67 
327.33  295  269.67 
327.33  295  269.67 
327.33  295  269.67 
327.33  295  269.67 
327.33  295  269.67 
327.33  295  269.67 
327.33  295  269.67 
327.33  295  269.67 
979.33  833.67  687.67 
979.33  833.67  687.67 
979.33  833.67  687.67 
979.33  833.67  687.67 
979.33  833.67  687.67 
979.33  833.67  687.67 
979.33  833.67  687.67 
979.33  833.67  687.67 
979.33  833.67  687.67 
979.33  833.67  687.67 
979.33  833.67  687.67 
825  784.67  766.67 
825  784.67  766.67 
825  784.67  766.67 
825  784.67  766.67 
825  784.67  766.67 
825  784.67  766.67 
825  784.67  766.67 
825  784.67  766.67 
825  784.67  766.67 
825  784.67  766.67 
825  784.67  766.67 
825  784.67  766.67 
825  784.67  766.67 
825  784.67  766.67 
825  784.67  766.67 
1173.7  834  1004.7 
1173.7  834  1004.7 
1173.7  834  1004.7 
1173.7  834  1004.7 
1173.7  834  1004.7 
1173.7  834  1004.7 
1173.7  834  1004.7 
1173.7  834  1004.7 
1173.7  834  1004.7 
1173.7  834  1004.7 
1173.7  834  1004.7 
1020.7  987.33  777.33 
1020.7  987.33  777.33 
1020.7  987.33  777.33 
1020.7  987.33  777.33 
1020.7  987.33  777.33 
1020.7  987.33  777.33 
1020.7  987.33  777.33 
1020.7  987.33  777.33 
1020.7  987.33  777.33 
1020.7  987.33  777.33 
1020.7  987.33  777.33 
721.67  667  600 
721.67  667  600 
721.67  667  600 
721.67  667  600 
721.67  667  600 
721.67  667  600 
721.67  667  600 
721.67  667  600 
721.67  667  600 
721.67  667  600 
721.67  667  600 
721.67  667  600 
721.67  667  600 
721.67  667  600 
721.67  667  600 
721.67  667  600 
721.67  667  600 
721.67  667  600 
721.67  667  600 
721.67  667  600 
460.67  365.33  449 
460.67  365.33  449 
460.67  365.33  449 
460.67  365.33  449 
460.67  365.33  449 
460.67  365.33  449 
460.67  365.33  449 
460.67  365.33  449 
460.67  365.33  449 
460.67  365.33  449 
460.67  365.33  449 
640.67  686.33  485.67 
640.67  686.33  485.67 
640.67  686.33  485.67 
640.67  686.33  485.67 
640.67  686.33  485.67 
640.67  686.33  485.67 
640.67  686.33  485.67 
640.67  686.33  485.67 
640.67  686.33  485.67 
640.67  686.33  485.67 
640.67  686.33  485.67 
988.33  929.67  693.67 
988.33  929.67  693.67 
988.33  929.67  693.67 
988.33  929.67  693.67 
988.33  929.67  693.67 
988.33  929.67  693.67 
988.33  929.67  693.67 
988.33  929.67  693.67 
988.33  929.67  693.67 
988.33  929.67  693.67 
988.33  929.67  693.67 
576.33  642.67  398.33 
576.33  642.67  398.33 
576.33  642.67  398.33 
576.33  642.67  398.33 
576.33  642.67  398.33 
576.33  642.67  398.33 
576.33  642.67  398.33 
576.33  642.67  398.33 
576.33  642.67  398.33 
576.33  642.67  398.33 
576.33  642.67  398.33 
390.67  417.33  327 
390.67  417.33  327 
390.67  417.33  327 
390.67  417.33  327 
390.67  417.33  327 
390.67  417.33  327 
390.67  417.33  327 
390.67  417.33  327 
390.67  417.33  327 
390.67  417.33  327 
390.67  417.33  327 
370.33  361.33  225.33 
370.33  361.33  225.33 
370.33  361.33  225.33 
370.33  361.33  225.33 
370.33  361.33  225.33 
370.33  361.33  225.33 
370.33  361.33  225.33 
370.33  361.33  225.33 
370.33  361.33  225.33 
370.33  361.33  225.33 
370.33  361.33  225.33 
1022.3  1024.7  988.33 
1022.3  1024.7  988.33 
1022.3  1024.7  988.33 
1022.3  1024.7  988.33 
1022.3  1024.7  988.33 
1022.3  1024.7  988.33 
1022.3  1024.7  988.33 
1022.3  1024.7  988.33 
1022.3  1024.7  988.33 
1022.3  1024.7  988.33 
1022.3  1024.7  988.33 
1048  908.33  622.33 
1048  908.33  622.33 
1048  908.33  622.33 
1048  908.33  622.33 
1048  908.33  622.33 
1048  908.33  622.33 
1048  908.33  622.33 
1048  908.33  622.33 
1048  908.33  622.33 
1048  908.33  622.33 
1048  908.33  622.33 
698  629.67  622 
698  629.67  622 
698  629.67  622 
698  629.67  622 
698  629.67  622 
698  629.67  622 
698  629.67  622 
698  629.67  622 
698  629.67  622 
698  629.67  622 
698  629.67  622 
548.67  497.33  482.33 
548.67  497.33  482.33 
548.67  497.33  482.33 
548.67  497.33  482.33 
548.67  497.33  482.33 
548.67  497.33  482.33 
548.67  497.33  482.33 
548.67  497.33  482.33 
548.67  497.33  482.33 
548.67  497.33  482.33 
548.67  497.33  482.33 
620  573  519 
620  573  519 
620  573  519 
620  573  519 
620  573  519 
620  573  519 
620  573  519 
620  573  519 
620  573  519 
620  573  519 
620  573  519 
693.67  562.33  535.33 
693.67  562.33  535.33 
693.67  562.33  535.33 
693.67  562.33  535.33 
693.67  562.33  535.33 
693.67  562.33  535.33 
693.67  562.33  535.33 
693.67  562.33  535.33 
693.67  562.33  535.33 
693.67  562.33  535.33 
693.67  562.33  535.33 
669  675.33  631.67 
669  675.33  631.67 
669  675.33  631.67 
669  675.33  631.67 
669  675.33  631.67 
669  675.33  631.67 
669  675.33  631.67 
669  675.33  631.67 
669  675.33  631.67 
669  675.33  631.67 
669  675.33  631.67 
821.67  718.67  607.67 
821.67  718.67  607.67 
821.67  718.67  607.67 
821.67  718.67  607.67 
821.67  718.67  607.67 
821.67  718.67  607.67 
821.67  718.67  607.67 
821.67  718.67  607.67 
821.67  718.67  607.67 
821.67  718.67  607.67 
821.67  718.67  607.67 
863  821  692 
863  821  692 
863  821  692 
863  821  692 
863  821  692 
863  821  692 
863  821  692 
863  821  692 
863  821  692 
863  821  692 
863  821  692 
1223.7  1261  1192.7 
1223.7  1261  1192.7 
1223.7  1261  1192.7 
1223.7  1261  1192.7 
1223.7  1261  1192.7 
1223.7  1261  1192.7 
1223.7  1261  1192.7 
1223.7  1261  1192.7 
1223.7  1261  1192.7 
1223.7  1261  1192.7 
1223.7  1261  1192.7 
265  367.33  414.67 
265  367.33  414.67 
265  367.33  414.67 
265  367.33  414.67 
265  367.33  414.67 
265  367.33  414.67 
265  367.33  414.67 
265  367.33  414.67 
265  367.33  414.67 
265  367.33  414.67 
265  367.33  414.67 
567  638.33  611 
567  638.33  611 
567  638.33  611 
567  638.33  611 
567  638.33  611 
567  638.33  611 
567  638.33  611 
567  638.33  611 
567  638.33  611 
567  638.33  611 
567  638.33  611 
673.67  838  1094.7 
673.67  838  1094.7 
673.67  838  1094.7 
673.67  838  1094.7 
673.67  838  1094.7 
673.67  838  1094.7 
673.67  838  1094.7 
673.67  838  1094.7 
673.67  838  1094.7 
673.67  838  1094.7 
673.67  838  1094.7 
774.67  685  746 
774.67  685  746 
774.67  685  746 
774.67  685  746 
774.67  685  746 
774.67  685  746 
774.67  685  746 
774.67  685  746 
774.67  685  746 
774.67  685  746 
774.67  685  746 
774.67  685  746 
155  217.67  230.67 
155  217.67  230.67 
155  217.67  230.67 
155  217.67  230.67 
155  217.67  230.67 
155  217.67  230.67 
155  217.67  230.67 
155  217.67  230.67 
155  217.67  230.67 
155  217.67  230.67 
155  217.67  230.67 
537.67  504.67  299 
537.67  504.67  299 
537.67  504.67  299 
537.67  504.67  299 
537.67  504.67  299 
537.67  504.67  299 
537.67  504.67  299 
537.67  504.67  299 
537.67  504.67  299 
877  1016.3  723 
877  1016.3  723 
877  1016.3  723 
877  1016.3  723 
877  1016.3  723 
877  1016.3  723 
877  1016.3  723 
877  1016.3  723 
877  1016.3  723 
877  1016.3  723 
877  1016.3  723 
1285  1508.7  2772.3 
1285  1508.7  2772.3 
1285  1508.7  2772.3 
1285  1508.7  2772.3 
1285  1508.7  2772.3 
1285  1508.7  2772.3 
1285  1508.7  2772.3 
1285  1508.7  2772.3 
1285  1508.7  2772.3 
1285  1508.7  2772.3 
1285  1508.7  2772.3 
1510.3  1444  1668.7 
1510.3  1444  1668.7 
1510.3  1444  1668.7 
1510.3  1444  1668.7 
1510.3  1444  1668.7 
1510.3  1444  1668.7 
1510.3  1444  1668.7 
1510.3  1444  1668.7 
1510.3  1444  1668.7 
1510.3  1444  1668.7 
1510.3  1444  1668.7 
760.67  662  570 
760.67  662  570 
760.67  662  570 
760.67  662  570 
760.67  662  570 
760.67  662  570 
760.67  662  570 
760.67  662  570 
760.67  662  570 
760.67  662  570 
760.67  662  570 
1864  1710.3  2106.7 
1864  1710.3  2106.7 
1864  1710.3  2106.7 
1864  1710.3  2106.7 
1864  1710.3  2106.7 
1864  1710.3  2106.7 
1864  1710.3  2106.7 
1864  1710.3  2106.7 
1864  1710.3  2106.7 
1864  1710.3  2106.7 
1864  1710.3  2106.7 
728.67  689.33  672.67 
728.67  689.33  672.67 
728.67  689.33  672.67 
728.67  689.33  672.67 
728.67  689.33  672.67 
728.67  689.33  672.67 
728.67  689.33  672.67 
728.67  689.33  672.67 
728.67  689.33  672.67 
728.67  689.33  672.67 
728.67  689.33  672.67 
728.67  689.33  672.67 
728.67  689.33  672.67 
728.67  689.33  672.67 
140.33  127  96.333 
140.33  127  96.333 
140.33  127  96.333 
140.33  127  96.333 
140.33  127  96.333 
140.33  127  96.333 
140.33  127  96.333 
140.33  127  96.333 
140.33  127  96.333 
140.33  127  96.333 
140.33  127  96.333 
140.33  127  96.333 
193.33  142.67  106.67 
193.33  142.67  106.67 
193.33  142.67  106.67 
193.33  142.67  106.67 
193.33  142.67  106.67 
193.33  142.67  106.67 
193.33  142.67  106.67 
193.33  142.67  106.67 
193.33  142.67  106.67 
193.33  142.67  106.67 
193.33  142.67  106.67 
148.33  217.67  155.67 
148.33  217.67  155.67 
148.33  217.67  155.67 
148.33  217.67  155.67 
148.33  217.67  155.67 
148.33  217.67  155.67 
148.33  217.67  155.67 
148.33  217.67  155.67 
148.33  217.67  155.67 
148.33  217.67  155.67 
148.33  217.67  155.67 
1560.7  1251.7  1738 
1560.7  1251.7  1738 
1560.7  1251.7  1738 
1560.7  1251.7  1738 
1560.7  1251.7  1738 
1560.7  1251.7  1738 
1560.7  1251.7  1738 
1560.7  1251.7  1738 
1560.7  1251.7  1738 
1560.7  1251.7  1738 
1560.7  1251.7  1738 
1349.3  980  1290 
1349.3  980  1290 
1349.3  980  1290 
1349.3  980  1290 
1349.3  980  1290 
1349.3  980  1290 
1349.3  980  1290 
1349.3  980  1290 
1349.3  980  1290 
1349.3  980  1290 
1349.3  980  1290 
678  756.33  593 
678  756.33  593 
678  756.33  593 
678  756.33  593 
678  756.33  593 
678  756.33  593 
678  756.33  593 
678  756.33  593 
678  756.33  593 
678  756.33  593 
678  756.33  593 
678  756.33  593 
1481.3  1210.3  691.67 
1481.3  1210.3  691.67 
1481.3  1210.3  691.67 
1481.3  1210.3  691.67 
1481.3  1210.3  691.67 
1481.3  1210.3  691.67 
1481.3  1210.3  691.67 
1481.3  1210.3  691.67 
1481.3  1210.3  691.67 
1481.3  1210.3  691.67 
1481.3  1210.3  691.67 
858.67  779.67  806.67 
858.67  779.67  806.67 
858.67  779.67  806.67 
858.67  779.67  806.67 
858.67  779.67  806.67 
858.67  779.67  806.67 
858.67  779.67  806.67 
858.67  779.67  806.67 
858.67  779.67  806.67 
858.67  779.67  806.67 
858.67  779.67  806.67 
556  347  404.67 
556  347  404.67 
556  347  404.67 
556  347  404.67 
556  347  404.67 
556  347  404.67 
556  347  404.67 
556  347  404.67 
556  347  404.67 
556  347  404.67 
556  347  404.67 
556  347  404.67 
986  612  1146 
986  612  1146 
986  612  1146 
986  612  1146 
986  612  1146 
986  612  1146 
986  612  1146 
986  612  1146 
986  612  1146 
986  612  1146 
986  612  1146 
682  584  596 
682  584  596 
682  584  596 
682  584  596 
682  584  596 
682  584  596 
682  584  596 
682  584  596 
682  584  596 
682  584  596 
682  584  596 
1214.3  1179.7  1767.3 
1214.3  1179.7  1767.3 
1214.3  1179.7  1767.3 
1214.3  1179.7  1767.3 
1214.3  1179.7  1767.3 
1214.3  1179.7  1767.3 
1214.3  1179.7  1767.3 
1214.3  1179.7  1767.3 
1214.3  1179.7  1767.3 
1214.3  1179.7  1767.3 
1214.3  1179.7  1767.3 
1776.3  1481  1862.7 
1776.3  1481  1862.7 
1776.3  1481  1862.7 
1776.3  1481  1862.7 
1776.3  1481  1862.7 
1776.3  1481  1862.7 
1776.3  1481  1862.7 
1776.3  1481  1862.7 
1776.3  1481  1862.7 
1776.3  1481  1862.7 
1776.3  1481  1862.7 
1278.7  1178.7  1657.3 
1278.7  1178.7  1657.3 
1278.7  1178.7  1657.3 
1278.7  1178.7  1657.3 
1278.7  1178.7  1657.3 
1278.7  1178.7  1657.3 
1278.7  1178.7  1657.3 
1278.7  1178.7  1657.3 
1278.7  1178.7  1657.3 
1278.7  1178.7  1657.3 
1278.7  1178.7  1657.3 
1478.3  1670.7  1787.7 
1478.3  1670.7  1787.7 
1478.3  1670.7  1787.7 
1478.3  1670.7  1787.7 
1478.3  1670.7  1787.7 
1478.3  1670.7  1787.7 
1478.3  1670.7  1787.7 
1478.3  1670.7  1787.7 
1478.3  1670.7  1787.7 
1478.3  1670.7  1787.7 
1478.3  1670.7  1787.7 
319.67  111.33  126.33 
319.67  111.33  126.33 
319.67  111.33  126.33 
319.67  111.33  126.33 
319.67  111.33  126.33 
319.67  111.33  126.33 
319.67  111.33  126.33 
319.67  111.33  126.33 
319.67  111.33  126.33 
319.67  111.33  126.33 
319.67  111.33  126.33 
319.67  111.33  126.33 
619.67  539.33  529.33 
619.67  539.33  529.33 
619.67  539.33  529.33 
619.67  539.33  529.33 
619.67  539.33  529.33 
619.67  539.33  529.33 
619.67  539.33  529.33 
619.67  539.33  529.33 
619.67  539.33  529.33 
619.67  539.33  529.33 
619.67  539.33  529.33 
986.67  832  831.33 
986.67  832  831.33 
986.67  832  831.33 
986.67  832  831.33 
986.67  832  831.33 
986.67  832  831.33 
986.67  832  831.33 
986.67  832  831.33 
986.67  832  831.33 
986.67  832  831.33 
986.67  832  831.33 
406.67  483  474.33 
406.67  483  474.33 
406.67  483  474.33 
406.67  483  474.33 
406.67  483  474.33 
406.67  483  474.33 
406.67  483  474.33 
406.67  483  474.33 
406.67  483  474.33 
406.67  483  474.33 
406.67  483  474.33 
1684  1334.3  2305.7 
1684  1334.3  2305.7 
1684  1334.3  2305.7 
1684  1334.3  2305.7 
1684  1334.3  2305.7 
1684  1334.3  2305.7 
1684  1334.3  2305.7 
1684  1334.3  2305.7 
1684  1334.3  2305.7 
1684  1334.3  2305.7 
1684  1334.3  2305.7 
1286  1320.7  1273.3 
1286  1320.7  1273.3 
1286  1320.7  1273.3 
1286  1320.7  1273.3 
1286  1320.7  1273.3 
1286  1320.7  1273.3 
1286  1320.7  1273.3 
1286  1320.7  1273.3 
1286  1320.7  1273.3 
1286  1320.7  1273.3 
1286  1320.7  1273.3 
255  285.33  236 
255  285.33  236 
255  285.33  236 
255  285.33  236 
255  285.33  236 
255  285.33  236 
255  285.33  236 
255  285.33  236 
255  285.33  236 
255  285.33  236 
255  285.33  236 
689.67  619  525.33 
689.67  619  525.33 
689.67  619  525.33 
689.67  619  525.33 
689.67  619  525.33 
689.67  619  525.33 
689.67  619  525.33 
689.67  619  525.33 
689.67  619  525.33 
689.67  619  525.33 
689.67  619  525.33 
725  651  800 
725  651  800 
725  651  800 
725  651  800 
725  651  800 
725  651  800 
725  651  800 
725  651  800 
725  651  800 
725  651  800 
725  651  800 
1553  1479.7  2558.3 
1553  1479.7  2558.3 
1553  1479.7  2558.3 
1553  1479.7  2558.3 
1553  1479.7  2558.3 
1553  1479.7  2558.3 
1553  1479.7  2558.3 
1553  1479.7  2558.3 
1553  1479.7  2558.3 
1553  1479.7  2558.3 
1553  1479.7  2558.3 
6536  6432  2299.7 
6536  6432  2299.7 
6536  6432  2299.7 
6536  6432  2299.7 
6536  6432  2299.7 
6536  6432  2299.7 
6536  6432  2299.7 
6536  6432  2299.7 
6536  6432  2299.7 
6536  6432  2299.7 
6536  6432  2299.7 
573  557.67  475 
573  557.67  475 
573  557.67  475 
573  557.67  475 
573  557.67  475 
573  557.67  475 
573  557.67  475 
573  557.67  475 
573  557.67  475 
573  557.67  475 
573  557.67  475 
617.67  637  977.67 
617.67  637  977.67 
617.67  637  977.67 
617.67  637  977.67 
617.67  637  977.67 
617.67  637  977.67 
617.67  637  977.67 
617.67  637  977.67 
617.67  637  977.67 
617.67  637  977.67 
617.67  637  977.67 
1378  1298  1514 
1378  1298  1514 
1378  1298  1514 
1378  1298  1514 
1378  1298  1514 
1378  1298  1514 
1378  1298  1514 
1378  1298  1514 
1378  1298  1514 
1378  1298  1514 
1378  1298  1514 
817  763.33  720.67 
817  763.33  720.67 
817  763.33  720.67 
817  763.33  720.67 
817  763.33  720.67 
817  763.33  720.67 
817  763.33  720.67 
817  763.33  720.67 
817  763.33  720.67 
817  763.33  720.67 
568.67  635.33  536 
568.67  635.33  536 
568.67  635.33  536 
568.67  635.33  536 
568.67  635.33  536 
568.67  635.33  536 
568.67  635.33  536 
568.67  635.33  536 
568.67  635.33  536 
568.67  635.33  536 
568.67  635.33  536 
1247  1224  1076.7 
1247  1224  1076.7 
1247  1224  1076.7 
1247  1224  1076.7 
1247  1224  1076.7 
1247  1224  1076.7 
1247  1224  1076.7 
1247  1224  1076.7 
1247  1224  1076.7 
1247  1224  1076.7 
1247  1224  1076.7 
1673.7  1649  2494 
1673.7  1649  2494 
1673.7  1649  2494 
1673.7  1649  2494 
1673.7  1649  2494 
1673.7  1649  2494 
1673.7  1649  2494 
1673.7  1649  2494 
1673.7  1649  2494 
1673.7  1649  2494 
1673.7  1649  2494 
1398  1482  2271 
1398  1482  2271 
1398  1482  2271 
1398  1482  2271 
1398  1482  2271 
1398  1482  2271 
1398  1482  2271 
1398  1482  2271 
1398  1482  2271 
1398  1482  2271 
1398  1482  2271 
170.67  142.33  119.33 
170.67  142.33  119.33 
170.67  142.33  119.33 
170.67  142.33  119.33 
170.67  142.33  119.33 
170.67  142.33  119.33 
170.67  142.33  119.33 
170.67  142.33  119.33 
170.67  142.33  119.33 
170.67  142.33  119.33 
170.67  142.33  119.33 
775.33  744  528 
775.33  744  528 
775.33  744  528 
775.33  744  528 
775.33  744  528 
775.33  744  528 
775.33  744  528 
775.33  744  528 
775.33  744  528 
775.33  744  528 
775.33  744  528 
599  654  477.33 
599  654  477.33 
599  654  477.33 
599  654  477.33 
599  654  477.33 
599  654  477.33 
599  654  477.33 
599  654  477.33 
599  654  477.33 
599  654  477.33 
599  654  477.33 
935  876.33  2733.3 
935  876.33  2733.3 
935  876.33  2733.3 
935  876.33  2733.3 
935  876.33  2733.3 
935  876.33  2733.3 
935  876.33  2733.3 
935  876.33  2733.3 
935  876.33  2733.3 
935  876.33  2733.3 
935  876.33  2733.3 
721  712.67  963.67 
721  712.67  963.67 
721  712.67  963.67 
721  712.67  963.67 
721  712.67  963.67 
721  712.67  963.67 
721  712.67  963.67 
721  712.67  963.67 
721  712.67  963.67 
721  712.67  963.67 
721  712.67  963.67 
451.67  467.67  471.33 
451.67  467.67  471.33 
451.67  467.67  471.33 
451.67  467.67  471.33 
451.67  467.67  471.33 
451.67  467.67  471.33 
451.67  467.67  471.33 
451.67  467.67  471.33 
451.67  467.67  471.33 
451.67  467.67  471.33 
451.67  467.67  471.33 
919.33  1071.3  1352 
919.33  1071.3  1352 
919.33  1071.3  1352 
919.33  1071.3  1352 
919.33  1071.3  1352 
919.33  1071.3  1352 
919.33  1071.3  1352 
919.33  1071.3  1352 
919.33  1071.3  1352 
919.33  1071.3  1352 
919.33  1071.3  1352 
919.33  1071.3  1352 
551.33  326  248.33 
551.33  326  248.33 
551.33  326  248.33 
551.33  326  248.33 
551.33  326  248.33 
551.33  326  248.33 
551.33  326  248.33 
551.33  326  248.33 
551.33  326  248.33 
551.33  326  248.33 
551.33  326  248.33 
194  235  183.33 
194  235  183.33 
194  235  183.33 
194  235  183.33 
194  235  183.33 
194  235  183.33 
194  235  183.33 
194  235  183.33 
194  235  183.33 
194  235  183.33 
194  235  183.33 
947  873.33  856.67 
947  873.33  856.67 
947  873.33  856.67 
947  873.33  856.67 
947  873.33  856.67 
947  873.33  856.67 
947  873.33  856.67 
947  873.33  856.67 
947  873.33  856.67 
947  873.33  856.67 
947  873.33  856.67 
578.33  504.33  571.67 
578.33  504.33  571.67 
578.33  504.33  571.67 
578.33  504.33  571.67 
578.33  504.33  571.67 
578.33  504.33  571.67 
578.33  504.33  571.67 
578.33  504.33  571.67 
578.33  504.33  571.67 
578.33  504.33  571.67 
578.33  504.33  571.67 
777  597.33  528.67 
777  597.33  528.67 
777  597.33  528.67 
777  597.33  528.67 
777  597.33  528.67 
777  597.33  528.67 
777  597.33  528.67 
777  597.33  528.67 
777  597.33  528.67 
777  597.33  528.67 
777  597.33  528.67 
66.333  66.333  50.333 
66.333  66.333  50.333 
66.333  66.333  50.333 
66.333  66.333  50.333 
66.333  66.333  50.333 
66.333  66.333  50.333 
66.333  66.333  50.333 
66.333  66.333  50.333 
66.333  66.333  50.333 
66.333  66.333  50.333 
66.333  66.333  50.333 
203  176.67  124.67 
203  176.67  124.67 
203  176.67  124.67 
203  176.67  124.67 
203  176.67  124.67 
203  176.67  124.67 
203  176.67  124.67 
203  176.67  124.67 
203  176.67  124.67 
203  176.67  124.67 
203  176.67  124.67 
380.67  376.33  419 
380.67  376.33  419 
380.67  376.33  419 
380.67  376.33  419 
380.67  376.33  419 
380.67  376.33  419 
380.67  376.33  419 
380.67  376.33  419 
380.67  376.33  419 
380.67  376.33  419 
380.67  376.33  419 
624.67  521  575 
624.67  521  575 
624.67  521  575 
624.67  521  575 
624.67  521  575 
624.67  521  575 
624.67  521  575 
624.67  521  575 
624.67  521  575 
624.67  521  575 
624.67  521  575 
1238.3  1183.7  1154.3 
1238.3  1183.7  1154.3 
1238.3  1183.7  1154.3 
1238.3  1183.7  1154.3 
1238.3  1183.7  1154.3 
1238.3  1183.7  1154.3 
1238.3  1183.7  1154.3 
1238.3  1183.7  1154.3 
1238.3  1183.7  1154.3 
1238.3  1183.7  1154.3 
1238.3  1183.7  1154.3 
1238.3  1183.7  1154.3 
1238.3  1183.7  1154.3 
360.33  327  404 
360.33  327  404 
360.33  327  404 
360.33  327  404 
360.33  327  404 
360.33  327  404 
360.33  327  404 
360.33  327  404 
360.33  327  404 
360.33  327  404 
335.67  206  214.33 
335.67  206  214.33 
335.67  206  214.33 
335.67  206  214.33 
335.67  206  214.33 
335.67  206  214.33 
335.67  206  214.33 
335.67  206  214.33 
335.67  206  214.33 
335.67  206  214.33 
335.67  206  214.33 
335.67  206  214.33 
335.67  206  214.33 
335.67  206  214.33 
335.67  206  214.33 
335.67  206  214.33 
335.67  206  214.33 
335.67  206  214.33 
335.67  206  214.33 
335.67  206  214.33 
335.67  206  214.33 
335.67  206  214.33 
335.67  206  214.33 
596.67  331.33  195.33 
596.67  331.33  195.33 
596.67  331.33  195.33 
596.67  331.33  195.33 
596.67  331.33  195.33 
596.67  331.33  195.33 
596.67  331.33  195.33 
596.67  331.33  195.33 
596.67  331.33  195.33 
596.67  331.33  195.33 
596.67  331.33  195.33 
596.67  331.33  195.33 
673  445  557.33 
673  445  557.33 
673  445  557.33 
673  445  557.33 
673  445  557.33 
673  445  557.33 
673  445  557.33 
673  445  557.33 
673  445  557.33 
673  445  557.33 
673  445  557.33 
465.67  315  357 
465.67  315  357 
465.67  315  357 
465.67  315  357 
465.67  315  357 
465.67  315  357 
465.67  315  357 
465.67  315  357 
465.67  315  357 
465.67  315  357 
465.67  315  357 
715.67  636.67  563 
715.67  636.67  563 
715.67  636.67  563 
715.67  636.67  563 
715.67  636.67  563 
715.67  636.67  563 
715.67  636.67  563 
715.67  636.67  563 
715.67  636.67  563 
715.67  636.67  563 
715.67  636.67  563 
398.33  366.33  269 
398.33  366.33  269 
398.33  366.33  269 
398.33  366.33  269 
398.33  366.33  269 
398.33  366.33  269 
398.33  366.33  269 
398.33  366.33  269 
398.33  366.33  269 
398.33  366.33  269 
398.33  366.33  269 
168  101  84 
168  101  84 
168  101  84 
168  101  84 
168  101  84 
168  101  84 
168  101  84 
168  101  84 
168  101  84 
168  101  84 
168  101  84 
168  101  84 
416.33  328.33  342.33 
416.33  328.33  342.33 
416.33  328.33  342.33 
416.33  328.33  342.33 
416.33  328.33  342.33 
416.33  328.33  342.33 
416.33  328.33  342.33 
416.33  328.33  342.33 
416.33  328.33  342.33 
416.33  328.33  342.33 
416.33  328.33  342.33 
416.33  328.33  342.33 
416.33  328.33  342.33 
726.67  585.33  634 
726.67  585.33  634 
726.67  585.33  634 
726.67  585.33  634 
726.67  585.33  634 
726.67  585.33  634 
726.67  585.33  634 
726.67  585.33  634 
726.67  585.33  634 
726.67  585.33  634 
726.67  585.33  634 
294.67  225.33  184.67 
294.67  225.33  184.67 
294.67  225.33  184.67 
294.67  225.33  184.67 
294.67  225.33  184.67 
294.67  225.33  184.67 
294.67  225.33  184.67 
294.67  225.33  184.67 
294.67  225.33  184.67 
294.67  225.33  184.67 
294.67  225.33  184.67 
466.33  437  336.33 
466.33  437  336.33 
466.33  437  336.33 
466.33  437  336.33 
466.33  437  336.33 
466.33  437  336.33 
466.33  437  336.33 
466.33  437  336.33 
466.33  437  336.33 
466.33  437  336.33 
466.33  437  336.33 
982  951.67  687 
982  951.67  687 
982  951.67  687 
982  951.67  687 
982  951.67  687 
982  951.67  687 
982  951.67  687 
982  951.67  687 
982  951.67  687 
982  951.67  687 
982  951.67  687 
1271.7  1211.3  1483.7 
1271.7  1211.3  1483.7 
1271.7  1211.3  1483.7 
1271.7  1211.3  1483.7 
1271.7  1211.3  1483.7 
1271.7  1211.3  1483.7 
1271.7  1211.3  1483.7 
1271.7  1211.3  1483.7 
1271.7  1211.3  1483.7 
1271.7  1211.3  1483.7 
1271.7  1211.3  1483.7 
687  505.67  386 
687  505.67  386 
687  505.67  386 
687  505.67  386 
687  505.67  386 
687  505.67  386 
687  505.67  386 
687  505.67  386 
687  505.67  386 
687  505.67  386 
484.33  458  222 
484.33  458  222 
484.33  458  222 
484.33  458  222 
484.33  458  222 
484.33  458  222 
484.33  458  222 
484.33  458  222 
484.33  458  222 
634  596.67  463.33 
634  596.67  463.33 
634  596.67  463.33 
634  596.67  463.33 
634  596.67  463.33 
634  596.67  463.33 
634  596.67  463.33 
634  596.67  463.33 
634  596.67  463.33 
634  596.67  463.33 
634  596.67  463.33 
634  596.67  463.33 
1305  1026.3  624 
1305  1026.3  624 
1305  1026.3  624 
1305  1026.3  624 
1305  1026.3  624 
1305  1026.3  624 
1305  1026.3  624 
1305  1026.3  624 
1305  1026.3  624 
1305  1026.3  624 
488  500.67  309.33 
488  500.67  309.33 
488  500.67  309.33 
488  500.67  309.33 
488  500.67  309.33 
488  500.67  309.33 
488  500.67  309.33 
488  500.67  309.33 
488  500.67  309.33 
488  500.67  309.33 
488  500.67  309.33 
463.67  513.33  476 
463.67  513.33  476 
463.67  513.33  476 
463.67  513.33  476 
463.67  513.33  476 
463.67  513.33  476 
463.67  513.33  476 
463.67  513.33  476 
463.67  513.33  476 
463.67  513.33  476 
463.67  513.33  476 
861  831.67  864.33 
861  831.67  864.33 
861  831.67  864.33 
861  831.67  864.33 
861  831.67  864.33 
861  831.67  864.33 
861  831.67  864.33 
861  831.67  864.33 
861  831.67  864.33 
861  831.67  864.33 
861  831.67  864.33 
648.67  549.33  395.67 
648.67  549.33  395.67 
648.67  549.33  395.67 
648.67  549.33  395.67 
648.67  549.33  395.67 
648.67  549.33  395.67 
648.67  549.33  395.67 
648.67  549.33  395.67 
648.67  549.33  395.67 
648.67  549.33  395.67 
648.67  549.33  395.67 
590.33  602  447.33 
590.33  602  447.33 
590.33  602  447.33 
590.33  602  447.33 
590.33  602  447.33 
590.33  602  447.33 
590.33  602  447.33 
590.33  602  447.33 
590.33  602  447.33 
590.33  602  447.33 
590.33  602  447.33 
1508.3  1292.3  1429.7 
1508.3  1292.3  1429.7 
1508.3  1292.3  1429.7 
1508.3  1292.3  1429.7 
1508.3  1292.3  1429.7 
1508.3  1292.3  1429.7 
1508.3  1292.3  1429.7 
1508.3  1292.3  1429.7 
1508.3  1292.3  1429.7 
1508.3  1292.3  1429.7 
1508.3  1292.3  1429.7 
1249.7  940  850 
1249.7  940  850 
1249.7  940  850 
1249.7  940  850 
1249.7  940  850 
1249.7  940  850 
1249.7  940  850 
1249.7  940  850 
1249.7  940  850 
1249.7  940  850 
1249.7  940  850 
1249.7  940  850 
1249.7  940  850 
1249.7  940  850 
759.67  698.33  620.67 
759.67  698.33  620.67 
759.67  698.33  620.67 
759.67  698.33  620.67 
759.67  698.33  620.67 
759.67  698.33  620.67 
759.67  698.33  620.67 
759.67  698.33  620.67 
759.67  698.33  620.67 
759.67  698.33  620.67 
759.67  698.33  620.67 
759.67  698.33  620.67 
190.67  105.33  92.333 
190.67  105.33  92.333 
190.67  105.33  92.333 
190.67  105.33  92.333 
190.67  105.33  92.333 
190.67  105.33  92.333 
190.67  105.33  92.333 
190.67  105.33  92.333 
190.67  105.33  92.333 
190.67  105.33  92.333 
190.67  105.33  92.333 
337  289.67  280.33 
337  289.67  280.33 
337  289.67  280.33 
337  289.67  280.33 
337  289.67  280.33 
337  289.67  280.33 
337  289.67  280.33 
337  289.67  280.33 
337  289.67  280.33 
337  289.67  280.33 
337  289.67  280.33 
970.33  898.33  1391 
970.33  898.33  1391 
970.33  898.33  1391 
970.33  898.33  1391 
970.33  898.33  1391 
970.33  898.33  1391 
970.33  898.33  1391 
970.33  898.33  1391 
970.33  898.33  1391 
970.33  898.33  1391 
970.33  898.33  1391 
612  675.67  2439.3 
612  675.67  2439.3 
612  675.67  2439.3 
612  675.67  2439.3 
612  675.67  2439.3 
612  675.67  2439.3 
612  675.67  2439.3 
612  675.67  2439.3 
612  675.67  2439.3 
612  675.67  2439.3 
612  675.67  2439.3 
963.33  952  1124.7 
963.33  952  1124.7 
963.33  952  1124.7 
963.33  952  1124.7 
963.33  952  1124.7 
963.33  952  1124.7 
963.33  952  1124.7 
963.33  952  1124.7 
963.33  952  1124.7 
963.33  952  1124.7 
963.33  952  1124.7 
1550  1208.3  915 
1550  1208.3  915 
1550  1208.3  915 
1550  1208.3  915 
1550  1208.3  915 
1550  1208.3  915 
1550  1208.3  915 
1550  1208.3  915 
909.33  858.67  862.33 
909.33  858.67  862.33 
909.33  858.67  862.33 
909.33  858.67  862.33 
909.33  858.67  862.33 
909.33  858.67  862.33 
909.33  858.67  862.33 
909.33  858.67  862.33 
909.33  858.67  862.33 
909.33  858.67  862.33 
909.33  858.67  862.33 
909.33  858.67  862.33 
909.33  858.67  862.33 
685.67  563  313.67 
685.67  563  313.67 
685.67  563  313.67 
685.67  563  313.67 
685.67  563  313.67 
685.67  563  313.67 
685.67  563  313.67 
685.67  563  313.67 
685.67  563  313.67 
685.67  563  313.67 
685.67  563  313.67 
1340  1131  1653.3 
1340  1131  1653.3 
1340  1131  1653.3 
1340  1131  1653.3 
1340  1131  1653.3 
1340  1131  1653.3 
1340  1131  1653.3 
1340  1131  1653.3 
1340  1131  1653.3 
1340  1131  1653.3 
1340  1131  1653.3 
4198.7  3520.7  4129 
4198.7  3520.7  4129 
4198.7  3520.7  4129 
4198.7  3520.7  4129 
4198.7  3520.7  4129 
4198.7  3520.7  4129 
4198.7  3520.7  4129 
4198.7  3520.7  4129 
4198.7  3520.7  4129 
4198.7  3520.7  4129 
4198.7  3520.7  4129 
953.33  874.67  1024 
953.33  874.67  1024 
953.33  874.67  1024 
953.33  874.67  1024 
953.33  874.67  1024 
953.33  874.67  1024 
953.33  874.67  1024 
953.33  874.67  1024 
953.33  874.67  1024 
953.33  874.67  1024 
953.33  874.67  1024 
802.67  597.33  556.67 
802.67  597.33  556.67 
802.67  597.33  556.67 
802.67  597.33  556.67 
802.67  597.33  556.67 
802.67  597.33  556.67 
802.67  597.33  556.67 
802.67  597.33  556.67 
802.67  597.33  556.67 
802.67  597.33  556.67 
802.67  597.33  556.67 
645.67  375.67  351 
645.67  375.67  351 
645.67  375.67  351 
645.67  375.67  351 
645.67  375.67  351 
645.67  375.67  351 
645.67  375.67  351 
645.67  375.67  351 
645.67  375.67  351 
645.67  375.67  351 
645.67  375.67  351 
432.67  254.33  250.67 
432.67  254.33  250.67 
432.67  254.33  250.67 
432.67  254.33  250.67 
432.67  254.33  250.67 
432.67  254.33  250.67 
432.67  254.33  250.67 
784  714.33  767 
784  714.33  767 
784  714.33  767 
784  714.33  767 
784  714.33  767 
784  714.33  767 
784  714.33  767 
784  714.33  767 
784  714.33  767 
784  714.33  767 
784  714.33  767 
784  714.33  767 
784  714.33  767 
960  812  812.67 
960  812  812.67 
960  812  812.67 
960  812  812.67 
960  812  812.67 
960  812  812.67 
960  812  812.67 
960  812  812.67 
960  812  812.67 
960  812  812.67 
960  812  812.67 
407.67  383.67  319.67 
407.67  383.67  319.67 
407.67  383.67  319.67 
407.67  383.67  319.67 
407.67  383.67  319.67 
407.67  383.67  319.67 
407.67  383.67  319.67 
407.67  383.67  319.67 
407.67  383.67  319.67 
407.67  383.67  319.67 
407.67  383.67  319.67 
728.67  697.67  596 
728.67  697.67  596 
728.67  697.67  596 
728.67  697.67  596 
728.67  697.67  596 
728.67  697.67  596 
728.67  697.67  596 
728.67  697.67  596 
728.67  697.67  596 
728.67  697.67  596 
728.67  697.67  596 
641.33  469.67  425.33 
641.33  469.67  425.33 
641.33  469.67  425.33 
641.33  469.67  425.33 
641.33  469.67  425.33 
641.33  469.67  425.33 
641.33  469.67  425.33 
641.33  469.67  425.33 
641.33  469.67  425.33 
641.33  469.67  425.33 
641.33  469.67  425.33 
641.33  469.67  425.33 
583.67  430.67  389.33 
583.67  430.67  389.33 
583.67  430.67  389.33 
583.67  430.67  389.33 
583.67  430.67  389.33 
583.67  430.67  389.33 
583.67  430.67  389.33 
583.67  430.67  389.33 
583.67  430.67  389.33 
583.67  430.67  389.33 
583.67  430.67  389.33 
983.33  761.67  666 
983.33  761.67  666 
983.33  761.67  666 
983.33  761.67  666 
983.33  761.67  666 
983.33  761.67  666 
983.33  761.67  666 
983.33  761.67  666 
983.33  761.67  666 
983.33  761.67  666 
983.33  761.67  666 
729.67  516  508 
729.67  516  508 
729.67  516  508 
729.67  516  508 
729.67  516  508 
729.67  516  508 
729.67  516  508 
729.67  516  508 
729.67  516  508 
729.67  516  508 
729.67  516  508 
819.67  613  621.33 
819.67  613  621.33 
819.67  613  621.33 
819.67  613  621.33 
819.67  613  621.33 
819.67  613  621.33 
819.67  613  621.33 
819.67  613  621.33 
819.67  613  621.33 
819.67  613  621.33 
819.67  613  621.33 
662.67  559  441.33 
662.67  559  441.33 
662.67  559  441.33 
662.67  559  441.33 
662.67  559  441.33 
662.67  559  441.33 
662.67  559  441.33 
662.67  559  441.33 
662.67  559  441.33 
662.67  559  441.33 
662.67  559  441.33 
291.33  219  180 
291.33  219  180 
291.33  219  180 
291.33  219  180 
291.33  219  180 
291.33  219  180 
291.33  219  180 
291.33  219  180 
291.33  219  180 
291.33  219  180 
291.33  219  180 
734.67  607.67  585 
734.67  607.67  585 
734.67  607.67  585 
734.67  607.67  585 
734.67  607.67  585 
734.67  607.67  585 
734.67  607.67  585 
734.67  607.67  585 
734.67  607.67  585 
734.67  607.67  585 
734.67  607.67  585 
1372  1410  1671 
1372  1410  1671 
1372  1410  1671 
1372  1410  1671 
1372  1410  1671 
1372  1410  1671 
1372  1410  1671 
1372  1410  1671 
1372  1410  1671 
1372  1410  1671 
1372  1410  1671 
450.33  423.67  348.33 
450.33  423.67  348.33 
450.33  423.67  348.33 
450.33  423.67  348.33 
450.33  423.67  348.33 
450.33  423.67  348.33 
450.33  423.67  348.33 
450.33  423.67  348.33 
450.33  423.67  348.33 
450.33  423.67  348.33 
450.33  423.67  348.33 
728  612  779 
728  612  779 
728  612  779 
728  612  779 
728  612  779 
728  612  779 
728  612  779 
728  612  779 
728  612  779 
728  612  779 
728  612  779 
978.67  847.33  893.67 
978.67  847.33  893.67 
978.67  847.33  893.67 
978.67  847.33  893.67 
978.67  847.33  893.67 
978.67  847.33  893.67 
978.67  847.33  893.67 
978.67  847.33  893.67 
978.67  847.33  893.67 
978.67  847.33  893.67 
978.67  847.33  893.67 
784.67  534.67  659 
784.67  534.67  659 
784.67  534.67  659 
784.67  534.67  659 
784.67  534.67  659 
784.67  534.67  659 
784.67  534.67  659 
784.67  534.67  659 
784.67  534.67  659 
784.67  534.67  659 
784.67  534.67  659 
784.67  534.67  659 
332  257.33  237.67 
332  257.33  237.67 
332  257.33  237.67 
332  257.33  237.67 
332  257.33  237.67 
332  257.33  237.67 
332  257.33  237.67 
332  257.33  237.67 
332  257.33  237.67 
332  257.33  237.67 
332  257.33  237.67 
398.67  235.67  211.33 
398.67  235.67  211.33 
398.67  235.67  211.33 
398.67  235.67  211.33 
398.67  235.67  211.33 
398.67  235.67  211.33 
398.67  235.67  211.33 
398.67  235.67  211.33 
398.67  235.67  211.33 
398.67  235.67  211.33 
398.67  235.67  211.33 
2083  1781.7  2065 
2083  1781.7  2065 
2083  1781.7  2065 
2083  1781.7  2065 
2083  1781.7  2065 
2083  1781.7  2065 
2083  1781.7  2065 
2083  1781.7  2065 
2083  1781.7  2065 
2083  1781.7  2065 
2083  1781.7  2065 
506  401.67  403 
506  401.67  403 
506  401.67  403 
506  401.67  403 
506  401.67  403 
506  401.67  403 
506  401.67  403 
506  401.67  403 
506  401.67  403 
506  401.67  403 
506  401.67  403 
599.33  500.67  479.67 
599.33  500.67  479.67 
599.33  500.67  479.67 
599.33  500.67  479.67 
599.33  500.67  479.67 
599.33  500.67  479.67 
599.33  500.67  479.67 
599.33  500.67  479.67 
599.33  500.67  479.67 
599.33  500.67  479.67 
599.33  500.67  479.67 
1060  805  709.33 
1060  805  709.33 
1060  805  709.33 
1060  805  709.33 
1060  805  709.33 
1060  805  709.33 
1060  805  709.33 
1060  805  709.33 
1060  805  709.33 
1060  805  709.33 
1060  805  709.33 
1183.3  1040  917.67 
1183.3  1040  917.67 
1183.3  1040  917.67 
1183.3  1040  917.67 
1183.3  1040  917.67 
1183.3  1040  917.67 
1183.3  1040  917.67 
1183.3  1040  917.67 
1183.3  1040  917.67 
1183.3  1040  917.67 
1183.3  1040  917.67 
980  744  694.33 
980  744  694.33 
980  744  694.33 
980  744  694.33 
980  744  694.33 
980  744  694.33 
980  744  694.33 
980  744  694.33 
980  744  694.33 
980  744  694.33 
1067.3  655.33  702 
1067.3  655.33  702 
1067.3  655.33  702 
1067.3  655.33  702 
1067.3  655.33  702 
1067.3  655.33  702 
1067.3  655.33  702 
1067.3  655.33  702 
1067.3  655.33  702 
1067.3  655.33  702 
758.33  784.67  670.33 
758.33  784.67  670.33 
758.33  784.67  670.33 
758.33  784.67  670.33 
758.33  784.67  670.33 
758.33  784.67  670.33 
758.33  784.67  670.33 
758.33  784.67  670.33 
758.33  784.67  670.33 
758.33  784.67  670.33 
503.33  565.33  500.33 
503.33  565.33  500.33 
503.33  565.33  500.33 
503.33  565.33  500.33 
503.33  565.33  500.33 
503.33  565.33  500.33 
503.33  565.33  500.33 
503.33  565.33  500.33 
503.33  565.33  500.33 
503.33  565.33  500.33 
503.33  565.33  500.33 
602  448  392.33 
602  448  392.33 
602  448  392.33 
602  448  392.33 
602  448  392.33 
602  448  392.33 
602  448  392.33 
602  448  392.33 
602  448  392.33 
602  448  392.33 
602  448  392.33 
121.67  158.33  78 
121.67  158.33  78 
121.67  158.33  78 
121.67  158.33  78 
121.67  158.33  78 
121.67  158.33  78 
121.67  158.33  78 
121.67  158.33  78 
121.67  158.33  78 
121.67  158.33  78 
121.67  158.33  78 
121.67  158.33  78 
398  244.33  198.67 
398  244.33  198.67 
398  244.33  198.67 
398  244.33  198.67 
398  244.33  198.67 
398  244.33  198.67 
398  244.33  198.67 
398  244.33  198.67 
398  244.33  198.67 
398  244.33  198.67 
398  244.33  198.67 
890  755.67  709 
890  755.67  709 
890  755.67  709 
890  755.67  709 
890  755.67  709 
890  755.67  709 
890  755.67  709 
890  755.67  709 
890  755.67  709 
890  755.67  709 
890  755.67  709 
643  402.67  486.67 
643  402.67  486.67 
643  402.67  486.67 
643  402.67  486.67 
643  402.67  486.67 
643  402.67  486.67 
643  402.67  486.67 
643  402.67  486.67 
643  402.67  486.67 
643  402.67  486.67 
1112.3  1055  984 
1112.3  1055  984 
1112.3  1055  984 
1112.3  1055  984 
1112.3  1055  984 
1112.3  1055  984 
1112.3  1055  984 
1112.3  1055  984 
1112.3  1055  984 
1112.3  1055  984 
1112.3  1055  984 
221  216.33  226.33 
221  216.33  226.33 
221  216.33  226.33 
221  216.33  226.33 
221  216.33  226.33 
221  216.33  226.33 
221  216.33  226.33 
221  216.33  226.33 
221  216.33  226.33 
221  216.33  226.33 
221  216.33  226.33 
316.67  210  162.33 
316.67  210  162.33 
316.67  210  162.33 
316.67  210  162.33 
316.67  210  162.33 
316.67  210  162.33 
316.67  210  162.33 
316.67  210  162.33 
316.67  210  162.33 
316.67  210  162.33 
316.67  210  162.33 
396  437  323.33 
396  437  323.33 
396  437  323.33 
396  437  323.33 
396  437  323.33 
396  437  323.33 
396  437  323.33 
396  437  323.33 
396  437  323.33 
396  437  323.33 
396  437  323.33 
1161.7  1339  1696.7 
1161.7  1339  1696.7 
1161.7  1339  1696.7 
1161.7  1339  1696.7 
1161.7  1339  1696.7 
1161.7  1339  1696.7 
1161.7  1339  1696.7 
1161.7  1339  1696.7 
1161.7  1339  1696.7 
1161.7  1339  1696.7 
1161.7  1339  1696.7 
967.33  691.67  644.33 
967.33  691.67  644.33 
967.33  691.67  644.33 
967.33  691.67  644.33 
967.33  691.67  644.33 
967.33  691.67  644.33 
967.33  691.67  644.33 
967.33  691.67  644.33 
967.33  691.67  644.33 
967.33  691.67  644.33 
967.33  691.67  644.33 
749.33  550.67  390 
749.33  550.67  390 
749.33  550.67  390 
749.33  550.67  390 
749.33  550.67  390 
749.33  550.67  390 
749.33  550.67  390 
749.33  550.67  390 
749.33  550.67  390 
749.33  550.67  390 
749.33  550.67  390 
316.67  349.67  265 
316.67  349.67  265 
316.67  349.67  265 
316.67  349.67  265 
316.67  349.67  265 
316.67  349.67  265 
316.67  349.67  265 
316.67  349.67  265 
316.67  349.67  265 
316.67  349.67  265 
316.67  349.67  265 
245  314.67  213 
245  314.67  213 
245  314.67  213 
245  314.67  213 
245  314.67  213 
245  314.67  213 
245  314.67  213 
245  314.67  213 
245  314.67  213 
245  314.67  213 
245  314.67  213 
966.33  890  955.33 
966.33  890  955.33 
966.33  890  955.33 
966.33  890  955.33 
966.33  890  955.33 
966.33  890  955.33 
966.33  890  955.33 
966.33  890  955.33 
966.33  890  955.33 
966.33  890  955.33 
966.33  890  955.33 
694.67  753.33  1387.3 
694.67  753.33  1387.3 
694.67  753.33  1387.3 
694.67  753.33  1387.3 
694.67  753.33  1387.3 
694.67  753.33  1387.3 
694.67  753.33  1387.3 
694.67  753.33  1387.3 
694.67  753.33  1387.3 
694.67  753.33  1387.3 
694.67  753.33  1387.3 
890.67  1068.7  1002.7 
890.67  1068.7  1002.7 
890.67  1068.7  1002.7 
890.67  1068.7  1002.7 
890.67  1068.7  1002.7 
890.67  1068.7  1002.7 
890.67  1068.7  1002.7 
890.67  1068.7  1002.7 
890.67  1068.7  1002.7 
890.67  1068.7  1002.7 
890.67  1068.7  1002.7 
848  880  861.67 
848  880  861.67 
848  880  861.67 
848  880  861.67 
848  880  861.67 
848  880  861.67 
848  880  861.67 
848  880  861.67 
848  880  861.67 
848  880  861.67 
848  880  861.67 
386  386  253.67 
386  386  253.67 
386  386  253.67 
386  386  253.67 
386  386  253.67 
386  386  253.67 
386  386  253.67 
386  386  253.67 
386  386  253.67 
386  386  253.67 
386  386  253.67 
627.67  487.33  460.67 
627.67  487.33  460.67 
627.67  487.33  460.67 
627.67  487.33  460.67 
627.67  487.33  460.67 
627.67  487.33  460.67 
627.67  487.33  460.67 
627.67  487.33  460.67 
627.67  487.33  460.67 
627.67  487.33  460.67 
627.67  487.33  460.67 
1064.7  1076  1533 
1064.7  1076  1533 
1064.7  1076  1533 
1064.7  1076  1533 
1064.7  1076  1533 
1064.7  1076  1533 
1064.7  1076  1533 
1064.7  1076  1533 
1064.7  1076  1533 
1064.7  1076  1533 
1064.7  1076  1533 
1008.7  1034.7  1010 
1008.7  1034.7  1010 
1008.7  1034.7  1010 
1008.7  1034.7  1010 
1008.7  1034.7  1010 
1008.7  1034.7  1010 
1008.7  1034.7  1010 
1008.7  1034.7  1010 
1008.7  1034.7  1010 
1008.7  1034.7  1010 
1008.7  1034.7  1010 
1016  1082  1287.7 
1016  1082  1287.7 
1016  1082  1287.7 
1016  1082  1287.7 
1016  1082  1287.7 
1016  1082  1287.7 
1016  1082  1287.7 
1016  1082  1287.7 
1016  1082  1287.7 
1016  1082  1287.7 
1016  1082  1287.7 
638.67  632.33  468 
638.67  632.33  468 
638.67  632.33  468 
638.67  632.33  468 
638.67  632.33  468 
638.67  632.33  468 
638.67  632.33  468 
638.67  632.33  468 
638.67  632.33  468 
638.67  632.33  468 
638.67  632.33  468 
776.33  898.67  618.67 
776.33  898.67  618.67 
776.33  898.67  618.67 
776.33  898.67  618.67 
776.33  898.67  618.67 
776.33  898.67  618.67 
776.33  898.67  618.67 
776.33  898.67  618.67 
776.33  898.67  618.67 
776.33  898.67  618.67 
776.33  898.67  618.67 
566.67  523.33  402 
566.67  523.33  402 
566.67  523.33  402 
566.67  523.33  402 
566.67  523.33  402 
566.67  523.33  402 
566.67  523.33  402 
566.67  523.33  402 
566.67  523.33  402 
566.67  523.33  402 
566.67  523.33  402 
507  468.67  456.33 
507  468.67  456.33 
507  468.67  456.33 
507  468.67  456.33 
507  468.67  456.33 
507  468.67  456.33 
507  468.67  456.33 
507  468.67  456.33 
507  468.67  456.33 
507  468.67  456.33 
507  468.67  456.33 
1438  1319.3  1641.3 
1438  1319.3  1641.3 
1438  1319.3  1641.3 
1438  1319.3  1641.3 
1438  1319.3  1641.3 
1438  1319.3  1641.3 
1438  1319.3  1641.3 
1438  1319.3  1641.3 
1438  1319.3  1641.3 
1438  1319.3  1641.3 
1438  1319.3  1641.3 
418.33  466  442.33 
418.33  466  442.33 
418.33  466  442.33 
418.33  466  442.33 
418.33  466  442.33 
418.33  466  442.33 
418.33  466  442.33 
418.33  466  442.33 
418.33  466  442.33 
418.33  466  442.33 
418.33  466  442.33 
500.67  450.67  492.67 
500.67  450.67  492.67 
500.67  450.67  492.67 
500.67  450.67  492.67 
500.67  450.67  492.67 
500.67  450.67  492.67 
500.67  450.67  492.67 
500.67  450.67  492.67 
500.67  450.67  492.67 
500.67  450.67  492.67 
508  289.67  337.67 
508  289.67  337.67 
508  289.67  337.67 
508  289.67  337.67 
508  289.67  337.67 
508  289.67  337.67 
508  289.67  337.67 
508  289.67  337.67 
508  289.67  337.67 
508  289.67  337.67 
508  289.67  337.67 
1599  1780  2091 
1599  1780  2091 
1599  1780  2091 
1599  1780  2091 
1599  1780  2091 
1599  1780  2091 
1599  1780  2091 
1599  1780  2091 
1599  1780  2091 
1599  1780  2091 
1599  1780  2091 
3721  4208.7  4807 
3721  4208.7  4807 
3721  4208.7  4807 
3721  4208.7  4807 
3721  4208.7  4807 
3721  4208.7  4807 
3721  4208.7  4807 
3721  4208.7  4807 
3721  4208.7  4807 
3721  4208.7  4807 
3721  4208.7  4807 
623.33  662  498 
623.33  662  498 
623.33  662  498 
623.33  662  498 
623.33  662  498 
623.33  662  498 
623.33  662  498 
623.33  662  498 
623.33  662  498 
623.33  662  498 
623.33  662  498 
623.33  662  498 
473.67  309  333.33 
473.67  309  333.33 
473.67  309  333.33 
473.67  309  333.33 
473.67  309  333.33 
473.67  309  333.33 
473.67  309  333.33 
473.67  309  333.33 
473.67  309  333.33 
473.67  309  333.33 
473.67  309  333.33 
582.33  389  421.33 
582.33  389  421.33 
582.33  389  421.33 
582.33  389  421.33 
582.33  389  421.33 
582.33  389  421.33 
582.33  389  421.33 
582.33  389  421.33 
582.33  389  421.33 
582.33  389  421.33 
582.33  389  421.33 
742.33  535.67  466.33 
742.33  535.67  466.33 
742.33  535.67  466.33 
742.33  535.67  466.33 
742.33  535.67  466.33 
742.33  535.67  466.33 
742.33  535.67  466.33 
742.33  535.67  466.33 
742.33  535.67  466.33 
742.33  535.67  466.33 
742.33  535.67  466.33 
742.33  535.67  466.33 
742.33  535.67  466.33 
742.33  535.67  466.33 
766.33  676  1302 
766.33  676  1302 
766.33  676  1302 
766.33  676  1302 
766.33  676  1302 
766.33  676  1302 
766.33  676  1302 
766.33  676  1302 
766.33  676  1302 
766.33  676  1302 
766.33  676  1302 
724.33  558.33  528.67 
724.33  558.33  528.67 
724.33  558.33  528.67 
724.33  558.33  528.67 
724.33  558.33  528.67 
724.33  558.33  528.67 
724.33  558.33  528.67 
724.33  558.33  528.67 
724.33  558.33  528.67 
724.33  558.33  528.67 
724.33  558.33  528.67 
548.33  351.67  302.33 
548.33  351.67  302.33 
548.33  351.67  302.33 
548.33  351.67  302.33 
548.33  351.67  302.33 
548.33  351.67  302.33 
548.33  351.67  302.33 
548.33  351.67  302.33 
548.33  351.67  302.33 
548.33  351.67  302.33 
548.33  351.67  302.33 
253.67  349.67  597.67 
253.67  349.67  597.67 
253.67  349.67  597.67 
253.67  349.67  597.67 
253.67  349.67  597.67 
253.67  349.67  597.67 
253.67  349.67  597.67 
253.67  349.67  597.67 
253.67  349.67  597.67 
253.67  349.67  597.67 
253.67  349.67  597.67 
336  279.33  269.33 
336  279.33  269.33 
336  279.33  269.33 
336  279.33  269.33 
336  279.33  269.33 
336  279.33  269.33 
336  279.33  269.33 
336  279.33  269.33 
336  279.33  269.33 
336  279.33  269.33 
336  279.33  269.33 
135.67  78  89.333 
135.67  78  89.333 
135.67  78  89.333 
135.67  78  89.333 
135.67  78  89.333 
135.67  78  89.333 
135.67  78  89.333 
135.67  78  89.333 
135.67  78  89.333 
135.67  78  89.333 
135.67  78  89.333 
205.33  193.33  164.67 
205.33  193.33  164.67 
205.33  193.33  164.67 
205.33  193.33  164.67 
205.33  193.33  164.67 
205.33  193.33  164.67 
205.33  193.33  164.67 
205.33  193.33  164.67 
205.33  193.33  164.67 
205.33  193.33  164.67 
205.33  193.33  164.67 
193.67  171.33  197.33 
193.67  171.33  197.33 
193.67  171.33  197.33 
193.67  171.33  197.33 
193.67  171.33  197.33 
193.67  171.33  197.33 
193.67  171.33  197.33 
193.67  171.33  197.33 
193.67  171.33  197.33 
193.67  171.33  197.33 
193.67  171.33  197.33 
750.33  858.33  1069 
750.33  858.33  1069 
750.33  858.33  1069 
750.33  858.33  1069 
750.33  858.33  1069 
750.33  858.33  1069 
750.33  858.33  1069 
750.33  858.33  1069 
750.33  858.33  1069 
750.33  858.33  1069 
750.33  858.33  1069 
1104.7  1365.7  1807.3 
1104.7  1365.7  1807.3 
1104.7  1365.7  1807.3 
1104.7  1365.7  1807.3 
1104.7  1365.7  1807.3 
1104.7  1365.7  1807.3 
1104.7  1365.7  1807.3 
1104.7  1365.7  1807.3 
1104.7  1365.7  1807.3 
1104.7  1365.7  1807.3 
1104.7  1365.7  1807.3 
1104.7  1365.7  1807.3 
1104.7  1365.7  1807.3 
1104.7  1365.7  1807.3 
408.67  425.33  428 
408.67  425.33  428 
408.67  425.33  428 
408.67  425.33  428 
408.67  425.33  428 
408.67  425.33  428 
408.67  425.33  428 
408.67  425.33  428 
408.67  425.33  428 
408.67  425.33  428 
408.67  425.33  428 
1723.7  1880.3  1363.7 
1723.7  1880.3  1363.7 
1723.7  1880.3  1363.7 
1723.7  1880.3  1363.7 
1723.7  1880.3  1363.7 
1723.7  1880.3  1363.7 
1723.7  1880.3  1363.7 
1723.7  1880.3  1363.7 
1723.7  1880.3  1363.7 
1723.7  1880.3  1363.7 
1723.7  1880.3  1363.7 
627.67  594.67  602 
627.67  594.67  602 
627.67  594.67  602 
627.67  594.67  602 
627.67  594.67  602 
627.67  594.67  602 
627.67  594.67  602 
627.67  594.67  602 
627.67  594.67  602 
627.67  594.67  602 
627.67  594.67  602 
627.67  594.67  602 
538.33  601.33  553 
538.33  601.33  553 
538.33  601.33  553 
538.33  601.33  553 
538.33  601.33  553 
538.33  601.33  553 
538.33  601.33  553 
538.33  601.33  553 
538.33  601.33  553 
538.33  601.33  553 
538.33  601.33  553 
5585.3  6718.3  3416.7 
5585.3  6718.3  3416.7 
5585.3  6718.3  3416.7 
5585.3  6718.3  3416.7 
5585.3  6718.3  3416.7 
5585.3  6718.3  3416.7 
5585.3  6718.3  3416.7 
5585.3  6718.3  3416.7 
5585.3  6718.3  3416.7 
5585.3  6718.3  3416.7 
5585.3  6718.3  3416.7 
4578  5004.7  1817.7 
4578  5004.7  1817.7 
4578  5004.7  1817.7 
4578  5004.7  1817.7 
4578  5004.7  1817.7 
4578  5004.7  1817.7 
4578  5004.7  1817.7 
4578  5004.7  1817.7 
4578  5004.7  1817.7 
4578  5004.7  1817.7 
1926  973.33  421.67 
1926  973.33  421.67 
1926  973.33  421.67 
1926  973.33  421.67 
1926  973.33  421.67 
1926  973.33  421.67 
1926  973.33  421.67 
1926  973.33  421.67 
1926  973.33  421.67 
1926  973.33  421.67 
1926  973.33  421.67 
1926  973.33  421.67 
1926  973.33  421.67 
1926  973.33  421.67 
1926  973.33  421.67 
1926  973.33  421.67 
1926  973.33  421.67 
2131.7  1937.7  573.67 
2131.7  1937.7  573.67 
2131.7  1937.7  573.67 
2131.7  1937.7  573.67 
2131.7  1937.7  573.67 
2131.7  1937.7  573.67 
2131.7  1937.7  573.67 
2131.7  1937.7  573.67 
2131.7  1937.7  573.67 
2131.7  1937.7  573.67 
2131.7  1937.7  573.67 
2052.3  2632.7  918.33 
2052.3  2632.7  918.33 
2052.3  2632.7  918.33 
2052.3  2632.7  918.33 
2052.3  2632.7  918.33 
2052.3  2632.7  918.33 
2052.3  2632.7  918.33 
2052.3  2632.7  918.33 
2052.3  2632.7  918.33 
2052.3  2632.7  918.33 
5298  5813  4751.3 
5298  5813  4751.3 
5298  5813  4751.3 
5298  5813  4751.3 
5298  5813  4751.3 
5298  5813  4751.3 
5298  5813  4751.3 
5298  5813  4751.3 
5298  5813  4751.3 
5298  5813  4751.3 
5298  5813  4751.3 
2282.7  2547.3  2744 
2282.7  2547.3  2744 
2282.7  2547.3  2744 
2282.7  2547.3  2744 
2282.7  2547.3  2744 
2282.7  2547.3  2744 
2282.7  2547.3  2744 
2282.7  2547.3  2744 
2282.7  2547.3  2744 
2282.7  2547.3  2744 
2282.7  2547.3  2744 
5830.7  6296.7  5370.7 
5830.7  6296.7  5370.7 
5830.7  6296.7  5370.7 
5830.7  6296.7  5370.7 
5830.7  6296.7  5370.7 
5830.7  6296.7  5370.7 
5830.7  6296.7  5370.7 
5830.7  6296.7  5370.7 
5830.7  6296.7  5370.7 
5830.7  6296.7  5370.7 
5830.7  6296.7  5370.7 
2566.7  2861.7  829 
2566.7  2861.7  829 
2566.7  2861.7  829 
2566.7  2861.7  829 
2566.7  2861.7  829 
2566.7  2861.7  829 
2566.7  2861.7  829 
2566.7  2861.7  829 
2566.7  2861.7  829 
2566.7  2861.7  829 
2566.7  2861.7  829 
2566.7  2861.7  829 
3117.7  3749.7  1869.3 
3117.7  3749.7  1869.3 
3117.7  3749.7  1869.3 
3117.7  3749.7  1869.3 
3117.7  3749.7  1869.3 
3117.7  3749.7  1869.3 
3117.7  3749.7  1869.3 
3117.7  3749.7  1869.3 
3117.7  3749.7  1869.3 
3117.7  3749.7  1869.3 
3117.7  3749.7  1869.3 
549.67  282.33  177 
549.67  282.33  177 
549.67  282.33  177 
549.67  282.33  177 
549.67  282.33  177 
549.67  282.33  177 
549.67  282.33  177 
549.67  282.33  177 
549.67  282.33  177 
549.67  282.33  177 
549.67  282.33  177 
1567.7  876.33  386 
1567.7  876.33  386 
1567.7  876.33  386 
1567.7  876.33  386 
1567.7  876.33  386 
1567.7  876.33  386 
1567.7  876.33  386 
1567.7  876.33  386 
1567.7  876.33  386 
1567.7  876.33  386 
3466.7  3272.3  1464.7 
3466.7  3272.3  1464.7 
3466.7  3272.3  1464.7 
3466.7  3272.3  1464.7 
3466.7  3272.3  1464.7 
3466.7  3272.3  1464.7 
3466.7  3272.3  1464.7 
3466.7  3272.3  1464.7 
3466.7  3272.3  1464.7 
3466.7  3272.3  1464.7 
3466.7  3272.3  1464.7 
2496.3  2692.7  2409.3 
2496.3  2692.7  2409.3 
2496.3  2692.7  2409.3 
2496.3  2692.7  2409.3 
2496.3  2692.7  2409.3 
2496.3  2692.7  2409.3 
2496.3  2692.7  2409.3 
2496.3  2692.7  2409.3 
2496.3  2692.7  2409.3 
2496.3  2692.7  2409.3 
2496.3  2692.7  2409.3 
4808  5483.3  10000 
4808  5483.3  10000 
4808  5483.3  10000 
4808  5483.3  10000 
4808  5483.3  10000 
4808  5483.3  10000 
4808  5483.3  10000 
4808  5483.3  10000 
4808  5483.3  10000 
4808  5483.3  10000 
2019  1139.3  383.33 
2019  1139.3  383.33 
2019  1139.3  383.33 
2019  1139.3  383.33 
2019  1139.3  383.33 
2019  1139.3  383.33 
2019  1139.3  383.33 
2019  1139.3  383.33 
2019  1139.3  383.33 
2019  1139.3  383.33 
2019  1139.3  383.33 
2154.3  2540.3  2022.7 
2154.3  2540.3  2022.7 
2154.3  2540.3  2022.7 
2154.3  2540.3  2022.7 
2154.3  2540.3  2022.7 
2154.3  2540.3  2022.7 
2154.3  2540.3  2022.7 
2154.3  2540.3  2022.7 
2154.3  2540.3  2022.7 
2154.3  2540.3  2022.7 
4115  4697.7  5734 
4115  4697.7  5734 
4115  4697.7  5734 
4115  4697.7  5734 
4115  4697.7  5734 
4115  4697.7  5734 
4115  4697.7  5734 
4115  4697.7  5734 
4115  4697.7  5734 
4115  4697.7  5734 
4115  4697.7  5734 
2361.7  2912.3  3242 
2361.7  2912.3  3242 
2361.7  2912.3  3242 
2361.7  2912.3  3242 
2361.7  2912.3  3242 
2361.7  2912.3  3242 
2361.7  2912.3  3242 
2361.7  2912.3  3242 
2361.7  2912.3  3242 
2361.7  2912.3  3242 
2361.7  2912.3  3242 
2013.7  2392  1293.7 
2013.7  2392  1293.7 
2013.7  2392  1293.7 
2013.7  2392  1293.7 
2013.7  2392  1293.7 
2013.7  2392  1293.7 
2013.7  2392  1293.7 
2013.7  2392  1293.7 
2013.7  2392  1293.7 
2013.7  2392  1293.7 
2013.7  2392  1293.7 
2013.7  2392  1293.7 
2013.7  2392  1293.7 
2013.7  2392  1293.7 
2013.7  2392  1293.7 
2013.7  2392  1293.7 
4151.3  5188.3  2684 
4151.3  5188.3  2684 
4151.3  5188.3  2684 
4151.3  5188.3  2684 
4151.3  5188.3  2684 
4151.3  5188.3  2684 
4151.3  5188.3  2684 
4151.3  5188.3  2684 
4151.3  5188.3  2684 
4151.3  5188.3  2684 
4151.3  5188.3  2684 
1229.3  798  337.33 
1229.3  798  337.33 
1229.3  798  337.33 
1229.3  798  337.33 
1229.3  798  337.33 
1229.3  798  337.33 
1229.3  798  337.33 
1229.3  798  337.33 
1229.3  798  337.33 
1229.3  798  337.33 
1229.3  798  337.33 
1667  1216  335.67 
1667  1216  335.67 
1667  1216  335.67 
1667  1216  335.67 
1667  1216  335.67 
1667  1216  335.67 
1667  1216  335.67 
1667  1216  335.67 
1667  1216  335.67 
1667  1216  335.67 
1667  1216  335.67 
3849  3935.7  1193.3 
3849  3935.7  1193.3 
3849  3935.7  1193.3 
3849  3935.7  1193.3 
3849  3935.7  1193.3 
3849  3935.7  1193.3 
3849  3935.7  1193.3 
3849  3935.7  1193.3 
3849  3935.7  1193.3 
3849  3935.7  1193.3 
3849  3935.7  1193.3 
3652.3  2919.7  835 
3652.3  2919.7  835 
3652.3  2919.7  835 
3652.3  2919.7  835 
3652.3  2919.7  835 
3652.3  2919.7  835 
3652.3  2919.7  835 
3652.3  2919.7  835 
3652.3  2919.7  835 
3652.3  2919.7  835 
1204.3  863  446.33 
1204.3  863  446.33 
1204.3  863  446.33 
1204.3  863  446.33 
1204.3  863  446.33 
1204.3  863  446.33 
1204.3  863  446.33 
1204.3  863  446.33 
1204.3  863  446.33 
1204.3  863  446.33 
1204.3  863  446.33 
815.67  803.67  610 
815.67  803.67  610 
815.67  803.67  610 
815.67  803.67  610 
815.67  803.67  610 
815.67  803.67  610 
815.67  803.67  610 
815.67  803.67  610 
815.67  803.67  610 
815.67  803.67  610 
815.67  803.67  610 
2891  3030  1075 
2891  3030  1075 
2891  3030  1075 
2891  3030  1075 
2891  3030  1075 
2891  3030  1075 
2891  3030  1075 
2891  3030  1075 
2891  3030  1075 
2891  3030  1075 
2891  3030  1075 
3673.7  3821  2340.3 
3673.7  3821  2340.3 
3673.7  3821  2340.3 
3673.7  3821  2340.3 
3673.7  3821  2340.3 
3673.7  3821  2340.3 
3673.7  3821  2340.3 
3673.7  3821  2340.3 
3673.7  3821  2340.3 
3673.7  3821  2340.3 
3673.7  3821  2340.3 
3685.3  4094.7  2980 
3685.3  4094.7  2980 
3685.3  4094.7  2980 
3685.3  4094.7  2980 
3685.3  4094.7  2980 
3685.3  4094.7  2980 
3685.3  4094.7  2980 
3685.3  4094.7  2980 
3685.3  4094.7  2980 
3685.3  4094.7  2980 
3685.3  4094.7  2980 
2026.7  1783.7  558.67 
2026.7  1783.7  558.67 
2026.7  1783.7  558.67 
2026.7  1783.7  558.67 
2026.7  1783.7  558.67 
2026.7  1783.7  558.67 
2026.7  1783.7  558.67 
2026.7  1783.7  558.67 
2026.7  1783.7  558.67 
2026.7  1783.7  558.67 
2026.7  1783.7  558.67 
1763  1638.7  728.67 
1763  1638.7  728.67 
1763  1638.7  728.67 
1763  1638.7  728.67 
1763  1638.7  728.67 
1763  1638.7  728.67 
1763  1638.7  728.67 
1763  1638.7  728.67 
1763  1638.7  728.67 
1763  1638.7  728.67 
1763  1638.7  728.67 
1341.7  1372.7  414.33 
1341.7  1372.7  414.33 
1341.7  1372.7  414.33 
1341.7  1372.7  414.33 
1341.7  1372.7  414.33 
1341.7  1372.7  414.33 
1341.7  1372.7  414.33 
1341.7  1372.7  414.33 
1341.7  1372.7  414.33 
1341.7  1372.7  414.33 
1480.3  873.67  323.67 
1480.3  873.67  323.67 
1480.3  873.67  323.67 
1480.3  873.67  323.67 
1480.3  873.67  323.67 
1480.3  873.67  323.67 
1480.3  873.67  323.67 
1480.3  873.67  323.67 
761  389  161.67 
761  389  161.67 
761  389  161.67 
761  389  161.67 
761  389  161.67 
761  389  161.67 
761  389  161.67 
761  389  161.67 
340.67  235.33  103.67 
340.67  235.33  103.67 
340.67  235.33  103.67 
340.67  235.33  103.67 
340.67  235.33  103.67 
340.67  235.33  103.67 
340.67  235.33  103.67 
340.67  235.33  103.67 
340.67  235.33  103.67 
340.67  235.33  103.67 
340.67  235.33  103.67 
340.67  235.33  103.67 
340.67  235.33  103.67 
340.67  235.33  103.67 
340.67  235.33  103.67 
340.67  235.33  103.67 
340.67  235.33  103.67 
340.67  235.33  103.67 
340.67  235.33  103.67 
340.67  235.33  103.67 
340.67  235.33  103.67 
340.67  235.33  103.67 
340.67  235.33  103.67 
340.67  235.33  103.67 
340.67  235.33  103.67 
340.67  235.33  103.67 
340.67  235.33  103.67 
340.67  235.33  103.67 
1998  1377.7  564.67 
1998  1377.7  564.67 
1998  1377.7  564.67 
1998  1377.7  564.67 
1998  1377.7  564.67 
1998  1377.7  564.67 
1998  1377.7  564.67 
1998  1377.7  564.67 
1998  1377.7  564.67 
1998  1377.7  564.67 
1998  1377.7  564.67 
1667.7  1611  648.67 
1667.7  1611  648.67 
1667.7  1611  648.67 
1667.7  1611  648.67 
1667.7  1611  648.67 
1667.7  1611  648.67 
1667.7  1611  648.67 
1667.7  1611  648.67 
1667.7  1611  648.67 
1667.7  1611  648.67 
1667.7  1611  648.67 
1372.7  1571.3  952 
1372.7  1571.3  952 
1372.7  1571.3  952 
1372.7  1571.3  952 
1372.7  1571.3  952 
1372.7  1571.3  952 
1372.7  1571.3  952 
1372.7  1571.3  952 
1372.7  1571.3  952 
1372.7  1571.3  952 
1372.7  1571.3  952 
1714.7  1246.3  457 
1714.7  1246.3  457 
1714.7  1246.3  457 
1714.7  1246.3  457 
1714.7  1246.3  457 
1714.7  1246.3  457 
1714.7  1246.3  457 
1714.7  1246.3  457 
1714.7  1246.3  457 
1714.7  1246.3  457 
1278.3  791.33  280 
1278.3  791.33  280 
1278.3  791.33  280 
1278.3  791.33  280 
1278.3  791.33  280 
1278.3  791.33  280 
1278.3  791.33  280 
1278.3  791.33  280 
1278.3  791.33  280 
1278.3  791.33  280 
1278.3  791.33  280 
1278.3  791.33  280 
2244.3  2484.3  913 
2244.3  2484.3  913 
2244.3  2484.3  913 
2244.3  2484.3  913 
2244.3  2484.3  913 
2244.3  2484.3  913 
2244.3  2484.3  913 
2244.3  2484.3  913 
2244.3  2484.3  913 
2244.3  2484.3  913 
2244.3  2484.3  913 
3650  4355.3  1873 
3650  4355.3  1873 
3650  4355.3  1873 
3650  4355.3  1873 
3650  4355.3  1873 
3650  4355.3  1873 
3650  4355.3  1873 
3650  4355.3  1873 
3650  4355.3  1873 
3650  4355.3  1873 
3650  4355.3  1873 
2855  3512  1248.3 
2855  3512  1248.3 
2855  3512  1248.3 
2855  3512  1248.3 
2855  3512  1248.3 
2855  3512  1248.3 
2855  3512  1248.3 
2855  3512  1248.3 
2855  3512  1248.3 
2855  3512  1248.3 
2855  3512  1248.3 
2855  3512  1248.3 
3626.3  3570.3  3874.3 
3626.3  3570.3  3874.3 
3626.3  3570.3  3874.3 
3626.3  3570.3  3874.3 
3626.3  3570.3  3874.3 
3626.3  3570.3  3874.3 
3626.3  3570.3  3874.3 
3626.3  3570.3  3874.3 
3626.3  3570.3  3874.3 
3626.3  3570.3  3874.3 
3626.3  3570.3  3874.3 
3626.3  3570.3  3874.3 
3005  3409.7  3674.7 
3005  3409.7  3674.7 
3005  3409.7  3674.7 
3005  3409.7  3674.7 
3005  3409.7  3674.7 
3005  3409.7  3674.7 
3005  3409.7  3674.7 
3005  3409.7  3674.7 
3005  3409.7  3674.7 
3005  3409.7  3674.7 
3005  3409.7  3674.7 
3005  3409.7  3674.7 
3005  3409.7  3674.7 
3005  3409.7  3674.7 
3005  3409.7  3674.7 
1775  1089.3  561 
1775  1089.3  561 
1775  1089.3  561 
1775  1089.3  561 
1775  1089.3  561 
1775  1089.3  561 
1775  1089.3  561 
1775  1089.3  561 
1775  1089.3  561 
1775  1089.3  561 
1775  1089.3  561 
1073.3  747  450.67 
1073.3  747  450.67 
1073.3  747  450.67 
1073.3  747  450.67 
1073.3  747  450.67 
1073.3  747  450.67 
1073.3  747  450.67 
1073.3  747  450.67 
1073.3  747  450.67 
1073.3  747  450.67 
1073.3  747  450.67 
1760.3  1558.3  1163 
1760.3  1558.3  1163 
1760.3  1558.3  1163 
1760.3  1558.3  1163 
1760.3  1558.3  1163 
1760.3  1558.3  1163 
1760.3  1558.3  1163 
1760.3  1558.3  1163 
1760.3  1558.3  1163 
1760.3  1558.3  1163 
1760.3  1558.3  1163 
2729.3  2609  1226.7 
2729.3  2609  1226.7 
2729.3  2609  1226.7 
2729.3  2609  1226.7 
2729.3  2609  1226.7 
2729.3  2609  1226.7 
2729.3  2609  1226.7 
2729.3  2609  1226.7 
2729.3  2609  1226.7 
2729.3  2609  1226.7 
2729.3  2609  1226.7 
2365  2383.7  2158.3 
2365  2383.7  2158.3 
2365  2383.7  2158.3 
2365  2383.7  2158.3 
2365  2383.7  2158.3 
2365  2383.7  2158.3 
2365  2383.7  2158.3 
2365  2383.7  2158.3 
2365  2383.7  2158.3 
2365  2383.7  2158.3 
828.33  868  957.67 
828.33  868  957.67 
828.33  868  957.67 
828.33  868  957.67 
828.33  868  957.67 
828.33  868  957.67 
828.33  868  957.67 
828.33  868  957.67 
828.33  868  957.67 
828.33  868  957.67 
828.33  868  957.67 
1928.7  2240  2593.7 
1928.7  2240  2593.7 
1928.7  2240  2593.7 
1928.7  2240  2593.7 
1928.7  2240  2593.7 
1928.7  2240  2593.7 
1928.7  2240  2593.7 
1928.7  2240  2593.7 
1928.7  2240  2593.7 
1928.7  2240  2593.7 
1928.7  2240  2593.7 
4012.3  4155  2605.7 
4012.3  4155  2605.7 
4012.3  4155  2605.7 
4012.3  4155  2605.7 
4012.3  4155  2605.7 
4012.3  4155  2605.7 
4012.3  4155  2605.7 
4012.3  4155  2605.7 
4012.3  4155  2605.7 
4012.3  4155  2605.7 
4012.3  4155  2605.7 
1860.3  1964.3  1142 
1860.3  1964.3  1142 
1860.3  1964.3  1142 
1860.3  1964.3  1142 
1860.3  1964.3  1142 
1860.3  1964.3  1142 
1860.3  1964.3  1142 
1860.3  1964.3  1142 
1860.3  1964.3  1142 
1860.3  1964.3  1142 
1860.3  1964.3  1142 
1332.7  1572  1150.3 
1332.7  1572  1150.3 
1332.7  1572  1150.3 
1332.7  1572  1150.3 
1332.7  1572  1150.3 
1332.7  1572  1150.3 
1332.7  1572  1150.3 
1332.7  1572  1150.3 
1332.7  1572  1150.3 
1332.7  1572  1150.3 
1332.7  1572  1150.3 
1995.3  2323.7  2545.7 
1995.3  2323.7  2545.7 
1995.3  2323.7  2545.7 
1995.3  2323.7  2545.7 
1995.3  2323.7  2545.7 
1995.3  2323.7  2545.7 
1995.3  2323.7  2545.7 
1995.3  2323.7  2545.7 
1995.3  2323.7  2545.7 
1995.3  2323.7  2545.7 
1995.3  2323.7  2545.7 
1579.7  2196.3  1099.3 
1579.7  2196.3  1099.3 
1579.7  2196.3  1099.3 
1579.7  2196.3  1099.3 
1579.7  2196.3  1099.3 
1579.7  2196.3  1099.3 
1579.7  2196.3  1099.3 
1579.7  2196.3  1099.3 
1579.7  2196.3  1099.3 
1579.7  2196.3  1099.3 
1579.7  2196.3  1099.3 
3347.3  3240.3  4700.7 
3347.3  3240.3  4700.7 
3347.3  3240.3  4700.7 
3347.3  3240.3  4700.7 
3347.3  3240.3  4700.7 
3347.3  3240.3  4700.7 
3347.3  3240.3  4700.7 
3347.3  3240.3  4700.7 
3347.3  3240.3  4700.7 
3347.3  3240.3  4700.7 
3347.3  3240.3  4700.7 
2954.7  3271.7  5942.7 
2954.7  3271.7  5942.7 
2954.7  3271.7  5942.7 
2954.7  3271.7  5942.7 
2954.7  3271.7  5942.7 
2954.7  3271.7  5942.7 
2954.7  3271.7  5942.7 
2954.7  3271.7  5942.7 
2954.7  3271.7  5942.7 
2954.7  3271.7  5942.7 
2954.7  3271.7  5942.7 
2430  2754  3533.3 
2430  2754  3533.3 
2430  2754  3533.3 
2430  2754  3533.3 
2430  2754  3533.3 
2430  2754  3533.3 
2430  2754  3533.3 
2430  2754  3533.3 
2430  2754  3533.3 
2430  2754  3533.3 
2430  2754  3533.3 
810.33  586.33  296.67 
810.33  586.33  296.67 
810.33  586.33  296.67 
810.33  586.33  296.67 
810.33  586.33  296.67 
810.33  586.33  296.67 
810.33  586.33  296.67 
810.33  586.33  296.67 
810.33  586.33  296.67 
810.33  586.33  296.67 
810.33  586.33  296.67 
810.33  586.33  296.67 
810.33  586.33  296.67 
810.33  586.33  296.67 
810.33  586.33  296.67 
810.33  586.33  296.67 
810.33  586.33  296.67 
810.33  586.33  296.67 
810.33  586.33  296.67 
810.33  586.33  296.67 
810.33  586.33  296.67 
810.33  586.33  296.67 
810.33  586.33  296.67 
810.33  586.33  296.67 
810.33  586.33  296.67 
810.33  586.33  296.67 
810.33  586.33  296.67 
810.33  586.33  296.67 
810.33  586.33  296.67 
810.33  586.33  296.67 
810.33  586.33  296.67 
810.33  586.33  296.67 
600.33  206.67  172 
600.33  206.67  172 
600.33  206.67  172 
600.33  206.67  172 
600.33  206.67  172 
600.33  206.67  172 
600.33  206.67  172 
600.33  206.67  172 
600.33  206.67  172 
600.33  206.67  172 
600.33  206.67  172 
2618.7  1834  1053.7 
2618.7  1834  1053.7 
2618.7  1834  1053.7 
2618.7  1834  1053.7 
2618.7  1834  1053.7 
2618.7  1834  1053.7 
2618.7  1834  1053.7 
2618.7  1834  1053.7 
2618.7  1834  1053.7 
2618.7  1834  1053.7 
2618.7  1834  1053.7 
1480.3  1177.7  597.67 
1480.3  1177.7  597.67 
1480.3  1177.7  597.67 
1480.3  1177.7  597.67 
1480.3  1177.7  597.67 
1480.3  1177.7  597.67 
1480.3  1177.7  597.67 
1480.3  1177.7  597.67 
1480.3  1177.7  597.67 
1480.3  1177.7  597.67 
1480.3  1177.7  597.67 
1981  2288.7  1148 
1981  2288.7  1148 
1981  2288.7  1148 
1981  2288.7  1148 
1981  2288.7  1148 
1981  2288.7  1148 
1981  2288.7  1148 
1981  2288.7  1148 
1981  2288.7  1148 
1981  2288.7  1148 
1981  2288.7  1148 
1981  2288.7  1148 
2826.3  3233.7  1837 
2826.3  3233.7  1837 
2826.3  3233.7  1837 
2826.3  3233.7  1837 
2826.3  3233.7  1837 
2826.3  3233.7  1837 
2826.3  3233.7  1837 
2826.3  3233.7  1837 
2826.3  3233.7  1837 
2826.3  3233.7  1837 
2826.3  3233.7  1837 
2826.3  3233.7  1837 
2826.3  3233.7  1837 
2690.3  2607  3431 
2690.3  2607  3431 
2690.3  2607  3431 
2690.3  2607  3431 
2690.3  2607  3431 
2690.3  2607  3431 
2690.3  2607  3431 
2690.3  2607  3431 
2690.3  2607  3431 
2690.3  2607  3431 
2690.3  2607  3431 
2649.7  2561.3  2237 
2649.7  2561.3  2237 
2649.7  2561.3  2237 
2649.7  2561.3  2237 
2649.7  2561.3  2237 
2649.7  2561.3  2237 
2649.7  2561.3  2237 
2649.7  2561.3  2237 
2649.7  2561.3  2237 
2649.7  2561.3  2237 
2649.7  2561.3  2237 
2011.3  2208.3  1564.7 
2011.3  2208.3  1564.7 
2011.3  2208.3  1564.7 
2011.3  2208.3  1564.7 
2011.3  2208.3  1564.7 
2011.3  2208.3  1564.7 
2011.3  2208.3  1564.7 
2011.3  2208.3  1564.7 
2011.3  2208.3  1564.7 
2011.3  2208.3  1564.7 
2011.3  2208.3  1564.7 
999.67  1047.3  638.33 
999.67  1047.3  638.33 
999.67  1047.3  638.33 
999.67  1047.3  638.33 
999.67  1047.3  638.33 
999.67  1047.3  638.33 
999.67  1047.3  638.33 
999.67  1047.3  638.33 
999.67  1047.3  638.33 
999.67  1047.3  638.33 
999.67  1047.3  638.33 
2396.3  3340  3460 
2396.3  3340  3460 
2396.3  3340  3460 
2396.3  3340  3460 
2396.3  3340  3460 
2396.3  3340  3460 
2396.3  3340  3460 
2396.3  3340  3460 
2396.3  3340  3460 
2396.3  3340  3460 
2396.3  3340  3460 
2271  1851  829.67 
2271  1851  829.67 
2271  1851  829.67 
2271  1851  829.67 
2271  1851  829.67 
2271  1851  829.67 
2271  1851  829.67 
2271  1851  829.67 
2271  1851  829.67 
2271  1851  829.67 
2271  1851  829.67 
1300.7  1081  470.33 
1300.7  1081  470.33 
1300.7  1081  470.33 
1300.7  1081  470.33 
1300.7  1081  470.33 
1300.7  1081  470.33 
1300.7  1081  470.33 
1300.7  1081  470.33 
1300.7  1081  470.33 
1300.7  1081  470.33 
1300.7  1081  470.33 
1888.3  1868.3  890.33 
1888.3  1868.3  890.33 
1888.3  1868.3  890.33 
1888.3  1868.3  890.33 
1888.3  1868.3  890.33 
1888.3  1868.3  890.33 
1888.3  1868.3  890.33 
1888.3  1868.3  890.33 
1888.3  1868.3  890.33 
1888.3  1868.3  890.33 
1888.3  1868.3  890.33 
1569.7  1602.3  889.67 
1569.7  1602.3  889.67 
1569.7  1602.3  889.67 
1569.7  1602.3  889.67 
1569.7  1602.3  889.67 
1569.7  1602.3  889.67 
1569.7  1602.3  889.67 
1569.7  1602.3  889.67 
1569.7  1602.3  889.67 
1569.7  1602.3  889.67 
1569.7  1602.3  889.67 
451.33  217.33  109.33 
451.33  217.33  109.33 
451.33  217.33  109.33 
451.33  217.33  109.33 
451.33  217.33  109.33 
451.33  217.33  109.33 
451.33  217.33  109.33 
451.33  217.33  109.33 
451.33  217.33  109.33 
451.33  217.33  109.33 
451.33  217.33  109.33 
451.33  217.33  109.33 
586  467.67  252.67 
586  467.67  252.67 
586  467.67  252.67 
586  467.67  252.67 
586  467.67  252.67 
586  467.67  252.67 
586  467.67  252.67 
586  467.67  252.67 
586  467.67  252.67 
586  467.67  252.67 
2306.3  2903.3  2373.3 
2306.3  2903.3  2373.3 
2306.3  2903.3  2373.3 
2306.3  2903.3  2373.3 
2306.3  2903.3  2373.3 
2306.3  2903.3  2373.3 
2306.3  2903.3  2373.3 
2306.3  2903.3  2373.3 
2306.3  2903.3  2373.3 
2306.3  2903.3  2373.3 
2306.3  2903.3  2373.3 
2306.3  2903.3  2373.3 
2896.7  3279.7  2063.7 
2896.7  3279.7  2063.7 
2896.7  3279.7  2063.7 
2896.7  3279.7  2063.7 
2896.7  3279.7  2063.7 
2896.7  3279.7  2063.7 
2896.7  3279.7  2063.7 
2896.7  3279.7  2063.7 
2896.7  3279.7  2063.7 
2896.7  3279.7  2063.7 
2896.7  3279.7  2063.7 
1554.3  824  304.33 
1554.3  824  304.33 
1554.3  824  304.33 
1554.3  824  304.33 
1554.3  824  304.33 
1554.3  824  304.33 
1554.3  824  304.33 
1554.3  824  304.33 
1554.3  824  304.33 
1554.3  824  304.33 
1554.3  824  304.33 
1136.3  1159  405.67 
1136.3  1159  405.67 
1136.3  1159  405.67 
1136.3  1159  405.67 
1136.3  1159  405.67 
1136.3  1159  405.67 
1136.3  1159  405.67 
1136.3  1159  405.67 
1136.3  1159  405.67 
1136.3  1159  405.67 
1136.3  1159  405.67 
1728.3  1443  722.67 
1728.3  1443  722.67 
1728.3  1443  722.67 
1728.3  1443  722.67 
1728.3  1443  722.67 
1728.3  1443  722.67 
1728.3  1443  722.67 
1728.3  1443  722.67 
1728.3  1443  722.67 
1728.3  1443  722.67 
1728.3  1443  722.67 
1728.3  1443  722.67 
1728.3  1443  722.67 
1728.3  1443  722.67 
1728.3  1443  722.67 
1973.3  2250  2347.3 
1973.3  2250  2347.3 
1973.3  2250  2347.3 
1973.3  2250  2347.3 
1973.3  2250  2347.3 
1973.3  2250  2347.3 
1973.3  2250  2347.3 
1973.3  2250  2347.3 
1973.3  2250  2347.3 
1973.3  2250  2347.3 
1973.3  2250  2347.3 
754  769.67  410 
754  769.67  410 
754  769.67  410 
754  769.67  410 
754  769.67  410 
754  769.67  410 
754  769.67  410 
754  769.67  410 
754  769.67  410 
754  769.67  410 
754  769.67  410 
1337.3  1325.3  956 
1337.3  1325.3  956 
1337.3  1325.3  956 
1337.3  1325.3  956 
1337.3  1325.3  956 
1337.3  1325.3  956 
1337.3  1325.3  956 
1337.3  1325.3  956 
1337.3  1325.3  956 
1337.3  1325.3  956 
1337.3  1325.3  956 
1337.3  1325.3  956 
1549  1289.7  1044 
1549  1289.7  1044 
1549  1289.7  1044 
1549  1289.7  1044 
1549  1289.7  1044 
1549  1289.7  1044 
1549  1289.7  1044 
1549  1289.7  1044 
1549  1289.7  1044 
1549  1289.7  1044 
1549  1289.7  1044 
1549  1289.7  1044 
1503  1108.3  497.33 
1503  1108.3  497.33 
1503  1108.3  497.33 
1503  1108.3  497.33 
1503  1108.3  497.33 
1503  1108.3  497.33 
1503  1108.3  497.33 
1503  1108.3  497.33 
1503  1108.3  497.33 
1503  1108.3  497.33 
1503  1108.3  497.33 
2340  2815.3  1243.3 
2340  2815.3  1243.3 
2340  2815.3  1243.3 
2340  2815.3  1243.3 
2340  2815.3  1243.3 
2340  2815.3  1243.3 
2340  2815.3  1243.3 
2340  2815.3  1243.3 
2340  2815.3  1243.3 
2340  2815.3  1243.3 
2340  2815.3  1243.3 
3228  3774.3  1755.3 
3228  3774.3  1755.3 
3228  3774.3  1755.3 
3228  3774.3  1755.3 
3228  3774.3  1755.3 
3228  3774.3  1755.3 
3228  3774.3  1755.3 
3228  3774.3  1755.3 
3228  3774.3  1755.3 
3228  3774.3  1755.3 
3228  3774.3  1755.3 
2492.3  2778  1927 
2492.3  2778  1927 
2492.3  2778  1927 
2492.3  2778  1927 
2492.3  2778  1927 
2492.3  2778  1927 
2492.3  2778  1927 
2492.3  2778  1927 
2492.3  2778  1927 
2492.3  2778  1927 
2492.3  2778  1927 
1657.7  1452  944.67 
1657.7  1452  944.67 
1657.7  1452  944.67 
1657.7  1452  944.67 
1657.7  1452  944.67 
1657.7  1452  944.67 
1657.7  1452  944.67 
1657.7  1452  944.67 
1657.7  1452  944.67 
1657.7  1452  944.67 
1657.7  1452  944.67 
1320.3  1202.7  634 
1320.3  1202.7  634 
1320.3  1202.7  634 
1320.3  1202.7  634 
1320.3  1202.7  634 
1320.3  1202.7  634 
1320.3  1202.7  634 
1320.3  1202.7  634 
1320.3  1202.7  634 
1320.3  1202.7  634 
1320.3  1202.7  634 
1546.3  1481.7  604.67 
1546.3  1481.7  604.67 
1546.3  1481.7  604.67 
1546.3  1481.7  604.67 
1546.3  1481.7  604.67 
1546.3  1481.7  604.67 
1546.3  1481.7  604.67 
1546.3  1481.7  604.67 
1546.3  1481.7  604.67 
2658.3  2471.7  1436.3 
2658.3  2471.7  1436.3 
2658.3  2471.7  1436.3 
2658.3  2471.7  1436.3 
2658.3  2471.7  1436.3 
2658.3  2471.7  1436.3 
2658.3  2471.7  1436.3 
2658.3  2471.7  1436.3 
2658.3  2471.7  1436.3 
2658.3  2471.7  1436.3 
1775.3  2153.7  1766.3 
1775.3  2153.7  1766.3 
1775.3  2153.7  1766.3 
1775.3  2153.7  1766.3 
1775.3  2153.7  1766.3 
1775.3  2153.7  1766.3 
1775.3  2153.7  1766.3 
1775.3  2153.7  1766.3 
1775.3  2153.7  1766.3 
1775.3  2153.7  1766.3 
4005.3  4556.3  5326.3 
4005.3  4556.3  5326.3 
4005.3  4556.3  5326.3 
4005.3  4556.3  5326.3 
4005.3  4556.3  5326.3 
4005.3  4556.3  5326.3 
4005.3  4556.3  5326.3 
4005.3  4556.3  5326.3 
4005.3  4556.3  5326.3 
10000  10000  7624 
10000  10000  7624 
10000  10000  7624 
10000  10000  7624 
10000  10000  7624 
10000  10000  7624 
10000  10000  7624 
10000  10000  7624 
10000  10000  7624 
10000  10000  7624 
10000  10000  7624 
696.67  897  269.67 
696.67  897  269.67 
696.67  897  269.67 
696.67  897  269.67 
696.67  897  269.67 
696.67  897  269.67 
696.67  897  269.67 
696.67  897  269.67 
696.67  897  269.67 
696.67  897  269.67 
696.67  897  269.67 
740.33  422.67  233.33 
740.33  422.67  233.33 
740.33  422.67  233.33 
740.33  422.67  233.33 
740.33  422.67  233.33 
740.33  422.67  233.33 
740.33  422.67  233.33 
740.33  422.67  233.33 
740.33  422.67  233.33 
740.33  422.67  233.33 
740.33  422.67  233.33 
1802.3  1441.7  680 
1802.3  1441.7  680 
1802.3  1441.7  680 
1802.3  1441.7  680 
1802.3  1441.7  680 
1802.3  1441.7  680 
1802.3  1441.7  680 
1802.3  1441.7  680 
1802.3  1441.7  680 
1802.3  1441.7  680 
1802.3  1441.7  680 
1835.7  1222  676 
1835.7  1222  676 
1835.7  1222  676 
1835.7  1222  676 
1835.7  1222  676 
1835.7  1222  676 
1835.7  1222  676 
1835.7  1222  676 
1835.7  1222  676 
1835.7  1222  676 
1835.7  1222  676 
1260.7  1223.3  437.33 
1260.7  1223.3  437.33 
1260.7  1223.3  437.33 
1260.7  1223.3  437.33 
1260.7  1223.3  437.33 
1260.7  1223.3  437.33 
1260.7  1223.3  437.33 
1260.7  1223.3  437.33 
1260.7  1223.3  437.33 
1260.7  1223.3  437.33 
1260.7  1223.3  437.33 
1260.7  1223.3  437.33 
1183.3  686.33  279 
1183.3  686.33  279 
1183.3  686.33  279 
1183.3  686.33  279 
1183.3  686.33  279 
1183.3  686.33  279 
1183.3  686.33  279 
1183.3  686.33  279 
1183.3  686.33  279 
1183.3  686.33  279 
1244.7  821  411 
1244.7  821  411 
1244.7  821  411 
1244.7  821  411 
1244.7  821  411 
1244.7  821  411 
1244.7  821  411 
1244.7  821  411 
1244.7  821  411 
1244.7  821  411 
1244.7  821  411 
936.67  1143  780.33 
936.67  1143  780.33 
936.67  1143  780.33 
936.67  1143  780.33 
936.67  1143  780.33 
936.67  1143  780.33 
936.67  1143  780.33 
936.67  1143  780.33 
936.67  1143  780.33 
936.67  1143  780.33 
936.67  1143  780.33 
1467  1091.7  477 
1467  1091.7  477 
1467  1091.7  477 
1467  1091.7  477 
1467  1091.7  477 
1467  1091.7  477 
1467  1091.7  477 
1467  1091.7  477 
1467  1091.7  477 
1467  1091.7  477 
1539.3  1553  840.67 
1539.3  1553  840.67 
1539.3  1553  840.67 
1539.3  1553  840.67 
1539.3  1553  840.67 
1539.3  1553  840.67 
1539.3  1553  840.67 
1539.3  1553  840.67 
1539.3  1553  840.67 
1539.3  1553  840.67 
1539.3  1553  840.67 
1903  2252.3  1013 
1903  2252.3  1013 
1903  2252.3  1013 
1903  2252.3  1013 
1903  2252.3  1013 
1903  2252.3  1013 
1903  2252.3  1013 
1903  2252.3  1013 
1903  2252.3  1013 
1903  2252.3  1013 
1903  2252.3  1013 
2064.3  1761.7  914 
2064.3  1761.7  914 
2064.3  1761.7  914 
2064.3  1761.7  914 
2064.3  1761.7  914 
2064.3  1761.7  914 
2064.3  1761.7  914 
2064.3  1761.7  914 
2064.3  1761.7  914 
2064.3  1761.7  914 
2064.3  1761.7  914 
1992.3  1859  1358.7 
1992.3  1859  1358.7 
1992.3  1859  1358.7 
1992.3  1859  1358.7 
1992.3  1859  1358.7 
1992.3  1859  1358.7 
1992.3  1859  1358.7 
1992.3  1859  1358.7 
1992.3  1859  1358.7 
1992.3  1859  1358.7 
1992.3  1859  1358.7 
1992.3  1859  1358.7 
1992.3  1859  1358.7 
1992.3  1859  1358.7 
3064  3469.3  4365.3 
3064  3469.3  4365.3 
3064  3469.3  4365.3 
3064  3469.3  4365.3 
3064  3469.3  4365.3 
3064  3469.3  4365.3 
3064  3469.3  4365.3 
3064  3469.3  4365.3 
3064  3469.3  4365.3 
3064  3469.3  4365.3 
3064  3469.3  4365.3 
3064  3469.3  4365.3 
3064  3469.3  4365.3 
1977  1844.3  1229.3 
1977  1844.3  1229.3 
1977  1844.3  1229.3 
1977  1844.3  1229.3 
1977  1844.3  1229.3 
1977  1844.3  1229.3 
1977  1844.3  1229.3 
1977  1844.3  1229.3 
1977  1844.3  1229.3 
1917  1641.3  1184.3 
1917  1641.3  1184.3 
1917  1641.3  1184.3 
1917  1641.3  1184.3 
1917  1641.3  1184.3 
1917  1641.3  1184.3 
1917  1641.3  1184.3 
1917  1641.3  1184.3 
1917  1641.3  1184.3 
1917  1641.3  1184.3 
1917  1641.3  1184.3 
1664  1630.7  1781 
1664  1630.7  1781 
1664  1630.7  1781 
1664  1630.7  1781 
1664  1630.7  1781 
1664  1630.7  1781 
1664  1630.7  1781 
1664  1630.7  1781 
1664  1630.7  1781 
1664  1630.7  1781 
1664  1630.7  1781 
1263.3  1150.7  926.33 
1263.3  1150.7  926.33 
1263.3  1150.7  926.33 
1263.3  1150.7  926.33 
1263.3  1150.7  926.33 
1263.3  1150.7  926.33 
1263.3  1150.7  926.33 
1263.3  1150.7  926.33 
1263.3  1150.7  926.33 
1263.3  1150.7  926.33 
1263.3  1150.7  926.33 
879.33  968.33  798.33 
879.33  968.33  798.33 
879.33  968.33  798.33 
879.33  968.33  798.33 
879.33  968.33  798.33 
879.33  968.33  798.33 
879.33  968.33  798.33 
879.33  968.33  798.33 
879.33  968.33  798.33 
879.33  968.33  798.33 
879.33  968.33  798.33 
193.67  242.33  133 
193.67  242.33  133 
193.67  242.33  133 
193.67  242.33  133 
193.67  242.33  133 
193.67  242.33  133 
193.67  242.33  133 
193.67  242.33  133 
193.67  242.33  133 
193.67  242.33  133 
193.67  242.33  133 
1200.3  619.33  384 
1200.3  619.33  384 
1200.3  619.33  384 
1200.3  619.33  384 
1200.3  619.33  384 
1200.3  619.33  384 
1200.3  619.33  384 
1200.3  619.33  384 
1200.3  619.33  384 
1200.3  619.33  384 
1200.3  619.33  384 
1439.3  1349.7  964.67 
1439.3  1349.7  964.67 
1439.3  1349.7  964.67 
1439.3  1349.7  964.67 
1439.3  1349.7  964.67 
1439.3  1349.7  964.67 
1439.3  1349.7  964.67 
1439.3  1349.7  964.67 
1439.3  1349.7  964.67 
1439.3  1349.7  964.67 
1439.3  1349.7  964.67 
2025.7  2702.3  1981.7 
2025.7  2702.3  1981.7 
2025.7  2702.3  1981.7 
2025.7  2702.3  1981.7 
2025.7  2702.3  1981.7 
2025.7  2702.3  1981.7 
2025.7  2702.3  1981.7 
2025.7  2702.3  1981.7 
2025.7  2702.3  1981.7 
2025.7  2702.3  1981.7 
2025.7  2702.3  1981.7 
2578.3  3236.3  2510.3 
2578.3  3236.3  2510.3 
2578.3  3236.3  2510.3 
2578.3  3236.3  2510.3 
2578.3  3236.3  2510.3 
2578.3  3236.3  2510.3 
2578.3  3236.3  2510.3 
2578.3  3236.3  2510.3 
2578.3  3236.3  2510.3 
2578.3  3236.3  2510.3 
2232  2630.7  2228 
2232  2630.7  2228 
2232  2630.7  2228 
2232  2630.7  2228 
2232  2630.7  2228 
2232  2630.7  2228 
2232  2630.7  2228 
2232  2630.7  2228 
2232  2630.7  2228 
2232  2630.7  2228 
2232  2630.7  2228 
1657.3  1785  1251.7 
1657.3  1785  1251.7 
1657.3  1785  1251.7 
1657.3  1785  1251.7 
1657.3  1785  1251.7 
1657.3  1785  1251.7 
1657.3  1785  1251.7 
1657.3  1785  1251.7 
1657.3  1785  1251.7 
1657.3  1785  1251.7 
1096.7  1001.3  769.67 
1096.7  1001.3  769.67 
1096.7  1001.3  769.67 
1096.7  1001.3  769.67 
1096.7  1001.3  769.67 
1096.7  1001.3  769.67 
1096.7  1001.3  769.67 
1096.7  1001.3  769.67 
1096.7  1001.3  769.67 
1096.7  1001.3  769.67 
1096.7  1001.3  769.67 
1348  987.67  638 
1348  987.67  638 
1348  987.67  638 
1348  987.67  638 
1348  987.67  638 
1348  987.67  638 
1348  987.67  638 
1348  987.67  638 
1348  987.67  638 
1365.3  1360.3  897.33 
1365.3  1360.3  897.33 
1365.3  1360.3  897.33 
1365.3  1360.3  897.33 
1365.3  1360.3  897.33 
1365.3  1360.3  897.33 
1365.3  1360.3  897.33 
1365.3  1360.3  897.33 
1365.3  1360.3  897.33 
1365.3  1360.3  897.33 
2628  2970  3903.3 
2628  2970  3903.3 
2628  2970  3903.3 
2628  2970  3903.3 
2628  2970  3903.3 
2628  2970  3903.3 
2628  2970  3903.3 
2628  2970  3903.3 
2628  2970  3903.3 
2628  2970  3903.3 
2628  2970  3903.3 
2628  2970  3903.3 
2628  2970  3903.3 
1686.3  1685  1406.7 
1686.3  1685  1406.7 
1686.3  1685  1406.7 
1686.3  1685  1406.7 
1686.3  1685  1406.7 
1686.3  1685  1406.7 
1686.3  1685  1406.7 
1686.3  1685  1406.7 
1686.3  1685  1406.7 
1686.3  1685  1406.7 
1686.3  1685  1406.7 
1405.3  1503.7  1851 
1405.3  1503.7  1851 
1405.3  1503.7  1851 
1405.3  1503.7  1851 
1405.3  1503.7  1851 
1405.3  1503.7  1851 
1405.3  1503.7  1851 
1405.3  1503.7  1851 
1405.3  1503.7  1851 
1405.3  1503.7  1851 
1405.3  1503.7  1851 
1224.7  955  1119.3 
1224.7  955  1119.3 
1224.7  955  1119.3 
1224.7  955  1119.3 
1224.7  955  1119.3 
1224.7  955  1119.3 
1224.7  955  1119.3 
1224.7  955  1119.3 
1224.7  955  1119.3 
1224.7  955  1119.3 
1224.7  955  1119.3 
904.33  848.33  522.33 
904.33  848.33  522.33 
904.33  848.33  522.33 
904.33  848.33  522.33 
904.33  848.33  522.33 
904.33  848.33  522.33 
904.33  848.33  522.33 
904.33  848.33  522.33 
904.33  848.33  522.33 
904.33  848.33  522.33 
904.33  848.33  522.33 
854.33  430  388.67 
854.33  430  388.67 
854.33  430  388.67 
854.33  430  388.67 
854.33  430  388.67 
854.33  430  388.67 
854.33  430  388.67 
854.33  430  388.67 
426.67  280  271.33 
426.67  280  271.33 
426.67  280  271.33 
426.67  280  271.33 
426.67  280  271.33 
426.67  280  271.33 
426.67  280  271.33 
426.67  280  271.33 
426.67  280  271.33 
426.67  280  271.33 
426.67  280  271.33 
769.33  513  381.67 
769.33  513  381.67 
769.33  513  381.67 
769.33  513  381.67 
769.33  513  381.67 
769.33  513  381.67 
769.33  513  381.67 
769.33  513  381.67 
769.33  513  381.67 
769.33  513  381.67 
769.33  513  381.67 
769.33  513  381.67 
1253.7  1082  658.67 
1253.7  1082  658.67 
1253.7  1082  658.67 
1253.7  1082  658.67 
1253.7  1082  658.67 
1253.7  1082  658.67 
1253.7  1082  658.67 
1253.7  1082  658.67 
1253.7  1082  658.67 
1253.7  1082  658.67 
1253.7  1082  658.67 
1242.7  1095.3  597 
1242.7  1095.3  597 
1242.7  1095.3  597 
1242.7  1095.3  597 
1242.7  1095.3  597 
1242.7  1095.3  597 
1242.7  1095.3  597 
1242.7  1095.3  597 
1242.7  1095.3  597 
1242.7  1095.3  597 
1242.7  1095.3  597 
1365.3  1221  748.33 
1365.3  1221  748.33 
1365.3  1221  748.33 
1365.3  1221  748.33 
1365.3  1221  748.33 
1365.3  1221  748.33 
1365.3  1221  748.33 
1365.3  1221  748.33 
1365.3  1221  748.33 
1365.3  1221  748.33 
1365.3  1221  748.33 
1558.3  1434.7  765.33 
1558.3  1434.7  765.33 
1558.3  1434.7  765.33 
1558.3  1434.7  765.33 
1558.3  1434.7  765.33 
1558.3  1434.7  765.33 
1558.3  1434.7  765.33 
1558.3  1434.7  765.33 
1558.3  1434.7  765.33 
1558.3  1434.7  765.33 
1558.3  1434.7  765.33 
1558.3  1434.7  765.33 
845  753.33  370 
845  753.33  370 
845  753.33  370 
845  753.33  370 
845  753.33  370 
845  753.33  370 
845  753.33  370 
845  753.33  370 
845  753.33  370 
845  753.33  370 
1559.3  1006  671.33 
1559.3  1006  671.33 
1559.3  1006  671.33 
1559.3  1006  671.33 
1559.3  1006  671.33 
1559.3  1006  671.33 
1559.3  1006  671.33 
1559.3  1006  671.33 
1559.3  1006  671.33 
1559.3  1006  671.33 
1559.3  1006  671.33 
1559.3  1006  671.33 
1559.3  1006  671.33 
1559.3  1006  671.33 
1559.3  1006  671.33 
1559.3  1006  671.33 
1559.3  1006  671.33 
1559.3  1006  671.33 
1628.3  1469.7  1225.7 
1628.3  1469.7  1225.7 
1628.3  1469.7  1225.7 
1628.3  1469.7  1225.7 
1628.3  1469.7  1225.7 
1628.3  1469.7  1225.7 
1628.3  1469.7  1225.7 
1628.3  1469.7  1225.7 
2447.3  2131.7  1665 
2447.3  2131.7  1665 
2447.3  2131.7  1665 
2447.3  2131.7  1665 
2447.3  2131.7  1665 
2447.3  2131.7  1665 
2447.3  2131.7  1665 
2447.3  2131.7  1665 
2447.3  2131.7  1665 
2447.3  2131.7  1665 
2447.3  2131.7  1665 
875  720.33  411.67 
875  720.33  411.67 
875  720.33  411.67 
875  720.33  411.67 
875  720.33  411.67 
875  720.33  411.67 
875  720.33  411.67 
875  720.33  411.67 
875  720.33  411.67 
857.67  857.67  433.67 
857.67  857.67  433.67 
857.67  857.67  433.67 
857.67  857.67  433.67 
857.67  857.67  433.67 
857.67  857.67  433.67 
857.67  857.67  433.67 
857.67  857.67  433.67 
857.67  857.67  433.67 
857.67  857.67  433.67 
857.67  857.67  433.67 
872.67  616.33  371.67 
872.67  616.33  371.67 
872.67  616.33  371.67 
872.67  616.33  371.67 
872.67  616.33  371.67 
872.67  616.33  371.67 
872.67  616.33  371.67 
872.67  616.33  371.67 
872.67  616.33  371.67 
1513.3  1352  1040 
1513.3  1352  1040 
1513.3  1352  1040 
1513.3  1352  1040 
1513.3  1352  1040 
1513.3  1352  1040 
1513.3  1352  1040 
1513.3  1352  1040 
1513.3  1352  1040 
1513.3  1352  1040 
1513.3  1352  1040 
1958.3  1755  1168.7 
1958.3  1755  1168.7 
1958.3  1755  1168.7 
1958.3  1755  1168.7 
1958.3  1755  1168.7 
1958.3  1755  1168.7 
1958.3  1755  1168.7 
1958.3  1755  1168.7 
1958.3  1755  1168.7 
1958.3  1755  1168.7 
1958.3  1755  1168.7 
1958.3  1755  1168.7 
1958.3  1755  1168.7 
1031.3  603.67  370.33 
1031.3  603.67  370.33 
1031.3  603.67  370.33 
1031.3  603.67  370.33 
1031.3  603.67  370.33 
1031.3  603.67  370.33 
1031.3  603.67  370.33 
1031.3  603.67  370.33 
1031.3  603.67  370.33 
1031.3  603.67  370.33 
1031.3  603.67  370.33 
1031.3  603.67  370.33 
1026  908.33  605.33 
1026  908.33  605.33 
1026  908.33  605.33 
1026  908.33  605.33 
1026  908.33  605.33 
1026  908.33  605.33 
1026  908.33  605.33 
1026  908.33  605.33 
1026  908.33  605.33 
1026  908.33  605.33 
1026  908.33  605.33 
540.33  478  464 
540.33  478  464 
540.33  478  464 
540.33  478  464 
540.33  478  464 
540.33  478  464 
540.33  478  464 
540.33  478  464 
540.33  478  464 
540.33  478  464 
540.33  478  464 
1383.7  1257.7  1147.7 
1383.7  1257.7  1147.7 
1383.7  1257.7  1147.7 
1383.7  1257.7  1147.7 
1383.7  1257.7  1147.7 
1383.7  1257.7  1147.7 
1383.7  1257.7  1147.7 
1383.7  1257.7  1147.7 
1383.7  1257.7  1147.7 
1383.7  1257.7  1147.7 
1383.7  1257.7  1147.7 
1383.7  1257.7  1147.7 
1383.7  1257.7  1147.7 
2051  1497.3  853.67 
2051  1497.3  853.67 
2051  1497.3  853.67 
2051  1497.3  853.67 
2051  1497.3  853.67 
2051  1497.3  853.67 
2051  1497.3  853.67 
2051  1497.3  853.67 
2051  1497.3  853.67 
2051  1497.3  853.67 
2051  1497.3  853.67 
1127.3  873.33  558.33 
1127.3  873.33  558.33 
1127.3  873.33  558.33 
1127.3  873.33  558.33 
1127.3  873.33  558.33 
1127.3  873.33  558.33 
1127.3  873.33  558.33 
1127.3  873.33  558.33 
1127.3  873.33  558.33 
1127.3  873.33  558.33 
1127.3  873.33  558.33 
399.33  275  157.33 
399.33  275  157.33 
399.33  275  157.33 
399.33  275  157.33 
399.33  275  157.33 
399.33  275  157.33 
399.33  275  157.33 
399.33  275  157.33 
399.33  275  157.33 
399.33  275  157.33 
399.33  275  157.33 
1399  1078.7  1049.7 
1399  1078.7  1049.7 
1399  1078.7  1049.7 
1399  1078.7  1049.7 
1399  1078.7  1049.7 
1399  1078.7  1049.7 
1399  1078.7  1049.7 
1399  1078.7  1049.7 
1399  1078.7  1049.7 
1399  1078.7  1049.7 
690.67  659.33  442.33 
690.67  659.33  442.33 
690.67  659.33  442.33 
690.67  659.33  442.33 
690.67  659.33  442.33 
690.67  659.33  442.33 
690.67  659.33  442.33 
972.33  666.33  420 
972.33  666.33  420 
972.33  666.33  420 
972.33  666.33  420 
972.33  666.33  420 
972.33  666.33  420 
972.33  666.33  420 
972.33  666.33  420 
972.33  666.33  420 
972.33  666.33  420 
972.33  666.33  420 
972.33  666.33  420 
972.33  666.33  420 
357.33  391.67  273.33 
357.33  391.67  273.33 
357.33  391.67  273.33 
357.33  391.67  273.33 
357.33  391.67  273.33 
357.33  391.67  273.33 
357.33  391.67  273.33 
357.33  391.67  273.33 
357.33  391.67  273.33 
357.33  391.67  273.33 
357.33  391.67  273.33 
622  516.33  413 
622  516.33  413 
622  516.33  413 
622  516.33  413 
622  516.33  413 
622  516.33  413 
622  516.33  413 
622  516.33  413 
622  516.33  413 
622  516.33  413 
622  516.33  413 
808.67  590.67  400.33 
808.67  590.67  400.33 
808.67  590.67  400.33 
808.67  590.67  400.33 
808.67  590.67  400.33 
808.67  590.67  400.33 
808.67  590.67  400.33 
808.67  590.67  400.33 
808.67  590.67  400.33 
808.67  590.67  400.33 
808.67  590.67  400.33 
808.67  590.67  400.33 
847  532  436 
847  532  436 
847  532  436 
847  532  436 
847  532  436 
847  532  436 
847  532  436 
847  532  436 
847  532  436 
847  532  436 
847  532  436 
847  532  436 
395.33  335.67  175.33 
395.33  335.67  175.33 
395.33  335.67  175.33 
395.33  335.67  175.33 
395.33  335.67  175.33 
395.33  335.67  175.33 
395.33  335.67  175.33 
395.33  335.67  175.33 
395.33  335.67  175.33 
395.33  335.67  175.33 
395.33  335.67  175.33 
778  893  830 
778  893  830 
778  893  830 
778  893  830 
778  893  830 
778  893  830 
778  893  830 
778  893  830 
778  893  830 
778  893  830 
778  893  830 
1254.3  971.67  1403.7 
1254.3  971.67  1403.7 
1254.3  971.67  1403.7 
1254.3  971.67  1403.7 
1254.3  971.67  1403.7 
1254.3  971.67  1403.7 
1254.3  971.67  1403.7 
1254.3  971.67  1403.7 
1254.3  971.67  1403.7 
1254.3  971.67  1403.7 
1254.3  971.67  1403.7 
619  404.33  270 
619  404.33  270 
619  404.33  270 
619  404.33  270 
619  404.33  270 
619  404.33  270 
619  404.33  270 
619  404.33  270 
619  404.33  270 
619  404.33  270 
619  404.33  270 
359.33  412  243.33 
359.33  412  243.33 
359.33  412  243.33 
359.33  412  243.33 
359.33  412  243.33 
359.33  412  243.33 
359.33  412  243.33 
359.33  412  243.33 
359.33  412  243.33 
947  1056.7  978.67 
947  1056.7  978.67 
947  1056.7  978.67 
947  1056.7  978.67 
947  1056.7  978.67 
947  1056.7  978.67 
947  1056.7  978.67 
947  1056.7  978.67 
947  1056.7  978.67 
947  1056.7  978.67 
947  1056.7  978.67 
1849  2089  2351.3 
1849  2089  2351.3 
1849  2089  2351.3 
1849  2089  2351.3 
1849  2089  2351.3 
1849  2089  2351.3 
1849  2089  2351.3 
1849  2089  2351.3 
1849  2089  2351.3 
1849  2089  2351.3 
2658.7  2705  3952.3 
2658.7  2705  3952.3 
2658.7  2705  3952.3 
2658.7  2705  3952.3 
2658.7  2705  3952.3 
2658.7  2705  3952.3 
2658.7  2705  3952.3 
2658.7  2705  3952.3 
2658.7  2705  3952.3 
2658.7  2705  3952.3 
2658.7  2705  3952.3 
2658.7  2705  3952.3 
2658.7  2705  3952.3 
1815  1723  2425 
1815  1723  2425 
1815  1723  2425 
1815  1723  2425 
1815  1723  2425 
1815  1723  2425 
1815  1723  2425 
1815  1723  2425 
1815  1723  2425 
1815  1723  2425 
1815  1723  2425 
959.67  982.67  993 
959.67  982.67  993 
959.67  982.67  993 
959.67  982.67  993 
959.67  982.67  993 
959.67  982.67  993 
959.67  982.67  993 
959.67  982.67  993 
959.67  982.67  993 
959.67  982.67  993 
959.67  982.67  993 
1424.7  1432  998.33 
1424.7  1432  998.33 
1424.7  1432  998.33 
1424.7  1432  998.33 
1424.7  1432  998.33 
1424.7  1432  998.33 
1424.7  1432  998.33 
1424.7  1432  998.33 
1424.7  1432  998.33 
1424.7  1432  998.33 
1424.7  1432  998.33 
1515.7  1542.3  1563.7 
1515.7  1542.3  1563.7 
1515.7  1542.3  1563.7 
1515.7  1542.3  1563.7 
1515.7  1542.3  1563.7 
1515.7  1542.3  1563.7 
1515.7  1542.3  1563.7 
1515.7  1542.3  1563.7 
1515.7  1542.3  1563.7 
1515.7  1542.3  1563.7 
1515.7  1542.3  1563.7 
1515.7  1542.3  1563.7 
1515.7  1542.3  1563.7 
1097.3  1069.3  1025.7 
1097.3  1069.3  1025.7 
1097.3  1069.3  1025.7 
1097.3  1069.3  1025.7 
1097.3  1069.3  1025.7 
1097.3  1069.3  1025.7 
1097.3  1069.3  1025.7 
1097.3  1069.3  1025.7 
1097.3  1069.3  1025.7 
1097.3  1069.3  1025.7 
1097.3  1069.3  1025.7 
309.33  319.67  456 
309.33  319.67  456 
309.33  319.67  456 
309.33  319.67  456 
309.33  319.67  456 
309.33  319.67  456 
309.33  319.67  456 
309.33  319.67  456 
309.33  319.67  456 
309.33  319.67  456 
309.33  319.67  456 
469.67  355.67  252 
469.67  355.67  252 
469.67  355.67  252 
469.67  355.67  252 
469.67  355.67  252 
469.67  355.67  252 
469.67  355.67  252 
469.67  355.67  252 
469.67  355.67  252 
469.67  355.67  252 
469.67  355.67  252 
476.33  317.33  282.33 
476.33  317.33  282.33 
476.33  317.33  282.33 
476.33  317.33  282.33 
476.33  317.33  282.33 
476.33  317.33  282.33 
476.33  317.33  282.33 
476.33  317.33  282.33 
476.33  317.33  282.33 
476.33  317.33  282.33 
476.33  317.33  282.33 
476.33  317.33  282.33 
476.33  317.33  282.33 
476.33  317.33  282.33 
476.33  317.33  282.33 
476.33  317.33  282.33 
231.67  213  149.67 
231.67  213  149.67 
231.67  213  149.67 
231.67  213  149.67 
231.67  213  149.67 
231.67  213  149.67 
231.67  213  149.67 
231.67  213  149.67 
231.67  213  149.67 
231.67  213  149.67 
231.67  213  149.67 
1047  942.33  902.33 
1047  942.33  902.33 
1047  942.33  902.33 
1047  942.33  902.33 
1047  942.33  902.33 
1047  942.33  902.33 
1047  942.33  902.33 
1047  942.33  902.33 
1047  942.33  902.33 
1047  942.33  902.33 
1047  942.33  902.33 
1053  891.67  783.33 
1053  891.67  783.33 
1053  891.67  783.33 
1053  891.67  783.33 
1053  891.67  783.33 
1053  891.67  783.33 
1053  891.67  783.33 
1053  891.67  783.33 
1053  891.67  783.33 
1053  891.67  783.33 
1053  891.67  783.33 
319.67  310.67  208.33 
319.67  310.67  208.33 
319.67  310.67  208.33 
319.67  310.67  208.33 
319.67  310.67  208.33 
319.67  310.67  208.33 
319.67  310.67  208.33 
319.67  310.67  208.33 
319.67  310.67  208.33 
319.67  310.67  208.33 
319.67  310.67  208.33 
1129.7  681.67  526 
1129.7  681.67  526 
1129.7  681.67  526 
1129.7  681.67  526 
1129.7  681.67  526 
1129.7  681.67  526 
1129.7  681.67  526 
1129.7  681.67  526 
1129.7  681.67  526 
1129.7  681.67  526 
1129.7  681.67  526 
1105.7  1081  785.67 
1105.7  1081  785.67 
1105.7  1081  785.67 
1105.7  1081  785.67 
1105.7  1081  785.67 
1105.7  1081  785.67 
1105.7  1081  785.67 
1105.7  1081  785.67 
1105.7  1081  785.67 
1105.7  1081  785.67 
1105.7  1081  785.67 
764.33  800  1346.3 
764.33  800  1346.3 
764.33  800  1346.3 
764.33  800  1346.3 
764.33  800  1346.3 
764.33  800  1346.3 
764.33  800  1346.3 
764.33  800  1346.3 
764.33  800  1346.3 
764.33  800  1346.3 
764.33  800  1346.3 
959.33  783.67  632.33 
959.33  783.67  632.33 
959.33  783.67  632.33 
959.33  783.67  632.33 
959.33  783.67  632.33 
959.33  783.67  632.33 
959.33  783.67  632.33 
959.33  783.67  632.33 
959.33  783.67  632.33 
959.33  783.67  632.33 
959.33  783.67  632.33 
721  393  346.33 
721  393  346.33 
721  393  346.33 
721  393  346.33 
721  393  346.33 
721  393  346.33 
721  393  346.33 
721  393  346.33 
721  393  346.33 
721  393  346.33 
721  393  346.33 
644  447  302.67 
644  447  302.67 
644  447  302.67 
644  447  302.67 
644  447  302.67 
644  447  302.67 
644  447  302.67 
644  447  302.67 
644  447  302.67 
644  447  302.67 
644  447  302.67 
770.67  595.67  392.67 
770.67  595.67  392.67 
770.67  595.67  392.67 
770.67  595.67  392.67 
770.67  595.67  392.67 
770.67  595.67  392.67 
770.67  595.67  392.67 
770.67  595.67  392.67 
770.67  595.67  392.67 
770.67  595.67  392.67 
770.67  595.67  392.67 
401.33  453  382.33 
401.33  453  382.33 
401.33  453  382.33 
401.33  453  382.33 
401.33  453  382.33 
401.33  453  382.33 
401.33  453  382.33 
401.33  453  382.33 
401.33  453  382.33 
401.33  453  382.33 
401.33  453  382.33 
593.33  553.33  422.33 
593.33  553.33  422.33 
593.33  553.33  422.33 
593.33  553.33  422.33 
593.33  553.33  422.33 
593.33  553.33  422.33 
593.33  553.33  422.33 
593.33  553.33  422.33 
593.33  553.33  422.33 
593.33  553.33  422.33 
593.33  553.33  422.33 
701.33  523  484.33 
701.33  523  484.33 
701.33  523  484.33 
701.33  523  484.33 
701.33  523  484.33 
701.33  523  484.33 
701.33  523  484.33 
701.33  523  484.33 
701.33  523  484.33 
701.33  523  484.33 
701.33  523  484.33 
701.33  523  484.33 
701.33  523  484.33 
994.67  826.67  685.67 
994.67  826.67  685.67 
994.67  826.67  685.67 
994.67  826.67  685.67 
994.67  826.67  685.67 
994.67  826.67  685.67 
994.67  826.67  685.67 
994.67  826.67  685.67 
994.67  826.67  685.67 
994.67  826.67  685.67 
994.67  826.67  685.67 
994.67  826.67  685.67 
1112.7  943.33  323.33 
1112.7  943.33  323.33 
1112.7  943.33  323.33 
1112.7  943.33  323.33 
1112.7  943.33  323.33 
1112.7  943.33  323.33 
1112.7  943.33  323.33 
1112.7  943.33  323.33 
1112.7  943.33  323.33 
1112.7  943.33  323.33 
1112.7  943.33  323.33 
737.33  640.67  474 
737.33  640.67  474 
737.33  640.67  474 
737.33  640.67  474 
737.33  640.67  474 
737.33  640.67  474 
737.33  640.67  474 
737.33  640.67  474 
737.33  640.67  474 
737.33  640.67  474 
737.33  640.67  474 
617.67  375.33  406.33 
617.67  375.33  406.33 
617.67  375.33  406.33 
617.67  375.33  406.33 
617.67  375.33  406.33 
617.67  375.33  406.33 
617.67  375.33  406.33 
617.67  375.33  406.33 
617.67  375.33  406.33 
617.67  375.33  406.33 
617.67  375.33  406.33 
623.33  496.33  463 
623.33  496.33  463 
623.33  496.33  463 
623.33  496.33  463 
623.33  496.33  463 
623.33  496.33  463 
623.33  496.33  463 
623.33  496.33  463 
623.33  496.33  463 
623.33  496.33  463 
623.33  496.33  463 
623.33  496.33  463 
890.33  930.33  664.33 
890.33  930.33  664.33 
890.33  930.33  664.33 
890.33  930.33  664.33 
890.33  930.33  664.33 
890.33  930.33  664.33 
890.33  930.33  664.33 
890.33  930.33  664.33 
890.33  930.33  664.33 
890.33  930.33  664.33 
890.33  930.33  664.33 
834.67  609  617.67 
834.67  609  617.67 
834.67  609  617.67 
834.67  609  617.67 
834.67  609  617.67 
834.67  609  617.67 
834.67  609  617.67 
834.67  609  617.67 
834.67  609  617.67 
834.67  609  617.67 
834.67  609  617.67 
604.67  541.33  528.67 
604.67  541.33  528.67 
604.67  541.33  528.67 
604.67  541.33  528.67 
604.67  541.33  528.67 
604.67  541.33  528.67 
604.67  541.33  528.67 
604.67  541.33  528.67 
604.67  541.33  528.67 
604.67  541.33  528.67 
604.67  541.33  528.67 
756  726.67  907 
756  726.67  907 
756  726.67  907 
756  726.67  907 
756  726.67  907 
756  726.67  907 
756  726.67  907 
756  726.67  907 
756  726.67  907 
756  726.67  907 
756  726.67  907 
370.33  360.67  309 
370.33  360.67  309 
370.33  360.67  309 
370.33  360.67  309 
370.33  360.67  309 
370.33  360.67  309 
370.33  360.67  309 
370.33  360.67  309 
370.33  360.67  309 
370.33  360.67  309 
370.33  360.67  309 
714.33  554.33  598.33 
714.33  554.33  598.33 
714.33  554.33  598.33 
714.33  554.33  598.33 
714.33  554.33  598.33 
714.33  554.33  598.33 
714.33  554.33  598.33 
714.33  554.33  598.33 
714.33  554.33  598.33 
714.33  554.33  598.33 
714.33  554.33  598.33 
855.33  611.67  526 
855.33  611.67  526 
855.33  611.67  526 
855.33  611.67  526 
855.33  611.67  526 
855.33  611.67  526 
855.33  611.67  526 
855.33  611.67  526 
855.33  611.67  526 
855.33  611.67  526 
855.33  611.67  526 
422.33  473.33  511.67 
422.33  473.33  511.67 
422.33  473.33  511.67 
422.33  473.33  511.67 
422.33  473.33  511.67 
422.33  473.33  511.67 
422.33  473.33  511.67 
422.33  473.33  511.67 
422.33  473.33  511.67 
422.33  473.33  511.67 
422.33  473.33  511.67 
893.33  1187.7  1523.7 
893.33  1187.7  1523.7 
893.33  1187.7  1523.7 
893.33  1187.7  1523.7 
893.33  1187.7  1523.7 
893.33  1187.7  1523.7 
893.33  1187.7  1523.7 
893.33  1187.7  1523.7 
893.33  1187.7  1523.7 
893.33  1187.7  1523.7 
893.33  1187.7  1523.7 
1087.3  1118  818.67 
1087.3  1118  818.67 
1087.3  1118  818.67 
1087.3  1118  818.67 
1087.3  1118  818.67 
1087.3  1118  818.67 
1087.3  1118  818.67 
1087.3  1118  818.67 
1087.3  1118  818.67 
1087.3  1118  818.67 
1087.3  1118  818.67 
762  736.67  696 
762  736.67  696 
762  736.67  696 
762  736.67  696 
762  736.67  696 
762  736.67  696 
762  736.67  696 
762  736.67  696 
762  736.67  696 
762  736.67  696 
762  736.67  696 
633.67  692  618 
633.67  692  618 
633.67  692  618 
633.67  692  618 
633.67  692  618 
633.67  692  618 
633.67  692  618 
633.67  692  618 
633.67  692  618 
301  383.67  419 
301  383.67  419 
301  383.67  419 
301  383.67  419 
301  383.67  419 
301  383.67  419 
301  383.67  419 
301  383.67  419 
301  383.67  419 
301  383.67  419 
301  383.67  419 
301  383.67  419 
301  383.67  419 
301  383.67  419 
301  383.67  419 
301  383.67  419 
301  383.67  419 
301  383.67  419 
764.33  632  470.33 
764.33  632  470.33 
764.33  632  470.33 
764.33  632  470.33 
764.33  632  470.33 
764.33  632  470.33 
764.33  632  470.33 
764.33  632  470.33 
764.33  632  470.33 
764.33  632  470.33 
764.33  632  470.33 
864  860.67  787.67 
864  860.67  787.67 
864  860.67  787.67 
864  860.67  787.67 
864  860.67  787.67 
864  860.67  787.67 
864  860.67  787.67 
864  860.67  787.67 
864  860.67  787.67 
864  860.67  787.67 
864  860.67  787.67 
426  376.67  570.33 
426  376.67  570.33 
426  376.67  570.33 
426  376.67  570.33 
426  376.67  570.33 
426  376.67  570.33 
426  376.67  570.33 
426  376.67  570.33 
426  376.67  570.33 
426  376.67  570.33 
334.67  292.67  469 
334.67  292.67  469 
334.67  292.67  469 
334.67  292.67  469 
334.67  292.67  469 
334.67  292.67  469 
334.67  292.67  469 
334.67  292.67  469 
334.67  292.67  469 
334.67  292.67  469 
334.67  292.67  469 
86.667  73.667  77 
86.667  73.667  77 
86.667  73.667  77 
86.667  73.667  77 
86.667  73.667  77 
86.667  73.667  77 
86.667  73.667  77 
86.667  73.667  77 
86.667  73.667  77 
86.667  73.667  77 
86.667  73.667  77 
363  299.33  340 
363  299.33  340 
363  299.33  340 
363  299.33  340 
363  299.33  340 
363  299.33  340 
363  299.33  340 
363  299.33  340 
363  299.33  340 
363  299.33  340 
363  299.33  340 
363  299.33  340 
1215  1160  1270 
1215  1160  1270 
1215  1160  1270 
1215  1160  1270 
1215  1160  1270 
1215  1160  1270 
1215  1160  1270 
1215  1160  1270 
1215  1160  1270 
1215  1160  1270 
932.67  1090  894 
932.67  1090  894 
932.67  1090  894 
932.67  1090  894 
932.67  1090  894 
932.67  1090  894 
932.67  1090  894 
932.67  1090  894 
932.67  1090  894 
932.67  1090  894 
932.67  1090  894 
932.67  1090  894 
396  355  379.67 
396  355  379.67 
396  355  379.67 
396  355  379.67 
396  355  379.67 
396  355  379.67 
396  355  379.67 
396  355  379.67 
396  355  379.67 
396  355  379.67 
396  355  379.67 
453.67  501  463 
453.67  501  463 
453.67  501  463 
453.67  501  463 
453.67  501  463 
453.67  501  463 
453.67  501  463 
453.67  501  463 
453.67  501  463 
453.67  501  463 
453.67  501  463 
873  877.67  860 
873  877.67  860 
873  877.67  860 
873  877.67  860 
873  877.67  860 
873  877.67  860 
873  877.67  860 
873  877.67  860 
873  877.67  860 
873  877.67  860 
873  877.67  860 
408  418.67  630.33 
408  418.67  630.33 
408  418.67  630.33 
408  418.67  630.33 
408  418.67  630.33 
408  418.67  630.33 
408  418.67  630.33 
408  418.67  630.33 
408  418.67  630.33 
408  418.67  630.33 
408  418.67  630.33 
413.33  443  439 
413.33  443  439 
413.33  443  439 
413.33  443  439 
413.33  443  439 
413.33  443  439 
413.33  443  439 
413.33  443  439 
413.33  443  439 
413.33  443  439 
413.33  443  439 
369.33  395.33  490 
369.33  395.33  490 
369.33  395.33  490 
369.33  395.33  490 
369.33  395.33  490 
369.33  395.33  490 
369.33  395.33  490 
369.33  395.33  490 
369.33  395.33  490 
704.67  344.33  463.33 
704.67  344.33  463.33 
704.67  344.33  463.33 
704.67  344.33  463.33 
704.67  344.33  463.33 
704.67  344.33  463.33 
704.67  344.33  463.33 
704.67  344.33  463.33 
704.67  344.33  463.33 
704.67  344.33  463.33 
2205.3  1041.7  1913.7 
2205.3  1041.7  1913.7 
2205.3  1041.7  1913.7 
2205.3  1041.7  1913.7 
2205.3  1041.7  1913.7 
2205.3  1041.7  1913.7 
2205.3  1041.7  1913.7 
2205.3  1041.7  1913.7 
2205.3  1041.7  1913.7 
2205.3  1041.7  1913.7 
2205.3  1041.7  1913.7 
6617  3548.7  3310 
6617  3548.7  3310 
6617  3548.7  3310 
6617  3548.7  3310 
6617  3548.7  3310 
6617  3548.7  3310 
6617  3548.7  3310 
6617  3548.7  3310 
6617  3548.7  3310 
6617  3548.7  3310 
10000  9955  6324.7 
10000  9955  6324.7 
10000  9955  6324.7 
10000  9955  6324.7 
10000  9955  6324.7 
10000  9955  6324.7 
10000  9955  6324.7 
10000  9955  6324.7 
10000  9955  6324.7 
10000  9955  6324.7 
10000  9955  6324.7 
10000  9955  6324.7 
10000  9955  6324.7 
10000  9955  6324.7 
10000  9955  6324.7 
10000  9955  6324.7 
10000  9955  6324.7 
10000  9955  6324.7 
10000  9955  6324.7 
10000  9955  6324.7 
10000  9955  6324.7 
10000  9955  6324.7 
10000  9955  6324.7 
10000  9955  6324.7 
10000  9955  6324.7 
10000  9955  6324.7 
10000  9955  6324.7 
10000  9955  6324.7 
10000  9955  6324.7 
10000  9955  6324.7 
10000  9955  6324.7 
10000  10000  7833.7 
10000  10000  7833.7 
10000  10000  7833.7 
10000  10000  7833.7 
10000  10000  7833.7 
10000  10000  7833.7 
10000  10000  7833.7 
10000  10000  7833.7 
10000  10000  7833.7 
10000  10000  7833.7 
10000  10000  7833.7 
10000  10000  7833.7 
10000  10000  7833.7 
10000  10000  7833.7 
10000  10000  7833.7 
10000  10000  7833.7 
10000  10000  7833.7 
10000  10000  7833.7 
10000  10000  7833.7 
10000  10000  7833.7 
10000  10000  7833.7 
10000  10000  7833.7 
10000  10000  6241.7 
10000  10000  6241.7 
10000  10000  6241.7 
10000  10000  6241.7 
10000  10000  6241.7 
10000  10000  6241.7 
10000  10000  6241.7 
10000  10000  6241.7 
10000  10000  6241.7 
10000  10000  6241.7 
10000  10000  6241.7 
10000  8387  4050 
10000  8387  4050 
10000  8387  4050 
10000  8387  4050 
10000  8387  4050 
10000  8387  4050 
10000  8387  4050 
10000  8387  4050 
10000  8387  4050 
10000  8387  4050 
10000  8387  4050 
614  702.67  483.67 
614  702.67  483.67 
614  702.67  483.67 
614  702.67  483.67 
614  702.67  483.67 
614  702.67  483.67 
614  702.67  483.67 
614  702.67  483.67 
614  702.67  483.67 
614  702.67  483.67 
614  702.67  483.67 
623.33  745.67  608 
623.33  745.67  608 
623.33  745.67  608 
623.33  745.67  608 
623.33  745.67  608 
623.33  745.67  608 
623.33  745.67  608 
623.33  745.67  608 
623.33  745.67  608 
623.33  745.67  608 
623.33  745.67  608 
889  916.33  643.33 
889  916.33  643.33 
889  916.33  643.33 
889  916.33  643.33 
889  916.33  643.33 
889  916.33  643.33 
889  916.33  643.33 
889  916.33  643.33 
889  916.33  643.33 
889  916.33  643.33 
889  916.33  643.33 
889  916.33  643.33 
356  375.33  305.33 
356  375.33  305.33 
356  375.33  305.33 
356  375.33  305.33 
356  375.33  305.33 
356  375.33  305.33 
356  375.33  305.33 
356  375.33  305.33 
356  375.33  305.33 
356  375.33  305.33 
356  375.33  305.33 
356  375.33  305.33 
356  375.33  305.33 
215  262.67  228 
215  262.67  228 
215  262.67  228 
215  262.67  228 
215  262.67  228 
215  262.67  228 
215  262.67  228 
215  262.67  228 
215  262.67  228 
215  262.67  228 
215  262.67  228 
215  262.67  228 
215  262.67  228 
215  262.67  228 
215  262.67  228 
215  262.67  228 
215  262.67  228 
374  282.67  326.67 
374  282.67  326.67 
374  282.67  326.67 
374  282.67  326.67 
374  282.67  326.67 
374  282.67  326.67 
374  282.67  326.67 
374  282.67  326.67 
374  282.67  326.67 
374  282.67  326.67 
472.67  521  523.33 
472.67  521  523.33 
472.67  521  523.33 
472.67  521  523.33 
472.67  521  523.33 
472.67  521  523.33 
472.67  521  523.33 
472.67  521  523.33 
472.67  521  523.33 
472.67  521  523.33 
472.67  521  523.33 
185.67  273  225.33 
185.67  273  225.33 
185.67  273  225.33 
185.67  273  225.33 
185.67  273  225.33 
185.67  273  225.33 
185.67  273  225.33 
185.67  273  225.33 
185.67  273  225.33 
185.67  273  225.33 
185.67  273  225.33 
510  624.33  501.67 
510  624.33  501.67 
510  624.33  501.67 
510  624.33  501.67 
510  624.33  501.67 
510  624.33  501.67 
510  624.33  501.67 
510  624.33  501.67 
510  624.33  501.67 
510  624.33  501.67 
510  624.33  501.67 
246.33  217.33  256.33 
246.33  217.33  256.33 
246.33  217.33  256.33 
246.33  217.33  256.33 
246.33  217.33  256.33 
246.33  217.33  256.33 
246.33  217.33  256.33 
246.33  217.33  256.33 
246.33  217.33  256.33 
246.33  217.33  256.33 
246.33  217.33  256.33 
161.33  126.67  171.67 
161.33  126.67  171.67 
161.33  126.67  171.67 
161.33  126.67  171.67 
161.33  126.67  171.67 
161.33  126.67  171.67 
161.33  126.67  171.67 
161.33  126.67  171.67 
161.33  126.67  171.67 
161.33  126.67  171.67 
161.33  126.67  171.67 
226.33  208.33  231.67 
226.33  208.33  231.67 
226.33  208.33  231.67 
226.33  208.33  231.67 
226.33  208.33  231.67 
226.33  208.33  231.67 
226.33  208.33  231.67 
226.33  208.33  231.67 
226.33  208.33  231.67 
226.33  208.33  231.67 
226.33  208.33  231.67 
165.67  204  202 
165.67  204  202 
165.67  204  202 
165.67  204  202 
165.67  204  202 
165.67  204  202 
165.67  204  202 
165.67  204  202 
165.67  204  202 
165.67  204  202 
165.67  204  202 
550.67  453.67  541 
550.67  453.67  541 
550.67  453.67  541 
550.67  453.67  541 
550.67  453.67  541 
550.67  453.67  541 
550.67  453.67  541 
550.67  453.67  541 
550.67  453.67  541 
550.67  453.67  541 
550.67  453.67  541 
162.67  159.33  131 
162.67  159.33  131 
162.67  159.33  131 
162.67  159.33  131 
162.67  159.33  131 
162.67  159.33  131 
162.67  159.33  131 
162.67  159.33  131 
162.67  159.33  131 
162.67  159.33  131 
162.67  159.33  131 
173  249.33  209 
173  249.33  209 
173  249.33  209 
173  249.33  209 
173  249.33  209 
173  249.33  209 
173  249.33  209 
173  249.33  209 
173  249.33  209 
173  249.33  209 
173  249.33  209 
775  1032.3  1013 
775  1032.3  1013 
775  1032.3  1013 
775  1032.3  1013 
775  1032.3  1013 
775  1032.3  1013 
775  1032.3  1013 
775  1032.3  1013 
775  1032.3  1013 
775  1032.3  1013 
775  1032.3  1013 
775  1032.3  1013 
2526.3  2537.3  3121.3 
2526.3  2537.3  3121.3 
2526.3  2537.3  3121.3 
2526.3  2537.3  3121.3 
2526.3  2537.3  3121.3 
2526.3  2537.3  3121.3 
2526.3  2537.3  3121.3 
2526.3  2537.3  3121.3 
2526.3  2537.3  3121.3 
2526.3  2537.3  3121.3 
2526.3  2537.3  3121.3 
559.33  592.33  575.33 
559.33  592.33  575.33 
559.33  592.33  575.33 
559.33  592.33  575.33 
559.33  592.33  575.33 
559.33  592.33  575.33 
559.33  592.33  575.33 
559.33  592.33  575.33 
559.33  592.33  575.33 
559.33  592.33  575.33 
559.33  592.33  575.33 
516.33  355  458 
516.33  355  458 
516.33  355  458 
516.33  355  458 
516.33  355  458 
516.33  355  458 
516.33  355  458 
516.33  355  458 
516.33  355  458 
516.33  355  458 
516.33  355  458 
289.33  266.33  406 
289.33  266.33  406 
289.33  266.33  406 
289.33  266.33  406 
289.33  266.33  406 
289.33  266.33  406 
289.33  266.33  406 
289.33  266.33  406 
289.33  266.33  406 
289.33  266.33  406 
289.33  266.33  406 
289.33  266.33  406 
289.33  266.33  406 
91  117  127.67 
91  117  127.67 
91  117  127.67 
91  117  127.67 
91  117  127.67 
91  117  127.67 
91  117  127.67 
91  117  127.67 
91  117  127.67 
91  117  127.67 
91  117  127.67 
152.33  180.33  238.67 
152.33  180.33  238.67 
152.33  180.33  238.67 
152.33  180.33  238.67 
152.33  180.33  238.67 
152.33  180.33  238.67 
152.33  180.33  238.67 
152.33  180.33  238.67 
152.33  180.33  238.67 
152.33  180.33  238.67 
152.33  180.33  238.67 
383.33  456.33  570.33 
383.33  456.33  570.33 
383.33  456.33  570.33 
383.33  456.33  570.33 
383.33  456.33  570.33 
383.33  456.33  570.33 
383.33  456.33  570.33 
383.33  456.33  570.33 
383.33  456.33  570.33 
383.33  456.33  570.33 
383.33  456.33  570.33 
124.67  201.67  137.33 
124.67  201.67  137.33 
124.67  201.67  137.33 
124.67  201.67  137.33 
124.67  201.67  137.33 
124.67  201.67  137.33 
124.67  201.67  137.33 
124.67  201.67  137.33 
124.67  201.67  137.33 
124.67  201.67  137.33 
124.67  201.67  137.33 
272.33  242.33  327.33 
272.33  242.33  327.33 
272.33  242.33  327.33 
272.33  242.33  327.33 
272.33  242.33  327.33 
272.33  242.33  327.33 
272.33  242.33  327.33 
272.33  242.33  327.33 
272.33  242.33  327.33 
272.33  242.33  327.33 
272.33  242.33  327.33 
174  97  136 
174  97  136 
174  97  136 
174  97  136 
174  97  136 
174  97  136 
174  97  136 
174  97  136 
174  97  136 
174  97  136 
174  97  136 
250.67  253.33  399 
250.67  253.33  399 
250.67  253.33  399 
250.67  253.33  399 
250.67  253.33  399 
250.67  253.33  399 
250.67  253.33  399 
250.67  253.33  399 
250.67  253.33  399 
250.67  253.33  399 
250.67  253.33  399 
313.67  323.33  401 
313.67  323.33  401 
313.67  323.33  401 
313.67  323.33  401 
313.67  323.33  401 
313.67  323.33  401 
313.67  323.33  401 
313.67  323.33  401 
313.67  323.33  401 
313.67  323.33  401 
313.67  323.33  401 
112.67  157.67  169 
112.67  157.67  169 
112.67  157.67  169 
112.67  157.67  169 
112.67  157.67  169 
112.67  157.67  169 
112.67  157.67  169 
112.67  157.67  169 
112.67  157.67  169 
112.67  157.67  169 
112.67  157.67  169 
168  248  213 
168  248  213 
168  248  213 
168  248  213 
168  248  213 
168  248  213 
168  248  213 
168  248  213 
168  248  213 
168  248  213 
168  248  213 
168  248  213 
168  248  213 
168  248  213 
168  248  213 
168  248  213 
168  248  213 
168  248  213 
168  248  213 
168  248  213 
168  248  213 
168  248  213 
168  248  213 
168  248  213 
168  248  213 
168  248  213 
168  248  213 
168  248  213 
168  248  213 
168  248  213 
168  248  213 
168  248  213 
168  248  213 
168  248  213 
168  248  213 
168  248  213 
168  248  213 
168  248  213 
168  248  213 
168  248  213 
168  248  213 
168  248  213 
168  248  213 
168  248  213 
168  248  213 
168  248  213 
168  248  213 
168  248  213 
168  248  213 
168  248  213 
99  135.67  120.33 
99  135.67  120.33 
99  135.67  120.33 
99  135.67  120.33 
99  135.67  120.33 
99  135.67  120.33 
99  135.67  120.33 
99  135.67  120.33 
99  135.67  120.33 
99  135.67  120.33 
99  135.67  120.33 
256.67  218.67  320.67 
256.67  218.67  320.67 
256.67  218.67  320.67 
256.67  218.67  320.67 
256.67  218.67  320.67 
256.67  218.67  320.67 
256.67  218.67  320.67 
256.67  218.67  320.67 
256.67  218.67  320.67 
256.67  218.67  320.67 
256.67  218.67  320.67 
410  290.67  411.67 
410  290.67  411.67 
410  290.67  411.67 
410  290.67  411.67 
410  290.67  411.67 
410  290.67  411.67 
410  290.67  411.67 
410  290.67  411.67 
410  290.67  411.67 
410  290.67  411.67 
410  290.67  411.67 
476  495  679.67 
476  495  679.67 
476  495  679.67 
476  495  679.67 
476  495  679.67 
476  495  679.67 
476  495  679.67 
476  495  679.67 
476  495  679.67 
476  495  679.67 
476  495  679.67 
65.333  52.333  50.333 
65.333  52.333  50.333 
65.333  52.333  50.333 
65.333  52.333  50.333 
65.333  52.333  50.333 
65.333  52.333  50.333 
65.333  52.333  50.333 
65.333  52.333  50.333 
146.67  99.667  98 
146.67  99.667  98 
146.67  99.667  98 
146.67  99.667  98 
146.67  99.667  98 
146.67  99.667  98 
146.67  99.667  98 
146.67  99.667  98 
146.67  99.667  98 
146.67  99.667  98 
146.67  99.667  98 
146.67  99.667  98 
146.67  99.667  98 
146.67  99.667  98 
146.67  99.667  98 
146.67  99.667  98 
146.67  99.667  98 
146.67  99.667  98 
146.67  99.667  98 
146.67  99.667  98 
146.67  99.667  98 
146.67  99.667  98 
146.67  99.667  98 
146.67  99.667  98 
146.67  99.667  98 
146.67  99.667  98 
146.67  99.667  98 
146.67  99.667  98 
146.67  99.667  98 
146.67  99.667  98 
146.67  99.667  98 
378.67  334.33  337.67 
378.67  334.33  337.67 
378.67  334.33  337.67 
378.67  334.33  337.67 
378.67  334.33  337.67 
378.67  334.33  337.67 
378.67  334.33  337.67 
378.67  334.33  337.67 
378.67  334.33  337.67 
378.67  334.33  337.67 
378.67  334.33  337.67 
1168  1080.3  1052 
1168  1080.3  1052 
1168  1080.3  1052 
1168  1080.3  1052 
1168  1080.3  1052 
1168  1080.3  1052 
1168  1080.3  1052 
1168  1080.3  1052 
1168  1080.3  1052 
1168  1080.3  1052 
1168  1080.3  1052 
1168  1080.3  1052 
1168  1080.3  1052 
1168  1080.3  1052 
1168  1080.3  1052 
1168  1080.3  1052 
1168  1080.3  1052 
1168  1080.3  1052 
1168  1080.3  1052 
1168  1080.3  1052 
1168  1080.3  1052 
1168  1080.3  1052 
1168  1080.3  1052 
1168  1080.3  1052 
1168  1080.3  1052 
1168  1080.3  1052 
1168  1080.3  1052 
1168  1080.3  1052 
1168  1080.3  1052 
426.33  238.33  266 
426.33  238.33  266 
426.33  238.33  266 
426.33  238.33  266 
426.33  238.33  266 
426.33  238.33  266 
426.33  238.33  266 
426.33  238.33  266 
426.33  238.33  266 
426.33  238.33  266 
426.33  238.33  266 
761  425.67  550.67 
761  425.67  550.67 
761  425.67  550.67 
761  425.67  550.67 
761  425.67  550.67 
761  425.67  550.67 
761  425.67  550.67 
761  425.67  550.67 
761  425.67  550.67 
761  425.67  550.67 
540.33  282.67  345.67 
540.33  282.67  345.67 
540.33  282.67  345.67 
540.33  282.67  345.67 
540.33  282.67  345.67 
540.33  282.67  345.67 
540.33  282.67  345.67 
540.33  282.67  345.67 
540.33  282.67  345.67 
540.33  282.67  345.67 
540.33  282.67  345.67 
540.33  282.67  345.67 
923.33  525.33  546 
923.33  525.33  546 
923.33  525.33  546 
923.33  525.33  546 
923.33  525.33  546 
923.33  525.33  546 
923.33  525.33  546 
923.33  525.33  546 
923.33  525.33  546 
923.33  525.33  546 
923.33  525.33  546 
3123.3  2086.7  442.67 
3123.3  2086.7  442.67 
3123.3  2086.7  442.67 
3123.3  2086.7  442.67 
3123.3  2086.7  442.67 
3123.3  2086.7  442.67 
3123.3  2086.7  442.67 
3123.3  2086.7  442.67 
3123.3  2086.7  442.67 
3123.3  2086.7  442.67 
3123.3  2086.7  442.67 
507.33  540  201 
507.33  540  201 
507.33  540  201 
507.33  540  201 
507.33  540  201 
507.33  540  201 
507.33  540  201 
507.33  540  201 
507.33  540  201 
507.33  540  201 
507.33  540  201 
4110.3  4451  1131.3 
4110.3  4451  1131.3 
4110.3  4451  1131.3 
4110.3  4451  1131.3 
4110.3  4451  1131.3 
4110.3  4451  1131.3 
4110.3  4451  1131.3 
4110.3  4451  1131.3 
4110.3  4451  1131.3 
4110.3  4451  1131.3 
4110.3  4451  1131.3 
5156.3  5494.3  1488.3 
5156.3  5494.3  1488.3 
5156.3  5494.3  1488.3 
5156.3  5494.3  1488.3 
5156.3  5494.3  1488.3 
5156.3  5494.3  1488.3 
5156.3  5494.3  1488.3 
5156.3  5494.3  1488.3 
5156.3  5494.3  1488.3 
5156.3  5494.3  1488.3 
5156.3  5494.3  1488.3 
4402.7  3958.3  1172.7 
4402.7  3958.3  1172.7 
4402.7  3958.3  1172.7 
4402.7  3958.3  1172.7 
4402.7  3958.3  1172.7 
4402.7  3958.3  1172.7 
4402.7  3958.3  1172.7 
4402.7  3958.3  1172.7 
4402.7  3958.3  1172.7 
4402.7  3958.3  1172.7 
4402.7  3958.3  1172.7 
5482.3  3261  1075.3 
5482.3  3261  1075.3 
5482.3  3261  1075.3 
5482.3  3261  1075.3 
5482.3  3261  1075.3 
5482.3  3261  1075.3 
5482.3  3261  1075.3 
5482.3  3261  1075.3 
5482.3  3261  1075.3 
5482.3  3261  1075.3 
5482.3  3261  1075.3 
2504.3  2263  478.67 
2504.3  2263  478.67 
2504.3  2263  478.67 
2504.3  2263  478.67 
2504.3  2263  478.67 
2504.3  2263  478.67 
2504.3  2263  478.67 
2504.3  2263  478.67 
2504.3  2263  478.67 
2504.3  2263  478.67 
2504.3  2263  478.67 
1304.3  903.33  507 
1304.3  903.33  507 
1304.3  903.33  507 
1304.3  903.33  507 
1304.3  903.33  507 
1304.3  903.33  507 
1304.3  903.33  507 
1304.3  903.33  507 
1304.3  903.33  507 
1164  570.67  149.33 
1164  570.67  149.33 
1164  570.67  149.33 
1164  570.67  149.33 
1164  570.67  149.33 
1164  570.67  149.33 
1164  570.67  149.33 
1164  570.67  149.33 
1164  570.67  149.33 
1164  570.67  149.33 
1164  570.67  149.33 
449.67  156  80 
449.67  156  80 
449.67  156  80 
449.67  156  80 
449.67  156  80 
449.67  156  80 
449.67  156  80 
449.67  156  80 
449.67  156  80 
449.67  156  80 
449.67  156  80 
2844  447.67  477 
2844  447.67  477 
2844  447.67  477 
2844  447.67  477 
2844  447.67  477 
2844  447.67  477 
2844  447.67  477 
2844  447.67  477 
2844  447.67  477 
2844  447.67  477 
2844  447.67  477 
2960.7  1514.3  583.67 
2960.7  1514.3  583.67 
2960.7  1514.3  583.67 
2960.7  1514.3  583.67 
2960.7  1514.3  583.67 
2960.7  1514.3  583.67 
2960.7  1514.3  583.67 
2960.7  1514.3  583.67 
2960.7  1514.3  583.67 
2960.7  1514.3  583.67 
5827.7  6403.7  1539.3 
5827.7  6403.7  1539.3 
5827.7  6403.7  1539.3 
5827.7  6403.7  1539.3 
5827.7  6403.7  1539.3 
5827.7  6403.7  1539.3 
5827.7  6403.7  1539.3 
5827.7  6403.7  1539.3 
5827.7  6403.7  1539.3 
5827.7  6403.7  1539.3 
5827.7  6403.7  1539.3 
5158.7  6387  1695 
5158.7  6387  1695 
5158.7  6387  1695 
5158.7  6387  1695 
5158.7  6387  1695 
5158.7  6387  1695 
5158.7  6387  1695 
5158.7  6387  1695 
5158.7  6387  1695 
4717.7  3750.7  740.67 
4717.7  3750.7  740.67 
4717.7  3750.7  740.67 
4717.7  3750.7  740.67 
4717.7  3750.7  740.67 
4717.7  3750.7  740.67 
4717.7  3750.7  740.67 
4717.7  3750.7  740.67 
4717.7  3750.7  740.67 
4717.7  3750.7  740.67 
4717.7  3750.7  740.67 
4993.7  4776  926 
4993.7  4776  926 
4993.7  4776  926 
4993.7  4776  926 
4993.7  4776  926 
4993.7  4776  926 
4993.7  4776  926 
4993.7  4776  926 
4993.7  4776  926 
4993.7  4776  926 
4993.7  4776  926 
7105.3  5513.3  1183 
7105.3  5513.3  1183 
7105.3  5513.3  1183 
7105.3  5513.3  1183 
7105.3  5513.3  1183 
7105.3  5513.3  1183 
7105.3  5513.3  1183 
7105.3  5513.3  1183 
7105.3  5513.3  1183 
7105.3  5513.3  1183 
7105.3  5513.3  1183 
1576.7  1449  410.67 
1576.7  1449  410.67 
1576.7  1449  410.67 
1576.7  1449  410.67 
1576.7  1449  410.67 
1576.7  1449  410.67 
1576.7  1449  410.67 
1576.7  1449  410.67 
5726  5548.3  1830 
5726  5548.3  1830 
5726  5548.3  1830 
5726  5548.3  1830 
5726  5548.3  1830 
5726  5548.3  1830 
5726  5548.3  1830 
5726  5548.3  1830 
5726  5548.3  1830 
5726  5548.3  1830 
5726  5548.3  1830 
4703.3  4262.3  2682 
4703.3  4262.3  2682 
4703.3  4262.3  2682 
4703.3  4262.3  2682 
4703.3  4262.3  2682 
4703.3  4262.3  2682 
4703.3  4262.3  2682 
4703.3  4262.3  2682 
4703.3  4262.3  2682 
4703.3  4262.3  2682 
4703.3  4262.3  2682 
4703.3  4262.3  2682 
4703.3  4262.3  2682 
4703.3  4262.3  2682 
4703.3  4262.3  2682 
4703.3  4262.3  2682 
4703.3  4262.3  2682 
4703.3  4262.3  2682 
4703.3  4262.3  2682 
4703.3  4262.3  2682 
4703.3  4262.3  2682 
4703.3  4262.3  2682 
3079.3  2153  541 
3079.3  2153  541 
3079.3  2153  541 
3079.3  2153  541 
3079.3  2153  541 
3079.3  2153  541 
3079.3  2153  541 
3079.3  2153  541 
3079.3  2153  541 
3079.3  2153  541 
3079.3  2153  541 
4366  4225  1156 
4366  4225  1156 
4366  4225  1156 
4366  4225  1156 
4366  4225  1156 
4366  4225  1156 
4366  4225  1156 
4366  4225  1156 
4366  4225  1156 
4366  4225  1156 
4366  4225  1156 
4366  4225  1156 
3136.7  2611.7  439 
3136.7  2611.7  439 
3136.7  2611.7  439 
3136.7  2611.7  439 
3136.7  2611.7  439 
3136.7  2611.7  439 
3136.7  2611.7  439 
3136.7  2611.7  439 
3136.7  2611.7  439 
3136.7  2611.7  439 
3136.7  2611.7  439 
3136.7  2611.7  439 
3782.3  3908.3  746 
3782.3  3908.3  746 
3782.3  3908.3  746 
3782.3  3908.3  746 
3782.3  3908.3  746 
3782.3  3908.3  746 
3782.3  3908.3  746 
3782.3  3908.3  746 
3782.3  3908.3  746 
3782.3  3908.3  746 
3782.3  3908.3  746 
4270  4369  775 
4270  4369  775 
4270  4369  775 
4270  4369  775 
4270  4369  775 
4270  4369  775 
4270  4369  775 
4270  4369  775 
4270  4369  775 
4270  4369  775 
4270  4369  775 
4760.3  4157.7  1020.3 
4760.3  4157.7  1020.3 
4760.3  4157.7  1020.3 
4760.3  4157.7  1020.3 
4760.3  4157.7  1020.3 
4760.3  4157.7  1020.3 
4760.3  4157.7  1020.3 
4760.3  4157.7  1020.3 
4760.3  4157.7  1020.3 
4760.3  4157.7  1020.3 
2847.3  1317.3  249.67 
2847.3  1317.3  249.67 
2847.3  1317.3  249.67 
2847.3  1317.3  249.67 
2847.3  1317.3  249.67 
2847.3  1317.3  249.67 
2847.3  1317.3  249.67 
2847.3  1317.3  249.67 
2847.3  1317.3  249.67 
2847.3  1317.3  249.67 
1653  644  212.67 
1653  644  212.67 
1653  644  212.67 
1653  644  212.67 
1653  644  212.67 
1653  644  212.67 
1653  644  212.67 
1653  644  212.67 
1653  644  212.67 
1653  644  212.67 
1653  644  212.67 
1511.7  715.67  385 
1511.7  715.67  385 
1511.7  715.67  385 
1511.7  715.67  385 
1511.7  715.67  385 
1511.7  715.67  385 
1511.7  715.67  385 
1511.7  715.67  385 
1511.7  715.67  385 
1511.7  715.67  385 
1511.7  715.67  385 
1511.7  715.67  385 
1511.7  715.67  385 
1511.7  715.67  385 
1511.7  715.67  385 
4005.3  2367  564.33 
4005.3  2367  564.33 
4005.3  2367  564.33 
4005.3  2367  564.33 
4005.3  2367  564.33 
4005.3  2367  564.33 
4005.3  2367  564.33 
4005.3  2367  564.33 
4005.3  2367  564.33 
4005.3  2367  564.33 
4005.3  2367  564.33 
2471.7  1898  1318 
2471.7  1898  1318 
2471.7  1898  1318 
2471.7  1898  1318 
2471.7  1898  1318 
2471.7  1898  1318 
2471.7  1898  1318 
2471.7  1898  1318 
2471.7  1898  1318 
2471.7  1898  1318 
2471.7  1898  1318 
2029  1876  1069 
2029  1876  1069 
2029  1876  1069 
2029  1876  1069 
2029  1876  1069 
2029  1876  1069 
2029  1876  1069 
2838  2105.3  648.67 
2838  2105.3  648.67 
2838  2105.3  648.67 
2838  2105.3  648.67 
2838  2105.3  648.67 
2838  2105.3  648.67 
2838  2105.3  648.67 
2838  2105.3  648.67 
2838  2105.3  648.67 
2838  2105.3  648.67 
2838  2105.3  648.67 
2838  2105.3  648.67 
2838  2105.3  648.67 
2838  2105.3  648.67 
2838  2105.3  648.67 
4214.7  4255.3  3372.7 
4214.7  4255.3  3372.7 
4214.7  4255.3  3372.7 
4214.7  4255.3  3372.7 
4214.7  4255.3  3372.7 
4214.7  4255.3  3372.7 
4214.7  4255.3  3372.7 
4214.7  4255.3  3372.7 
4214.7  4255.3  3372.7 
4214.7  4255.3  3372.7 
4214.7  4255.3  3372.7 
4214.7  4255.3  3372.7 
4214.7  4255.3  3372.7 
4214.7  4255.3  3372.7 
4214.7  4255.3  3372.7 
4214.7  4255.3  3372.7 
4214.7  4255.3  3372.7 
4214.7  4255.3  3372.7 
4214.7  4255.3  3372.7 
4214.7  4255.3  3372.7 
4214.7  4255.3  3372.7 
4214.7  4255.3  3372.7 
3048.7  3451.3  1437 
3048.7  3451.3  1437 
3048.7  3451.3  1437 
3048.7  3451.3  1437 
3048.7  3451.3  1437 
3048.7  3451.3  1437 
3048.7  3451.3  1437 
3048.7  3451.3  1437 
3048.7  3451.3  1437 
3048.7  3451.3  1437 
3048.7  3451.3  1437 
1405  874.33  277.33 
1405  874.33  277.33 
1405  874.33  277.33 
1405  874.33  277.33 
1405  874.33  277.33 
1405  874.33  277.33 
1405  874.33  277.33 
1405  874.33  277.33 
1405  874.33  277.33 
1405  874.33  277.33 
1405  874.33  277.33 
1405  874.33  277.33 
1405  874.33  277.33 
1405  874.33  277.33 
137.67  91.333  51.667 
137.67  91.333  51.667 
137.67  91.333  51.667 
137.67  91.333  51.667 
137.67  91.333  51.667 
137.67  91.333  51.667 
137.67  91.333  51.667 
137.67  91.333  51.667 
137.67  91.333  51.667 
137.67  91.333  51.667 
137.67  91.333  51.667 
137.67  91.333  51.667 
137.67  91.333  51.667 
137.67  91.333  51.667 
137.67  91.333  51.667 
137.67  91.333  51.667 
137.67  91.333  51.667 
137.67  91.333  51.667 
137.67  91.333  51.667 
2605.3  2342  574.67 
2605.3  2342  574.67 
2605.3  2342  574.67 
2605.3  2342  574.67 
2605.3  2342  574.67 
2605.3  2342  574.67 
2605.3  2342  574.67 
2605.3  2342  574.67 
2605.3  2342  574.67 
2605.3  2342  574.67 
2605.3  2342  574.67 
3760.3  3375.3  776.33 
3760.3  3375.3  776.33 
3760.3  3375.3  776.33 
3760.3  3375.3  776.33 
3760.3  3375.3  776.33 
3760.3  3375.3  776.33 
3760.3  3375.3  776.33 
3760.3  3375.3  776.33 
3760.3  3375.3  776.33 
3760.3  3375.3  776.33 
3760.3  3375.3  776.33 
3760.3  3375.3  776.33 
3760.3  3375.3  776.33 
3760.3  3375.3  776.33 
3760.3  3375.3  776.33 
3760.3  3375.3  776.33 
3760.3  3375.3  776.33 
3760.3  3375.3  776.33 
3760.3  3375.3  776.33 
3760.3  3375.3  776.33 
3760.3  3375.3  776.33 
3760.3  3375.3  776.33 
3760.3  3375.3  776.33 
1072.3  826.67  238 
1072.3  826.67  238 
1072.3  826.67  238 
1072.3  826.67  238 
1072.3  826.67  238 
1072.3  826.67  238 
1072.3  826.67  238 
1072.3  826.67  238 
1072.3  826.67  238 
1072.3  826.67  238 
1072.3  826.67  238 
3563.3  3351.7  729 
3563.3  3351.7  729 
3563.3  3351.7  729 
3563.3  3351.7  729 
3563.3  3351.7  729 
3563.3  3351.7  729 
3563.3  3351.7  729 
3563.3  3351.7  729 
3563.3  3351.7  729 
3563.3  3351.7  729 
3563.3  3351.7  729 
3237.3  3888.3  2222.3 
3237.3  3888.3  2222.3 
3237.3  3888.3  2222.3 
3237.3  3888.3  2222.3 
3237.3  3888.3  2222.3 
3237.3  3888.3  2222.3 
3237.3  3888.3  2222.3 
3237.3  3888.3  2222.3 
3237.3  3888.3  2222.3 
3237.3  3888.3  2222.3 
3237.3  3888.3  2222.3 
3356.3  2663.3  747.67 
3356.3  2663.3  747.67 
3356.3  2663.3  747.67 
3356.3  2663.3  747.67 
3356.3  2663.3  747.67 
3356.3  2663.3  747.67 
3356.3  2663.3  747.67 
3356.3  2663.3  747.67 
3356.3  2663.3  747.67 
3356.3  2663.3  747.67 
3356.3  2663.3  747.67 
3740.7  3366.7  658.33 
3740.7  3366.7  658.33 
3740.7  3366.7  658.33 
3740.7  3366.7  658.33 
3740.7  3366.7  658.33 
3740.7  3366.7  658.33 
3740.7  3366.7  658.33 
3740.7  3366.7  658.33 
3740.7  3366.7  658.33 
3740.7  3366.7  658.33 
2915.3  2942.3  482.33 
2915.3  2942.3  482.33 
2915.3  2942.3  482.33 
2915.3  2942.3  482.33 
2915.3  2942.3  482.33 
2915.3  2942.3  482.33 
2915.3  2942.3  482.33 
2915.3  2942.3  482.33 
2915.3  2942.3  482.33 
2915.3  2942.3  482.33 
2915.3  2942.3  482.33 
3796.3  3684.3  815.67 
3796.3  3684.3  815.67 
3796.3  3684.3  815.67 
3796.3  3684.3  815.67 
3796.3  3684.3  815.67 
3796.3  3684.3  815.67 
3796.3  3684.3  815.67 
3796.3  3684.3  815.67 
3796.3  3684.3  815.67 
3796.3  3684.3  815.67 
3796.3  3684.3  815.67 
3879.7  3498.7  1032.7 
3879.7  3498.7  1032.7 
3879.7  3498.7  1032.7 
3879.7  3498.7  1032.7 
3879.7  3498.7  1032.7 
3879.7  3498.7  1032.7 
3879.7  3498.7  1032.7 
3879.7  3498.7  1032.7 
3879.7  3498.7  1032.7 
3879.7  3498.7  1032.7 
3879.7  3498.7  1032.7 
3022.7  2290.7  631 
3022.7  2290.7  631 
3022.7  2290.7  631 
3022.7  2290.7  631 
3022.7  2290.7  631 
3022.7  2290.7  631 
3022.7  2290.7  631 
3022.7  2290.7  631 
3022.7  2290.7  631 
3022.7  2290.7  631 
3022.7  2290.7  631 
638  458  132.33 
638  458  132.33 
638  458  132.33 
638  458  132.33 
638  458  132.33 
638  458  132.33 
638  458  132.33 
638  458  132.33 
638  458  132.33 
638  458  132.33 
1557.7  905.67  209.67 
1557.7  905.67  209.67 
1557.7  905.67  209.67 
1557.7  905.67  209.67 
1557.7  905.67  209.67 
1557.7  905.67  209.67 
1557.7  905.67  209.67 
1557.7  905.67  209.67 
1557.7  905.67  209.67 
1557.7  905.67  209.67 
1557.7  905.67  209.67 
3797.3  3000.3  636.33 
3797.3  3000.3  636.33 
3797.3  3000.3  636.33 
3797.3  3000.3  636.33 
3797.3  3000.3  636.33 
3797.3  3000.3  636.33 
3797.3  3000.3  636.33 
3797.3  3000.3  636.33 
3797.3  3000.3  636.33 
3797.3  3000.3  636.33 
3797.3  3000.3  636.33 
621  607.33  291.67 
621  607.33  291.67 
621  607.33  291.67 
621  607.33  291.67 
621  607.33  291.67 
621  607.33  291.67 
621  607.33  291.67 
621  607.33  291.67 
621  607.33  291.67 
621  607.33  291.67 
621  607.33  291.67 
618  528.67  148.67 
618  528.67  148.67 
618  528.67  148.67 
618  528.67  148.67 
618  528.67  148.67 
618  528.67  148.67 
618  528.67  148.67 
618  528.67  148.67 
618  528.67  148.67 
618  528.67  148.67 
618  528.67  148.67 
2768  2576  453.67 
2768  2576  453.67 
2768  2576  453.67 
2768  2576  453.67 
2768  2576  453.67 
2768  2576  453.67 
2768  2576  453.67 
2768  2576  453.67 
2768  2576  453.67 
2768  2576  453.67 
2768  2576  453.67 
2394  931  333.67 
2394  931  333.67 
2394  931  333.67 
2394  931  333.67 
2394  931  333.67 
2394  931  333.67 
2394  931  333.67 
2394  931  333.67 
2394  931  333.67 
2394  931  333.67 
2394  931  333.67 
866.33  406.67  147.33 
866.33  406.67  147.33 
866.33  406.67  147.33 
866.33  406.67  147.33 
866.33  406.67  147.33 
866.33  406.67  147.33 
866.33  406.67  147.33 
866.33  406.67  147.33 
866.33  406.67  147.33 
866.33  406.67  147.33 
866.33  406.67  147.33 
866.33  406.67  147.33 
866.33  406.67  147.33 
866.33  406.67  147.33 
866.33  406.67  147.33 
866.33  406.67  147.33 
866.33  406.67  147.33 
866.33  406.67  147.33 
866.33  406.67  147.33 
866.33  406.67  147.33 
2468  1630  330.33 
2468  1630  330.33 
2468  1630  330.33 
2468  1630  330.33 
2468  1630  330.33 
2468  1630  330.33 
2468  1630  330.33 
2468  1630  330.33 
2468  1630  330.33 
2468  1630  330.33 
2468  1630  330.33 
1781.7  1623.3  462.33 
1781.7  1623.3  462.33 
1781.7  1623.3  462.33 
1781.7  1623.3  462.33 
1781.7  1623.3  462.33 
1781.7  1623.3  462.33 
1781.7  1623.3  462.33 
1781.7  1623.3  462.33 
1781.7  1623.3  462.33 
1781.7  1623.3  462.33 
1047  674.67  195.33 
1047  674.67  195.33 
1047  674.67  195.33 
1047  674.67  195.33 
1047  674.67  195.33 
1047  674.67  195.33 
1047  674.67  195.33 
1047  674.67  195.33 
1047  674.67  195.33 
1047  674.67  195.33 
1047  674.67  195.33 
3504.7  3874.3  1349.3 
3504.7  3874.3  1349.3 
3504.7  3874.3  1349.3 
3504.7  3874.3  1349.3 
3504.7  3874.3  1349.3 
3504.7  3874.3  1349.3 
3504.7  3874.3  1349.3 
3504.7  3874.3  1349.3 
3504.7  3874.3  1349.3 
3504.7  3874.3  1349.3 
3504.7  3874.3  1349.3 
1997.7  1998.3  771.67 
1997.7  1998.3  771.67 
1997.7  1998.3  771.67 
1997.7  1998.3  771.67 
1997.7  1998.3  771.67 
1997.7  1998.3  771.67 
1997.7  1998.3  771.67 
1997.7  1998.3  771.67 
1997.7  1998.3  771.67 
1997.7  1998.3  771.67 
1997.7  1998.3  771.67 
1997.7  1998.3  771.67 
1210  795  352.67 
1210  795  352.67 
1210  795  352.67 
1210  795  352.67 
1210  795  352.67 
1210  795  352.67 
1210  795  352.67 
1210  795  352.67 
1210  795  352.67 
1210  795  352.67 
1210  795  352.67 
1210  795  352.67 
1210  795  352.67 
2234.3  2059.3  445.67 
2234.3  2059.3  445.67 
2234.3  2059.3  445.67 
2234.3  2059.3  445.67 
2234.3  2059.3  445.67 
2234.3  2059.3  445.67 
2234.3  2059.3  445.67 
2234.3  2059.3  445.67 
2234.3  2059.3  445.67 
2234.3  2059.3  445.67 
2234.3  2059.3  445.67 
3445  3084.7  774.33 
3445  3084.7  774.33 
3445  3084.7  774.33 
3445  3084.7  774.33 
3445  3084.7  774.33 
3445  3084.7  774.33 
3445  3084.7  774.33 
3445  3084.7  774.33 
3445  3084.7  774.33 
3445  3084.7  774.33 
3445  3084.7  774.33 
3445  3084.7  774.33 
2496.7  1590.3  448 
2496.7  1590.3  448 
2496.7  1590.3  448 
2496.7  1590.3  448 
2496.7  1590.3  448 
2496.7  1590.3  448 
2496.7  1590.3  448 
2496.7  1590.3  448 
2496.7  1590.3  448 
2496.7  1590.3  448 
2496.7  1590.3  448 
2496.7  1590.3  448 
2496.7  1590.3  448 
2496.7  1590.3  448 
2496.7  1590.3  448 
2496.7  1590.3  448 
2496.7  1590.3  448 
2496.7  1590.3  448 
1950.7  798.67  314.33 
1950.7  798.67  314.33 
1950.7  798.67  314.33 
1950.7  798.67  314.33 
1950.7  798.67  314.33 
1950.7  798.67  314.33 
1950.7  798.67  314.33 
1950.7  798.67  314.33 
1950.7  798.67  314.33 
1950.7  798.67  314.33 
1950.7  798.67  314.33 
1950.7  798.67  314.33 
2743.7  2863.3  3460.7 
2743.7  2863.3  3460.7 
2743.7  2863.3  3460.7 
2743.7  2863.3  3460.7 
2743.7  2863.3  3460.7 
2743.7  2863.3  3460.7 
2743.7  2863.3  3460.7 
2743.7  2863.3  3460.7 
2743.7  2863.3  3460.7 
3704.3  3907.3  4981.3 
3704.3  3907.3  4981.3 
3704.3  3907.3  4981.3 
3704.3  3907.3  4981.3 
3704.3  3907.3  4981.3 
3704.3  3907.3  4981.3 
3704.3  3907.3  4981.3 
3704.3  3907.3  4981.3 
3704.3  3907.3  4981.3 
3704.3  3907.3  4981.3 
3704.3  3907.3  4981.3 
1806.3  1524  765 
1806.3  1524  765 
1806.3  1524  765 
1806.3  1524  765 
1806.3  1524  765 
1806.3  1524  765 
1806.3  1524  765 
1806.3  1524  765 
1806.3  1524  765 
1806.3  1524  765 
1806.3  1524  765 
3352.3  3347.7  1275.3 
3352.3  3347.7  1275.3 
3352.3  3347.7  1275.3 
3352.3  3347.7  1275.3 
3352.3  3347.7  1275.3 
3352.3  3347.7  1275.3 
3352.3  3347.7  1275.3 
3352.3  3347.7  1275.3 
3352.3  3347.7  1275.3 
3352.3  3347.7  1275.3 
3352.3  3347.7  1275.3 
3477  3903.7  1128 
3477  3903.7  1128 
3477  3903.7  1128 
3477  3903.7  1128 
3477  3903.7  1128 
3477  3903.7  1128 
3477  3903.7  1128 
3477  3903.7  1128 
3477  3903.7  1128 
3477  3903.7  1128 
2103.3  1249.3  388 
2103.3  1249.3  388 
2103.3  1249.3  388 
2103.3  1249.3  388 
2103.3  1249.3  388 
2103.3  1249.3  388 
2103.3  1249.3  388 
2103.3  1249.3  388 
2103.3  1249.3  388 
2103.3  1249.3  388 
2103.3  1249.3  388 
3863  4058.3  1020.7 
3863  4058.3  1020.7 
3863  4058.3  1020.7 
3863  4058.3  1020.7 
3863  4058.3  1020.7 
3863  4058.3  1020.7 
3863  4058.3  1020.7 
3863  4058.3  1020.7 
3863  4058.3  1020.7 
3863  4058.3  1020.7 
3863  4058.3  1020.7 
3863  4058.3  1020.7 
3242.3  2680.3  632.67 
3242.3  2680.3  632.67 
3242.3  2680.3  632.67 
3242.3  2680.3  632.67 
3242.3  2680.3  632.67 
3242.3  2680.3  632.67 
3242.3  2680.3  632.67 
3242.3  2680.3  632.67 
3242.3  2680.3  632.67 
3242.3  2680.3  632.67 
3242.3  2680.3  632.67 
2553  708.67  536 
2553  708.67  536 
2553  708.67  536 
2553  708.67  536 
2553  708.67  536 
2553  708.67  536 
2553  708.67  536 
2553  708.67  536 
2553  708.67  536 
2553  708.67  536 
2553  708.67  536 
2560  890  687.33 
2560  890  687.33 
2560  890  687.33 
2560  890  687.33 
2560  890  687.33 
2560  890  687.33 
2560  890  687.33 
2560  890  687.33 
2560  890  687.33 
2560  890  687.33 
2560  890  687.33 
3304  3022.7  856.67 
3304  3022.7  856.67 
3304  3022.7  856.67 
3304  3022.7  856.67 
3304  3022.7  856.67 
3304  3022.7  856.67 
3304  3022.7  856.67 
3304  3022.7  856.67 
3304  3022.7  856.67 
3304  3022.7  856.67 
3304  3022.7  856.67 
2109  2126.7  793 
2109  2126.7  793 
2109  2126.7  793 
2109  2126.7  793 
2109  2126.7  793 
2109  2126.7  793 
2109  2126.7  793 
2109  2126.7  793 
2109  2126.7  793 
2109  2126.7  793 
2109  2126.7  793 
3809  3691.3  2169 
3809  3691.3  2169 
3809  3691.3  2169 
3809  3691.3  2169 
3809  3691.3  2169 
3809  3691.3  2169 
3809  3691.3  2169 
3809  3691.3  2169 
3809  3691.3  2169 
3809  3691.3  2169 
3809  3691.3  2169 
3250  2571.3  850.33 
3250  2571.3  850.33 
3250  2571.3  850.33 
3250  2571.3  850.33 
3250  2571.3  850.33 
3250  2571.3  850.33 
3250  2571.3  850.33 
3250  2571.3  850.33 
3250  2571.3  850.33 
3250  2571.3  850.33 
3250  2571.3  850.33 
3487  2109  840.67 
3487  2109  840.67 
3487  2109  840.67 
3487  2109  840.67 
3487  2109  840.67 
3487  2109  840.67 
3487  2109  840.67 
3487  2109  840.67 
3487  2109  840.67 
3487  2109  840.67 
3487  2109  840.67 
3487  2109  840.67 
2225.7  1912.7  603.67 
2225.7  1912.7  603.67 
2225.7  1912.7  603.67 
2225.7  1912.7  603.67 
2225.7  1912.7  603.67 
2225.7  1912.7  603.67 
2225.7  1912.7  603.67 
2225.7  1912.7  603.67 
2225.7  1912.7  603.67 
2225.7  1912.7  603.67 
2225.7  1912.7  603.67 
1571  1507.7  572.67 
1571  1507.7  572.67 
1571  1507.7  572.67 
1571  1507.7  572.67 
1571  1507.7  572.67 
1571  1507.7  572.67 
1571  1507.7  572.67 
1571  1507.7  572.67 
1571  1507.7  572.67 
1571  1507.7  572.67 
1571  1507.7  572.67 
4091.3  2990.3  1067 
4091.3  2990.3  1067 
4091.3  2990.3  1067 
4091.3  2990.3  1067 
4091.3  2990.3  1067 
4091.3  2990.3  1067 
4091.3  2990.3  1067 
4091.3  2990.3  1067 
4091.3  2990.3  1067 
4091.3  2990.3  1067 
4091.3  2990.3  1067 
4193.3  3306  979.67 
4193.3  3306  979.67 
4193.3  3306  979.67 
4193.3  3306  979.67 
4193.3  3306  979.67 
4193.3  3306  979.67 
4193.3  3306  979.67 
4193.3  3306  979.67 
4193.3  3306  979.67 
4193.3  3306  979.67 
4193.3  3306  979.67 
1603.7  861.33  280.67 
1603.7  861.33  280.67 
1603.7  861.33  280.67 
1603.7  861.33  280.67 
1603.7  861.33  280.67 
1603.7  861.33  280.67 
1603.7  861.33  280.67 
1603.7  861.33  280.67 
1603.7  861.33  280.67 
1603.7  861.33  280.67 
1603.7  861.33  280.67 
1840.3  1654  313.67 
1840.3  1654  313.67 
1840.3  1654  313.67 
1840.3  1654  313.67 
1840.3  1654  313.67 
1840.3  1654  313.67 
1840.3  1654  313.67 
1840.3  1654  313.67 
1840.3  1654  313.67 
1840.3  1654  313.67 
1840.3  1654  313.67 
3192.3  2172.3  676.67 
3192.3  2172.3  676.67 
3192.3  2172.3  676.67 
3192.3  2172.3  676.67 
3192.3  2172.3  676.67 
3192.3  2172.3  676.67 
3192.3  2172.3  676.67 
3192.3  2172.3  676.67 
3192.3  2172.3  676.67 
3192.3  2172.3  676.67 
3192.3  2172.3  676.67 
3192.3  2172.3  676.67 
2045.7  1186.3  420.33 
2045.7  1186.3  420.33 
2045.7  1186.3  420.33 
2045.7  1186.3  420.33 
2045.7  1186.3  420.33 
2045.7  1186.3  420.33 
2045.7  1186.3  420.33 
2045.7  1186.3  420.33 
2045.7  1186.3  420.33 
2045.7  1186.3  420.33 
2045.7  1186.3  420.33 
3691.3  3653.7  1289.7 
3691.3  3653.7  1289.7 
3691.3  3653.7  1289.7 
3691.3  3653.7  1289.7 
3691.3  3653.7  1289.7 
3691.3  3653.7  1289.7 
3691.3  3653.7  1289.7 
3691.3  3653.7  1289.7 
3691.3  3653.7  1289.7 
3691.3  3653.7  1289.7 
3691.3  3653.7  1289.7 
3267  3485  1072.7 
3267  3485  1072.7 
3267  3485  1072.7 
3267  3485  1072.7 
3267  3485  1072.7 
3267  3485  1072.7 
3267  3485  1072.7 
3267  3485  1072.7 
3267  3485  1072.7 
3267  3485  1072.7 
3374.7  2737.7  1727.7 
3374.7  2737.7  1727.7 
3374.7  2737.7  1727.7 
3374.7  2737.7  1727.7 
3374.7  2737.7  1727.7 
3374.7  2737.7  1727.7 
3374.7  2737.7  1727.7 
3374.7  2737.7  1727.7 
3374.7  2737.7  1727.7 
3374.7  2737.7  1727.7 
3374.7  2737.7  1727.7 
3253  2871.3  3020 
3253  2871.3  3020 
3253  2871.3  3020 
3253  2871.3  3020 
3253  2871.3  3020 
3253  2871.3  3020 
3253  2871.3  3020 
3253  2871.3  3020 
3253  2871.3  3020 
3253  2871.3  3020 
3253  2871.3  3020 
3253  2871.3  3020 
3253  2871.3  3020 
2636  2102.7  908.67 
2636  2102.7  908.67 
2636  2102.7  908.67 
2636  2102.7  908.67 
2636  2102.7  908.67 
2636  2102.7  908.67 
2636  2102.7  908.67 
2636  2102.7  908.67 
2636  2102.7  908.67 
2636  2102.7  908.67 
2636  2102.7  908.67 
2933.7  2635.3  1330 
2933.7  2635.3  1330 
2933.7  2635.3  1330 
2933.7  2635.3  1330 
2933.7  2635.3  1330 
2933.7  2635.3  1330 
2933.7  2635.3  1330 
2933.7  2635.3  1330 
2933.7  2635.3  1330 
2933.7  2635.3  1330 
2933.7  2635.3  1330 
2518  2614.7  1208.3 
2518  2614.7  1208.3 
2518  2614.7  1208.3 
2518  2614.7  1208.3 
2518  2614.7  1208.3 
2518  2614.7  1208.3 
2518  2614.7  1208.3 
2518  2614.7  1208.3 
2518  2614.7  1208.3 
2518  2614.7  1208.3 
2518  2614.7  1208.3 
1829.3  1409  467 
1829.3  1409  467 
1829.3  1409  467 
1829.3  1409  467 
1829.3  1409  467 
1829.3  1409  467 
1829.3  1409  467 
1829.3  1409  467 
1829.3  1409  467 
1829.3  1409  467 
1829.3  1409  467 
226.33  125  60.333 
226.33  125  60.333 
226.33  125  60.333 
226.33  125  60.333 
226.33  125  60.333 
226.33  125  60.333 
226.33  125  60.333 
226.33  125  60.333 
226.33  125  60.333 
226.33  125  60.333 
226.33  125  60.333 
1658  1682.3  600 
1658  1682.3  600 
1658  1682.3  600 
1658  1682.3  600 
1658  1682.3  600 
1658  1682.3  600 
1658  1682.3  600 
1658  1682.3  600 
1658  1682.3  600 
1658  1682.3  600 
1658  1682.3  600 
3206  2647  1787.3 
3206  2647  1787.3 
3206  2647  1787.3 
3206  2647  1787.3 
3206  2647  1787.3 
3206  2647  1787.3 
3206  2647  1787.3 
3206  2647  1787.3 
3206  2647  1787.3 
3206  2647  1787.3 
3206  2647  1787.3 
1106.3  546.67  227.67 
1106.3  546.67  227.67 
1106.3  546.67  227.67 
1106.3  546.67  227.67 
1106.3  546.67  227.67 
1106.3  546.67  227.67 
1106.3  546.67  227.67 
1106.3  546.67  227.67 
1106.3  546.67  227.67 
1106.3  546.67  227.67 
1106.3  546.67  227.67 
1926  1127.3  457.33 
1926  1127.3  457.33 
1926  1127.3  457.33 
1926  1127.3  457.33 
1926  1127.3  457.33 
1926  1127.3  457.33 
1926  1127.3  457.33 
1926  1127.3  457.33 
1926  1127.3  457.33 
1926  1127.3  457.33 
1926  1127.3  457.33 
408.67  372  208.33 
408.67  372  208.33 
408.67  372  208.33 
408.67  372  208.33 
408.67  372  208.33 
408.67  372  208.33 
408.67  372  208.33 
408.67  372  208.33 
408.67  372  208.33 
408.67  372  208.33 
408.67  372  208.33 
713.33  488.67  257 
713.33  488.67  257 
713.33  488.67  257 
713.33  488.67  257 
713.33  488.67  257 
713.33  488.67  257 
713.33  488.67  257 
713.33  488.67  257 
713.33  488.67  257 
713.33  488.67  257 
713.33  488.67  257 
1312  447.67  269.33 
1312  447.67  269.33 
1312  447.67  269.33 
1312  447.67  269.33 
1312  447.67  269.33 
1312  447.67  269.33 
1312  447.67  269.33 
1312  447.67  269.33 
1312  447.67  269.33 
1312  447.67  269.33 
1312  447.67  269.33 
3446  2273  1251.7 
3446  2273  1251.7 
3446  2273  1251.7 
3446  2273  1251.7 
3446  2273  1251.7 
3446  2273  1251.7 
3446  2273  1251.7 
3446  2273  1251.7 
3446  2273  1251.7 
3446  2273  1251.7 
3446  2273  1251.7 
3446  2273  1251.7 
3464.7  3183.7  1641.3 
3464.7  3183.7  1641.3 
3464.7  3183.7  1641.3 
3464.7  3183.7  1641.3 
3464.7  3183.7  1641.3 
3464.7  3183.7  1641.3 
3464.7  3183.7  1641.3 
3464.7  3183.7  1641.3 
3464.7  3183.7  1641.3 
3464.7  3183.7  1641.3 
3464.7  3183.7  1641.3 
622  391.33  207.67 
622  391.33  207.67 
622  391.33  207.67 
622  391.33  207.67 
622  391.33  207.67 
622  391.33  207.67 
622  391.33  207.67 
622  391.33  207.67 
622  391.33  207.67 
622  391.33  207.67 
622  391.33  207.67 
2661.7  1616.7  1060.3 
2661.7  1616.7  1060.3 
2661.7  1616.7  1060.3 
2661.7  1616.7  1060.3 
2661.7  1616.7  1060.3 
2661.7  1616.7  1060.3 
2661.7  1616.7  1060.3 
2661.7  1616.7  1060.3 
2661.7  1616.7  1060.3 
2661.7  1616.7  1060.3 
2661.7  1616.7  1060.3 
2661.7  1616.7  1060.3 
2661.7  1616.7  1060.3 
2661.7  1616.7  1060.3 
2661.7  1616.7  1060.3 
2661.7  1616.7  1060.3 
2661.7  1616.7  1060.3 
2661.7  1616.7  1060.3 
2661.7  1616.7  1060.3 
2661.7  1616.7  1060.3 
2661.7  1616.7  1060.3 
2190.7  1439  687 
2190.7  1439  687 
2190.7  1439  687 
2190.7  1439  687 
2190.7  1439  687 
2190.7  1439  687 
2190.7  1439  687 
2190.7  1439  687 
2190.7  1439  687 
2190.7  1439  687 
2190.7  1439  687 
2190.7  1439  687 
2190.7  1439  687 
2190.7  1439  687 
4922.7  3465  1617.7 
4922.7  3465  1617.7 
4922.7  3465  1617.7 
4922.7  3465  1617.7 
4922.7  3465  1617.7 
4922.7  3465  1617.7 
4922.7  3465  1617.7 
4922.7  3465  1617.7 
4922.7  3465  1617.7 
4922.7  3465  1617.7 
4922.7  3465  1617.7 
3260.3  3372.3  1272.3 
3260.3  3372.3  1272.3 
3260.3  3372.3  1272.3 
3260.3  3372.3  1272.3 
3260.3  3372.3  1272.3 
3260.3  3372.3  1272.3 
3260.3  3372.3  1272.3 
3260.3  3372.3  1272.3 
3260.3  3372.3  1272.3 
3260.3  3372.3  1272.3 
3260.3  3372.3  1272.3 
4620.3  4260.7  2953.3 
4620.3  4260.7  2953.3 
4620.3  4260.7  2953.3 
4620.3  4260.7  2953.3 
4620.3  4260.7  2953.3 
4620.3  4260.7  2953.3 
4620.3  4260.7  2953.3 
4620.3  4260.7  2953.3 
4620.3  4260.7  2953.3 
4620.3  4260.7  2953.3 
4620.3  4260.7  2953.3 
5370  4408.3  2154.3 
5370  4408.3  2154.3 
5370  4408.3  2154.3 
5370  4408.3  2154.3 
5370  4408.3  2154.3 
5370  4408.3  2154.3 
5370  4408.3  2154.3 
5370  4408.3  2154.3 
5370  4408.3  2154.3 
2824.3  2683.3  927.67 
2824.3  2683.3  927.67 
2824.3  2683.3  927.67 
2824.3  2683.3  927.67 
2824.3  2683.3  927.67 
2824.3  2683.3  927.67 
2824.3  2683.3  927.67 
2824.3  2683.3  927.67 
2824.3  2683.3  927.67 
2824.3  2683.3  927.67 
2824.3  2683.3  927.67 
2006  790  477.67 
2006  790  477.67 
2006  790  477.67 
2006  790  477.67 
2006  790  477.67 
2006  790  477.67 
2006  790  477.67 
2006  790  477.67 
2006  790  477.67 
2006  790  477.67 
2006  790  477.67 
2006  790  477.67 
2006  790  477.67 
2006  790  477.67 
2006  790  477.67 
2006  790  477.67 
2006  790  477.67 
2006  790  477.67 
2006  790  477.67 
2006  790  477.67 
2006  790  477.67 
2006  790  477.67 
4579.3  3973.7  2702 
4579.3  3973.7  2702 
4579.3  3973.7  2702 
4579.3  3973.7  2702 
4579.3  3973.7  2702 
4579.3  3973.7  2702 
4579.3  3973.7  2702 
4579.3  3973.7  2702 
4579.3  3973.7  2702 
4579.3  3973.7  2702 
4579.3  3973.7  2702 
4195.3  1948  1327.3 
4195.3  1948  1327.3 
4195.3  1948  1327.3 
4195.3  1948  1327.3 
4195.3  1948  1327.3 
4195.3  1948  1327.3 
4195.3  1948  1327.3 
4195.3  1948  1327.3 
4195.3  1948  1327.3 
4195.3  1948  1327.3 
4195.3  1948  1327.3 
2755.7  1615.3  1386 
2755.7  1615.3  1386 
2755.7  1615.3  1386 
2755.7  1615.3  1386 
2755.7  1615.3  1386 
2755.7  1615.3  1386 
2755.7  1615.3  1386 
2755.7  1615.3  1386 
2755.7  1615.3  1386 
2755.7  1615.3  1386 
2755.7  1615.3  1386 
3158  2351.7  1149 
3158  2351.7  1149 
3158  2351.7  1149 
3158  2351.7  1149 
3158  2351.7  1149 
3158  2351.7  1149 
3158  2351.7  1149 
3158  2351.7  1149 
3158  2351.7  1149 
3158  2351.7  1149 
3158  2351.7  1149 
3158  2351.7  1149 
3158  2351.7  1149 
3158  2351.7  1149 
3158  2351.7  1149 
2501.7  1082  800.33 
2501.7  1082  800.33 
2501.7  1082  800.33 
2501.7  1082  800.33 
2501.7  1082  800.33 
2501.7  1082  800.33 
2501.7  1082  800.33 
2501.7  1082  800.33 
2501.7  1082  800.33 
2501.7  1082  800.33 
2501.7  1082  800.33 
2129.3  1629.7  1505.7 
2129.3  1629.7  1505.7 
2129.3  1629.7  1505.7 
2129.3  1629.7  1505.7 
2129.3  1629.7  1505.7 
2129.3  1629.7  1505.7 
2129.3  1629.7  1505.7 
2129.3  1629.7  1505.7 
2129.3  1629.7  1505.7 
2129.3  1629.7  1505.7 
2129.3  1629.7  1505.7 
1079  553  221.33 
1079  553  221.33 
1079  553  221.33 
1079  553  221.33 
1079  553  221.33 
1079  553  221.33 
1079  553  221.33 
1079  553  221.33 
1079  553  221.33 
1079  553  221.33 
1079  553  221.33 
2891.3  2934  985 
2891.3  2934  985 
2891.3  2934  985 
2891.3  2934  985 
2891.3  2934  985 
2891.3  2934  985 
2891.3  2934  985 
2891.3  2934  985 
2891.3  2934  985 
2891.3  2934  985 
2891.3  2934  985 
3919.3  4256.3  2354 
3919.3  4256.3  2354 
3919.3  4256.3  2354 
3919.3  4256.3  2354 
3919.3  4256.3  2354 
3919.3  4256.3  2354 
3919.3  4256.3  2354 
3919.3  4256.3  2354 
3919.3  4256.3  2354 
3919.3  4256.3  2354 
3919.3  4256.3  2354 
3357.3  2738  1701.7 
3357.3  2738  1701.7 
3357.3  2738  1701.7 
3357.3  2738  1701.7 
3357.3  2738  1701.7 
3357.3  2738  1701.7 
3357.3  2738  1701.7 
3357.3  2738  1701.7 
3357.3  2738  1701.7 
3357.3  2738  1701.7 
3357.3  2738  1701.7 
3357.3  2738  1701.7 
1459.7  981  771.67 
1459.7  981  771.67 
1459.7  981  771.67 
1459.7  981  771.67 
1459.7  981  771.67 
1459.7  981  771.67 
1459.7  981  771.67 
1459.7  981  771.67 
1459.7  981  771.67 
1459.7  981  771.67 
1459.7  981  771.67 
1490  710  409.33 
1490  710  409.33 
1490  710  409.33 
1490  710  409.33 
1490  710  409.33 
1490  710  409.33 
1490  710  409.33 
1490  710  409.33 
1490  710  409.33 
1490  710  409.33 
1490  710  409.33 
2233.3  1307  730.33 
2233.3  1307  730.33 
2233.3  1307  730.33 
2233.3  1307  730.33 
2233.3  1307  730.33 
2233.3  1307  730.33 
2233.3  1307  730.33 
2233.3  1307  730.33 
2233.3  1307  730.33 
2233.3  1307  730.33 
1651.3  639.67  311.67 
1651.3  639.67  311.67 
1651.3  639.67  311.67 
1651.3  639.67  311.67 
1651.3  639.67  311.67 
1651.3  639.67  311.67 
1651.3  639.67  311.67 
1651.3  639.67  311.67 
1651.3  639.67  311.67 
1651.3  639.67  311.67 
1651.3  639.67  311.67 
1973.3  2123  1538.7 
1973.3  2123  1538.7 
1973.3  2123  1538.7 
1973.3  2123  1538.7 
1973.3  2123  1538.7 
1973.3  2123  1538.7 
1973.3  2123  1538.7 
1973.3  2123  1538.7 
1973.3  2123  1538.7 
1973.3  2123  1538.7 
1973.3  2123  1538.7 
1973.3  2123  1538.7 
1973.3  2123  1538.7 
10000  10000  10000 
10000  10000  10000 
10000  10000  10000 
10000  10000  10000 
10000  10000  10000 
10000  10000  10000 
10000  10000  10000 
10000  10000  10000 
10000  10000  10000 
10000  10000  10000 
10000  10000  10000 
2544.3  2169  1207 
2544.3  2169  1207 
2544.3  2169  1207 
2544.3  2169  1207 
2544.3  2169  1207 
2544.3  2169  1207 
2544.3  2169  1207 
2544.3  2169  1207 
2544.3  2169  1207 
2544.3  2169  1207 
2544.3  2169  1207 
2544.3  2169  1207 
2379.3  1909  1435 
2379.3  1909  1435 
2379.3  1909  1435 
2379.3  1909  1435 
2379.3  1909  1435 
2379.3  1909  1435 
2379.3  1909  1435 
2379.3  1909  1435 
2379.3  1909  1435 
2379.3  1909  1435 
2379.3  1909  1435 
3507.3  3033  1584.3 
3507.3  3033  1584.3 
3507.3  3033  1584.3 
3507.3  3033  1584.3 
3507.3  3033  1584.3 
3507.3  3033  1584.3 
3507.3  3033  1584.3 
3507.3  3033  1584.3 
3507.3  3033  1584.3 
3507.3  3033  1584.3 
3507.3  3033  1584.3 
2429.3  2378.3  1331.3 
2429.3  2378.3  1331.3 
2429.3  2378.3  1331.3 
2429.3  2378.3  1331.3 
2429.3  2378.3  1331.3 
2429.3  2378.3  1331.3 
2429.3  2378.3  1331.3 
2429.3  2378.3  1331.3 
2429.3  2378.3  1331.3 
2429.3  2378.3  1331.3 
2429.3  2378.3  1331.3 
1447.3  1088.7  812.67 
1447.3  1088.7  812.67 
1447.3  1088.7  812.67 
1447.3  1088.7  812.67 
1447.3  1088.7  812.67 
1447.3  1088.7  812.67 
1447.3  1088.7  812.67 
1447.3  1088.7  812.67 
1447.3  1088.7  812.67 
1447.3  1088.7  812.67 
1447.3  1088.7  812.67 
1685.7  876.33  445.33 
1685.7  876.33  445.33 
1685.7  876.33  445.33 
1685.7  876.33  445.33 
1685.7  876.33  445.33 
1685.7  876.33  445.33 
1685.7  876.33  445.33 
1685.7  876.33  445.33 
1685.7  876.33  445.33 
1685.7  876.33  445.33 
1685.7  876.33  445.33 
286.33  213.67  157.33 
286.33  213.67  157.33 
286.33  213.67  157.33 
286.33  213.67  157.33 
286.33  213.67  157.33 
286.33  213.67  157.33 
286.33  213.67  157.33 
286.33  213.67  157.33 
286.33  213.67  157.33 
286.33  213.67  157.33 
286.33  213.67  157.33 
1216.3  563.33  417.33 
1216.3  563.33  417.33 
1216.3  563.33  417.33 
1216.3  563.33  417.33 
1216.3  563.33  417.33 
1216.3  563.33  417.33 
1216.3  563.33  417.33 
1216.3  563.33  417.33 
1216.3  563.33  417.33 
1216.3  563.33  417.33 
1216.3  563.33  417.33 
1791  1064.7  537 
1791  1064.7  537 
1791  1064.7  537 
1791  1064.7  537 
1791  1064.7  537 
1791  1064.7  537 
1791  1064.7  537 
1791  1064.7  537 
1791  1064.7  537 
1791  1064.7  537 
1791  1064.7  537 
1621.7  485  450.67 
1621.7  485  450.67 
1621.7  485  450.67 
1621.7  485  450.67 
1621.7  485  450.67 
1621.7  485  450.67 
1621.7  485  450.67 
1621.7  485  450.67 
1621.7  485  450.67 
1621.7  485  450.67 
1621.7  485  450.67 
2286  1641.7  1446.7 
2286  1641.7  1446.7 
2286  1641.7  1446.7 
2286  1641.7  1446.7 
2286  1641.7  1446.7 
2286  1641.7  1446.7 
2286  1641.7  1446.7 
2286  1641.7  1446.7 
2286  1641.7  1446.7 
2286  1641.7  1446.7 
2286  1641.7  1446.7 
2286  1641.7  1446.7 
10000  2573.3  3164.7 
10000  2573.3  3164.7 
10000  2573.3  3164.7 
10000  2573.3  3164.7 
10000  2573.3  3164.7 
10000  2573.3  3164.7 
10000  2573.3  3164.7 
10000  2573.3  3164.7 
10000  2573.3  3164.7 
10000  2573.3  3164.7 
10000  2573.3  3164.7 
10000  2573.3  3164.7 
10000  2573.3  3164.7 
10000  2573.3  3164.7 
10000  2573.3  3164.7 
10000  2573.3  3164.7 
10000  2573.3  3164.7 
10000  2573.3  3164.7 
10000  2573.3  3164.7 
10000  2573.3  3164.7 
10000  2573.3  3164.7 
10000  2573.3  3164.7 
10000  2573.3  3164.7 
10000  2573.3  3164.7 
10000  2573.3  3164.7 
10000  2573.3  3164.7 
741.33  547.33  640.33 
741.33  547.33  640.33 
741.33  547.33  640.33 
741.33  547.33  640.33 
741.33  547.33  640.33 
741.33  547.33  640.33 
741.33  547.33  640.33 
741.33  547.33  640.33 
741.33  547.33  640.33 
741.33  547.33  640.33 
741.33  547.33  640.33 
241.33  94.667  114 
241.33  94.667  114 
241.33  94.667  114 
241.33  94.667  114 
241.33  94.667  114 
241.33  94.667  114 
241.33  94.667  114 
241.33  94.667  114 
241.33  94.667  114 
241.33  94.667  114 
464.67  255.33  220.33 
464.67  255.33  220.33 
464.67  255.33  220.33 
464.67  255.33  220.33 
464.67  255.33  220.33 
464.67  255.33  220.33 
464.67  255.33  220.33 
464.67  255.33  220.33 
464.67  255.33  220.33 
464.67  255.33  220.33 
464.67  255.33  220.33 
308.33  288  376 
308.33  288  376 
308.33  288  376 
308.33  288  376 
308.33  288  376 
308.33  288  376 
308.33  288  376 
308.33  288  376 
308.33  288  376 
308.33  288  376 
308.33  288  376 
308.33  288  376 
308.33  288  376 
437.33  541  698 
437.33  541  698 
437.33  541  698 
437.33  541  698 
437.33  541  698 
437.33  541  698 
437.33  541  698 
437.33  541  698 
437.33  541  698 
437.33  541  698 
437.33  541  698 
624.67  577  570.33 
624.67  577  570.33 
624.67  577  570.33 
624.67  577  570.33 
624.67  577  570.33 
624.67  577  570.33 
624.67  577  570.33 
624.67  577  570.33 
624.67  577  570.33 
624.67  577  570.33 
624.67  577  570.33 
475.67  490.33  457 
475.67  490.33  457 
475.67  490.33  457 
475.67  490.33  457 
475.67  490.33  457 
475.67  490.33  457 
475.67  490.33  457 
475.67  490.33  457 
475.67  490.33  457 
475.67  490.33  457 
475.67  490.33  457 
1240  1508.3  1730.3 
1240  1508.3  1730.3 
1240  1508.3  1730.3 
1240  1508.3  1730.3 
1240  1508.3  1730.3 
1240  1508.3  1730.3 
1240  1508.3  1730.3 
1240  1508.3  1730.3 
1240  1508.3  1730.3 
1240  1508.3  1730.3 
1240  1508.3  1730.3 
936  571.33  716.33 
936  571.33  716.33 
936  571.33  716.33 
936  571.33  716.33 
936  571.33  716.33 
936  571.33  716.33 
936  571.33  716.33 
936  571.33  716.33 
936  571.33  716.33 
936  571.33  716.33 
936  571.33  716.33 
499.67  363  369 
499.67  363  369 
499.67  363  369 
499.67  363  369 
499.67  363  369 
499.67  363  369 
499.67  363  369 
566.33  345.33  399.33 
566.33  345.33  399.33 
566.33  345.33  399.33 
566.33  345.33  399.33 
566.33  345.33  399.33 
566.33  345.33  399.33 
566.33  345.33  399.33 
566.33  345.33  399.33 
566.33  345.33  399.33 
566.33  345.33  399.33 
566.33  345.33  399.33 
566.33  345.33  399.33 
566.33  345.33  399.33 
566.33  345.33  399.33 
566.33  345.33  399.33 
566.33  345.33  399.33 
566.33  345.33  399.33 
566.33  345.33  399.33 
566.33  345.33  399.33 
566.33  345.33  399.33 
1029  545.33  811 
1029  545.33  811 
1029  545.33  811 
1029  545.33  811 
1029  545.33  811 
1029  545.33  811 
1029  545.33  811 
1029  545.33  811 
1029  545.33  811 
1029  545.33  811 
1029  545.33  811 
1029  545.33  811 
1029  545.33  811 
1076.7  1274  2259.3 
1076.7  1274  2259.3 
1076.7  1274  2259.3 
1076.7  1274  2259.3 
1076.7  1274  2259.3 
1076.7  1274  2259.3 
1076.7  1274  2259.3 
1076.7  1274  2259.3 
1076.7  1274  2259.3 
1076.7  1274  2259.3 
1076.7  1274  2259.3 
796.33  734.67  920.33 
796.33  734.67  920.33 
796.33  734.67  920.33 
796.33  734.67  920.33 
796.33  734.67  920.33 
796.33  734.67  920.33 
796.33  734.67  920.33 
796.33  734.67  920.33 
796.33  734.67  920.33 
796.33  734.67  920.33 
796.33  734.67  920.33 
542.67  759.33  1245.7 
542.67  759.33  1245.7 
542.67  759.33  1245.7 
542.67  759.33  1245.7 
542.67  759.33  1245.7 
542.67  759.33  1245.7 
542.67  759.33  1245.7 
542.67  759.33  1245.7 
542.67  759.33  1245.7 
542.67  759.33  1245.7 
661.33  590  965.33 
661.33  590  965.33 
661.33  590  965.33 
661.33  590  965.33 
661.33  590  965.33 
661.33  590  965.33 
661.33  590  965.33 
661.33  590  965.33 
661.33  590  965.33 
661.33  590  965.33 
603.67  410  401.67 
603.67  410  401.67 
603.67  410  401.67 
603.67  410  401.67 
603.67  410  401.67 
603.67  410  401.67 
603.67  410  401.67 
603.67  410  401.67 
603.67  410  401.67 
603.67  410  401.67 
603.67  410  401.67 
603.67  410  401.67 
603.67  410  401.67 
169.67  79  143.67 
169.67  79  143.67 
169.67  79  143.67 
169.67  79  143.67 
169.67  79  143.67 
169.67  79  143.67 
169.67  79  143.67 
169.67  79  143.67 
169.67  79  143.67 
169.67  79  143.67 
169.67  79  143.67 
278  141.33  179.33 
278  141.33  179.33 
278  141.33  179.33 
278  141.33  179.33 
278  141.33  179.33 
278  141.33  179.33 
278  141.33  179.33 
278  141.33  179.33 
278  141.33  179.33 
278  141.33  179.33 
278  141.33  179.33 
98  93.333  91.333 
98  93.333  91.333 
98  93.333  91.333 
98  93.333  91.333 
98  93.333  91.333 
98  93.333  91.333 
98  93.333  91.333 
98  93.333  91.333 
98  93.333  91.333 
98  93.333  91.333 
98  93.333  91.333 
374  408.67  427.67 
374  408.67  427.67 
374  408.67  427.67 
374  408.67  427.67 
374  408.67  427.67 
374  408.67  427.67 
374  408.67  427.67 
374  408.67  427.67 
374  408.67  427.67 
374  408.67  427.67 
613  699  625.67 
613  699  625.67 
613  699  625.67 
613  699  625.67 
613  699  625.67 
613  699  625.67 
613  699  625.67 
613  699  625.67 
613  699  625.67 
613  699  625.67 
613  699  625.67 
148.33  196  147.67 
148.33  196  147.67 
148.33  196  147.67 
148.33  196  147.67 
148.33  196  147.67 
148.33  196  147.67 
148.33  196  147.67 
148.33  196  147.67 
148.33  196  147.67 
148.33  196  147.67 
148.33  196  147.67 
440  547.33  511 
440  547.33  511 
440  547.33  511 
440  547.33  511 
440  547.33  511 
440  547.33  511 
440  547.33  511 
440  547.33  511 
440  547.33  511 
440  547.33  511 
440  547.33  511 
440  547.33  511 
1108.7  1143.7  1703.7 
1108.7  1143.7  1703.7 
1108.7  1143.7  1703.7 
1108.7  1143.7  1703.7 
1108.7  1143.7  1703.7 
1108.7  1143.7  1703.7 
1108.7  1143.7  1703.7 
1108.7  1143.7  1703.7 
1108.7  1143.7  1703.7 
1108.7  1143.7  1703.7 
1108.7  1143.7  1703.7 
289.33  306.33  378.33 
289.33  306.33  378.33 
289.33  306.33  378.33 
289.33  306.33  378.33 
289.33  306.33  378.33 
289.33  306.33  378.33 
289.33  306.33  378.33 
289.33  306.33  378.33 
289.33  306.33  378.33 
289.33  306.33  378.33 
724.67  699  859.33 
724.67  699  859.33 
724.67  699  859.33 
724.67  699  859.33 
724.67  699  859.33 
724.67  699  859.33 
724.67  699  859.33 
724.67  699  859.33 
724.67  699  859.33 
724.67  699  859.33 
724.67  699  859.33 
724.67  699  859.33 
863.67  752.67  156.67 
863.67  752.67  156.67 
863.67  752.67  156.67 
863.67  752.67  156.67 
863.67  752.67  156.67 
863.67  752.67  156.67 
863.67  752.67  156.67 
863.67  752.67  156.67 
863.67  752.67  156.67 
863.67  752.67  156.67 
863.67  752.67  156.67 
863.67  752.67  156.67 
188  193  225.33 
188  193  225.33 
188  193  225.33 
188  193  225.33 
188  193  225.33 
188  193  225.33 
188  193  225.33 
188  193  225.33 
188  193  225.33 
188  193  225.33 
188  193  225.33 
684  670.67  878.67 
684  670.67  878.67 
684  670.67  878.67 
684  670.67  878.67 
684  670.67  878.67 
684  670.67  878.67 
684  670.67  878.67 
684  670.67  878.67 
684  670.67  878.67 
684  670.67  878.67 
684  670.67  878.67 
800.33  547.67  1069 
800.33  547.67  1069 
800.33  547.67  1069 
800.33  547.67  1069 
800.33  547.67  1069 
800.33  547.67  1069 
800.33  547.67  1069 
800.33  547.67  1069 
800.33  547.67  1069 
800.33  547.67  1069 
800.33  547.67  1069 
408  309.33  536 
408  309.33  536 
408  309.33  536 
408  309.33  536 
408  309.33  536 
408  309.33  536 
408  309.33  536 
408  309.33  536 
408  309.33  536 
408  309.33  536 
218.67  129.67  290.33 
218.67  129.67  290.33 
218.67  129.67  290.33 
218.67  129.67  290.33 
218.67  129.67  290.33 
218.67  129.67  290.33 
218.67  129.67  290.33 
218.67  129.67  290.33 
218.67  129.67  290.33 
218.67  129.67  290.33 
218.67  129.67  290.33 
331.33  391  449.33 
331.33  391  449.33 
331.33  391  449.33 
331.33  391  449.33 
331.33  391  449.33 
331.33  391  449.33 
331.33  391  449.33 
331.33  391  449.33 
331.33  391  449.33 
331.33  391  449.33 
331.33  391  449.33 
331.33  391  449.33 
467.67  458  656.67 
467.67  458  656.67 
467.67  458  656.67 
467.67  458  656.67 
467.67  458  656.67 
467.67  458  656.67 
467.67  458  656.67 
467.67  458  656.67 
467.67  458  656.67 
467.67  458  656.67 
467.67  458  656.67 
750  737  916.33 
750  737  916.33 
750  737  916.33 
750  737  916.33 
750  737  916.33 
750  737  916.33 
750  737  916.33 
750  737  916.33 
750  737  916.33 
750  737  916.33 
750  737  916.33 
956.67  965  1529.7 
956.67  965  1529.7 
956.67  965  1529.7 
956.67  965  1529.7 
956.67  965  1529.7 
956.67  965  1529.7 
956.67  965  1529.7 
956.67  965  1529.7 
956.67  965  1529.7 
956.67  965  1529.7 
956.67  965  1529.7 
518.33  361.33  578 
518.33  361.33  578 
518.33  361.33  578 
518.33  361.33  578 
518.33  361.33  578 
518.33  361.33  578 
518.33  361.33  578 
518.33  361.33  578 
518.33  361.33  578 
518.33  361.33  578 
1356.3  1227.3  1951 
1356.3  1227.3  1951 
1356.3  1227.3  1951 
1356.3  1227.3  1951 
1356.3  1227.3  1951 
1356.3  1227.3  1951 
1356.3  1227.3  1951 
1356.3  1227.3  1951 
1356.3  1227.3  1951 
1356.3  1227.3  1951 
1356.3  1227.3  1951 
1028.7  1154.3  1492.3 
1028.7  1154.3  1492.3 
1028.7  1154.3  1492.3 
1028.7  1154.3  1492.3 
1028.7  1154.3  1492.3 
1028.7  1154.3  1492.3 
1028.7  1154.3  1492.3 
1028.7  1154.3  1492.3 
1028.7  1154.3  1492.3 
1028.7  1154.3  1492.3 
1028.7  1154.3  1492.3 
312.33  306  332.67 
312.33  306  332.67 
312.33  306  332.67 
312.33  306  332.67 
312.33  306  332.67 
312.33  306  332.67 
312.33  306  332.67 
312.33  306  332.67 
312.33  306  332.67 
312.33  306  332.67 
312.33  306  332.67 
479.67  444.33  325.33 
479.67  444.33  325.33 
479.67  444.33  325.33 
479.67  444.33  325.33 
479.67  444.33  325.33 
479.67  444.33  325.33 
479.67  444.33  325.33 
479.67  444.33  325.33 
479.67  444.33  325.33 
479.67  444.33  325.33 
479.67  444.33  325.33 
479.67  444.33  325.33 
825  740  982 
825  740  982 
825  740  982 
825  740  982 
825  740  982 
825  740  982 
825  740  982 
825  740  982 
825  740  982 
825  740  982 
825  740  982 
616.67  826  931.33 
616.67  826  931.33 
616.67  826  931.33 
616.67  826  931.33 
616.67  826  931.33 
616.67  826  931.33 
616.67  826  931.33 
616.67  826  931.33 
616.67  826  931.33 
616.67  826  931.33 
616.67  826  931.33 
433  442.67  525.33 
433  442.67  525.33 
433  442.67  525.33 
433  442.67  525.33 
433  442.67  525.33 
433  442.67  525.33 
433  442.67  525.33 
433  442.67  525.33 
433  442.67  525.33 
433  442.67  525.33 
433  442.67  525.33 
214.33  199  225 
214.33  199  225 
214.33  199  225 
214.33  199  225 
214.33  199  225 
214.33  199  225 
214.33  199  225 
214.33  199  225 
214.33  199  225 
214.33  199  225 
214.33  199  225 
416.67  362.67  359.33 
416.67  362.67  359.33 
416.67  362.67  359.33 
416.67  362.67  359.33 
416.67  362.67  359.33 
416.67  362.67  359.33 
416.67  362.67  359.33 
416.67  362.67  359.33 
416.67  362.67  359.33 
416.67  362.67  359.33 
416.67  362.67  359.33 
828.33  856.67  1092.7 
828.33  856.67  1092.7 
828.33  856.67  1092.7 
828.33  856.67  1092.7 
828.33  856.67  1092.7 
828.33  856.67  1092.7 
828.33  856.67  1092.7 
828.33  856.67  1092.7 
828.33  856.67  1092.7 
828.33  856.67  1092.7 
828.33  856.67  1092.7 
1078.7  1168.3  2029.3 
1078.7  1168.3  2029.3 
1078.7  1168.3  2029.3 
1078.7  1168.3  2029.3 
1078.7  1168.3  2029.3 
1078.7  1168.3  2029.3 
1078.7  1168.3  2029.3 
1078.7  1168.3  2029.3 
1078.7  1168.3  2029.3 
1078.7  1168.3  2029.3 
1078.7  1168.3  2029.3 
528  663  677 
528  663  677 
528  663  677 
528  663  677 
528  663  677 
528  663  677 
528  663  677 
528  663  677 
528  663  677 
528  663  677 
528  663  677 
438.67  464.67  447.67 
438.67  464.67  447.67 
438.67  464.67  447.67 
438.67  464.67  447.67 
438.67  464.67  447.67 
438.67  464.67  447.67 
438.67  464.67  447.67 
438.67  464.67  447.67 
438.67  464.67  447.67 
438.67  464.67  447.67 
438.67  464.67  447.67 
2482.3  2529  3288 
2482.3  2529  3288 
2482.3  2529  3288 
2482.3  2529  3288 
2482.3  2529  3288 
2482.3  2529  3288 
2482.3  2529  3288 
2482.3  2529  3288 
2482.3  2529  3288 
2482.3  2529  3288 
2482.3  2529  3288 
2398  2859  3339 
2398  2859  3339 
2398  2859  3339 
2398  2859  3339 
2398  2859  3339 
2398  2859  3339 
2398  2859  3339 
2398  2859  3339 
2398  2859  3339 
2398  2859  3339 
2398  2859  3339 
2398  2859  3339 
2398  2859  3339 
2398  2859  3339 
1127  1511.3  3119 
1127  1511.3  3119 
1127  1511.3  3119 
1127  1511.3  3119 
1127  1511.3  3119 
1127  1511.3  3119 
1127  1511.3  3119 
1127  1511.3  3119 
1127  1511.3  3119 
1127  1511.3  3119 
1127  1511.3  3119 
258.67  316.67  428.67 
258.67  316.67  428.67 
258.67  316.67  428.67 
258.67  316.67  428.67 
258.67  316.67  428.67 
258.67  316.67  428.67 
258.67  316.67  428.67 
258.67  316.67  428.67 
258.67  316.67  428.67 
258.67  316.67  428.67 
258.67  316.67  428.67 
728.33  712.33  937 
728.33  712.33  937 
728.33  712.33  937 
728.33  712.33  937 
728.33  712.33  937 
728.33  712.33  937 
728.33  712.33  937 
728.33  712.33  937 
728.33  712.33  937 
728.33  712.33  937 
728.33  712.33  937 
708.33  717.67  697.33 
708.33  717.67  697.33 
708.33  717.67  697.33 
708.33  717.67  697.33 
708.33  717.67  697.33 
708.33  717.67  697.33 
708.33  717.67  697.33 
708.33  717.67  697.33 
708.33  717.67  697.33 
708.33  717.67  697.33 
670.33  831.67  775.67 
670.33  831.67  775.67 
670.33  831.67  775.67 
670.33  831.67  775.67 
670.33  831.67  775.67 
670.33  831.67  775.67 
670.33  831.67  775.67 
670.33  831.67  775.67 
670.33  831.67  775.67 
3883.3  4097.7  2945.3 
3883.3  4097.7  2945.3 
3883.3  4097.7  2945.3 
3883.3  4097.7  2945.3 
3883.3  4097.7  2945.3 
3883.3  4097.7  2945.3 
3883.3  4097.7  2945.3 
3883.3  4097.7  2945.3 
1822.7  2241.7  1938.7 
1822.7  2241.7  1938.7 
1822.7  2241.7  1938.7 
1822.7  2241.7  1938.7 
1822.7  2241.7  1938.7 
1822.7  2241.7  1938.7 
1822.7  2241.7  1938.7 
1822.7  2241.7  1938.7 
1822.7  2241.7  1938.7 
1822.7  2241.7  1938.7 
1822.7  2241.7  1938.7 
1822.7  2241.7  1938.7 
903.33  641.67  1063.7 
903.33  641.67  1063.7 
903.33  641.67  1063.7 
903.33  641.67  1063.7 
903.33  641.67  1063.7 
903.33  641.67  1063.7 
903.33  641.67  1063.7 
903.33  641.67  1063.7 
903.33  641.67  1063.7 
903.33  641.67  1063.7 
903.33  641.67  1063.7 
903.33  641.67  1063.7 
269.67  229.67  233 
269.67  229.67  233 
269.67  229.67  233 
269.67  229.67  233 
269.67  229.67  233 
269.67  229.67  233 
269.67  229.67  233 
269.67  229.67  233 
269.67  229.67  233 
269.67  229.67  233 
269.67  229.67  233 
269.67  229.67  233 
401.67  308.33  467 
401.67  308.33  467 
401.67  308.33  467 
401.67  308.33  467 
401.67  308.33  467 
401.67  308.33  467 
401.67  308.33  467 
401.67  308.33  467 
401.67  308.33  467 
401.67  308.33  467 
372.67  438.67  570 
372.67  438.67  570 
372.67  438.67  570 
372.67  438.67  570 
372.67  438.67  570 
372.67  438.67  570 
372.67  438.67  570 
372.67  438.67  570 
372.67  438.67  570 
372.67  438.67  570 
372.67  438.67  570 
1307  1239  819 
1307  1239  819 
1307  1239  819 
1307  1239  819 
1307  1239  819 
1307  1239  819 
1307  1239  819 
1307  1239  819 
1307  1239  819 
1307  1239  819 
1307  1239  819 
159  200.67  162 
159  200.67  162 
159  200.67  162 
159  200.67  162 
159  200.67  162 
159  200.67  162 
159  200.67  162 
159  200.67  162 
159  200.67  162 
159  200.67  162 
159  200.67  162 
215.33  234  220.33 
215.33  234  220.33 
215.33  234  220.33 
215.33  234  220.33 
215.33  234  220.33 
215.33  234  220.33 
215.33  234  220.33 
215.33  234  220.33 
215.33  234  220.33 
215.33  234  220.33 
215.33  234  220.33 
583  609  668.67 
583  609  668.67 
583  609  668.67 
583  609  668.67 
583  609  668.67 
583  609  668.67 
583  609  668.67 
583  609  668.67 
583  609  668.67 
583  609  668.67 
583  609  668.67 
927.67  1422  1510.3 
927.67  1422  1510.3 
927.67  1422  1510.3 
927.67  1422  1510.3 
927.67  1422  1510.3 
927.67  1422  1510.3 
927.67  1422  1510.3 
927.67  1422  1510.3 
927.67  1422  1510.3 
927.67  1422  1510.3 
967  1238.3  1395.3 
967  1238.3  1395.3 
967  1238.3  1395.3 
967  1238.3  1395.3 
967  1238.3  1395.3 
967  1238.3  1395.3 
967  1238.3  1395.3 
967  1238.3  1395.3 
967  1238.3  1395.3 
967  1238.3  1395.3 
967  1238.3  1395.3 
909.33  1104.7  1072.7 
909.33  1104.7  1072.7 
909.33  1104.7  1072.7 
909.33  1104.7  1072.7 
909.33  1104.7  1072.7 
909.33  1104.7  1072.7 
909.33  1104.7  1072.7 
909.33  1104.7  1072.7 
909.33  1104.7  1072.7 
909.33  1104.7  1072.7 
909.33  1104.7  1072.7 
541  495  424.33 
541  495  424.33 
541  495  424.33 
541  495  424.33 
541  495  424.33 
541  495  424.33 
541  495  424.33 
541  495  424.33 
541  495  424.33 
541  495  424.33 
541  495  424.33 
493.33  604.67  485.33 
493.33  604.67  485.33 
493.33  604.67  485.33 
493.33  604.67  485.33 
493.33  604.67  485.33 
493.33  604.67  485.33 
493.33  604.67  485.33 
493.33  604.67  485.33 
493.33  604.67  485.33 
493.33  604.67  485.33 
493.33  604.67  485.33 
1071.3  1275.7  1763.3 
1071.3  1275.7  1763.3 
1071.3  1275.7  1763.3 
1071.3  1275.7  1763.3 
1071.3  1275.7  1763.3 
1071.3  1275.7  1763.3 
1071.3  1275.7  1763.3 
1071.3  1275.7  1763.3 
1071.3  1275.7  1763.3 
1071.3  1275.7  1763.3 
1071.3  1275.7  1763.3 
1319.3  1717  2639 
1319.3  1717  2639 
1319.3  1717  2639 
1319.3  1717  2639 
1319.3  1717  2639 
1319.3  1717  2639 
1319.3  1717  2639 
1319.3  1717  2639 
1319.3  1717  2639 
1319.3  1717  2639 
1319.3  1717  2639 
469  545.33  673 
469  545.33  673 
469  545.33  673 
469  545.33  673 
469  545.33  673 
469  545.33  673 
469  545.33  673 
469  545.33  673 
469  545.33  673 
469  545.33  673 
469  545.33  673 
882  1142.3  1395.3 
882  1142.3  1395.3 
882  1142.3  1395.3 
882  1142.3  1395.3 
882  1142.3  1395.3 
882  1142.3  1395.3 
882  1142.3  1395.3 
882  1142.3  1395.3 
882  1142.3  1395.3 
882  1142.3  1395.3 
882  1142.3  1395.3 
1185  1438  1286.7 
1185  1438  1286.7 
1185  1438  1286.7 
1185  1438  1286.7 
1185  1438  1286.7 
1185  1438  1286.7 
1185  1438  1286.7 
1185  1438  1286.7 
1185  1438  1286.7 
1185  1438  1286.7 
1185  1438  1286.7 
771.33  956.33  1543 
771.33  956.33  1543 
771.33  956.33  1543 
771.33  956.33  1543 
771.33  956.33  1543 
771.33  956.33  1543 
771.33  956.33  1543 
771.33  956.33  1543 
771.33  956.33  1543 
771.33  956.33  1543 
771.33  956.33  1543 
740.67  960  866 
740.67  960  866 
740.67  960  866 
740.67  960  866 
740.67  960  866 
740.67  960  866 
740.67  960  866 
740.67  960  866 
740.67  960  866 
740.67  960  866 
1096  1287  932.67 
1096  1287  932.67 
1096  1287  932.67 
1096  1287  932.67 
1096  1287  932.67 
1096  1287  932.67 
1096  1287  932.67 
1096  1287  932.67 
1096  1287  932.67 
1096  1287  932.67 
1096  1287  932.67 
810.67  978.67  886.67 
810.67  978.67  886.67 
810.67  978.67  886.67 
810.67  978.67  886.67 
810.67  978.67  886.67 
810.67  978.67  886.67 
810.67  978.67  886.67 
810.67  978.67  886.67 
810.67  978.67  886.67 
810.67  978.67  886.67 
810.67  978.67  886.67 
741.67  584.33  853 
741.67  584.33  853 
741.67  584.33  853 
741.67  584.33  853 
741.67  584.33  853 
741.67  584.33  853 
741.67  584.33  853 
741.67  584.33  853 
741.67  584.33  853 
741.67  584.33  853 
741.67  584.33  853 
741.67  584.33  853 
741.67  584.33  853 
741.67  584.33  853 
741.67  584.33  853 
741.67  584.33  853 
741.67  584.33  853 
741.67  584.33  853 
1078  1017.3  1857.3 
1078  1017.3  1857.3 
1078  1017.3  1857.3 
1078  1017.3  1857.3 
1078  1017.3  1857.3 
1078  1017.3  1857.3 
1078  1017.3  1857.3 
1078  1017.3  1857.3 
1078  1017.3  1857.3 
1078  1017.3  1857.3 
1078  1017.3  1857.3 
1014.3  780  1184.7 
1014.3  780  1184.7 
1014.3  780  1184.7 
1014.3  780  1184.7 
1014.3  780  1184.7 
1014.3  780  1184.7 
1014.3  780  1184.7 
1014.3  780  1184.7 
1014.3  780  1184.7 
1014.3  780  1184.7 
1014.3  780  1184.7 
1109.3  1301.7  1893 
1109.3  1301.7  1893 
1109.3  1301.7  1893 
1109.3  1301.7  1893 
1109.3  1301.7  1893 
1109.3  1301.7  1893 
1109.3  1301.7  1893 
1109.3  1301.7  1893 
1109.3  1301.7  1893 
1109.3  1301.7  1893 
531.67  808.33  587.33 
531.67  808.33  587.33 
531.67  808.33  587.33 
531.67  808.33  587.33 
531.67  808.33  587.33 
531.67  808.33  587.33 
531.67  808.33  587.33 
531.67  808.33  587.33 
531.67  808.33  587.33 
531.67  808.33  587.33 
531.67  808.33  587.33 
583.67  641.67  492.67 
583.67  641.67  492.67 
583.67  641.67  492.67 
583.67  641.67  492.67 
583.67  641.67  492.67 
583.67  641.67  492.67 
583.67  641.67  492.67 
583.67  641.67  492.67 
583.67  641.67  492.67 
583.67  641.67  492.67 
583.67  641.67  492.67 
583.67  641.67  492.67 
209.67  328.33  277.33 
209.67  328.33  277.33 
209.67  328.33  277.33 
209.67  328.33  277.33 
209.67  328.33  277.33 
209.67  328.33  277.33 
209.67  328.33  277.33 
209.67  328.33  277.33 
209.67  328.33  277.33 
209.67  328.33  277.33 
1184.7  1569.3  1365.7 
1184.7  1569.3  1365.7 
1184.7  1569.3  1365.7 
1184.7  1569.3  1365.7 
1184.7  1569.3  1365.7 
1184.7  1569.3  1365.7 
1184.7  1569.3  1365.7 
1184.7  1569.3  1365.7 
2845  3879  2950 
2845  3879  2950 
2845  3879  2950 
2845  3879  2950 
2845  3879  2950 
2845  3879  2950 
2845  3879  2950 
2845  3879  2950 
2845  3879  2950 
2845  3879  2950 
2845  3879  2950 
2845  3879  2950 
2845  3879  2950 
1198  1479.7  1452 
1198  1479.7  1452 
1198  1479.7  1452 
1198  1479.7  1452 
1198  1479.7  1452 
1198  1479.7  1452 
1198  1479.7  1452 
1198  1479.7  1452 
1198  1479.7  1452 
1198  1479.7  1452 
1226.3  1521  1847.3 
1226.3  1521  1847.3 
1226.3  1521  1847.3 
1226.3  1521  1847.3 
1226.3  1521  1847.3 
1226.3  1521  1847.3 
1226.3  1521  1847.3 
1226.3  1521  1847.3 
1226.3  1521  1847.3 
1226.3  1521  1847.3 
1226.3  1521  1847.3 
1245.3  1651  2022 
1245.3  1651  2022 
1245.3  1651  2022 
1245.3  1651  2022 
1245.3  1651  2022 
1245.3  1651  2022 
1245.3  1651  2022 
1245.3  1651  2022 
1245.3  1651  2022 
1245.3  1651  2022 
1245.3  1651  2022 
1245.3  1651  2022 
1245.3  1651  2022 
1245.3  1651  2022 
413  561.33  681.67 
413  561.33  681.67 
413  561.33  681.67 
413  561.33  681.67 
413  561.33  681.67 
413  561.33  681.67 
413  561.33  681.67 
413  561.33  681.67 
413  561.33  681.67 
413  561.33  681.67 
413  561.33  681.67 
1044.7  1146.7  1148 
1044.7  1146.7  1148 
1044.7  1146.7  1148 
1044.7  1146.7  1148 
1044.7  1146.7  1148 
1044.7  1146.7  1148 
1044.7  1146.7  1148 
1044.7  1146.7  1148 
1044.7  1146.7  1148 
1044.7  1146.7  1148 
1044.7  1146.7  1148 
407.33  561  563.67 
407.33  561  563.67 
407.33  561  563.67 
407.33  561  563.67 
407.33  561  563.67 
407.33  561  563.67 
407.33  561  563.67 
407.33  561  563.67 
407.33  561  563.67 
407.33  561  563.67 
407.33  561  563.67 
407.33  561  563.67 
407.33  561  563.67 
853  850  856.33 
853  850  856.33 
853  850  856.33 
853  850  856.33 
853  850  856.33 
853  850  856.33 
853  850  856.33 
853  850  856.33 
853  850  856.33 
853  850  856.33 
853  850  856.33 
690.67  722.33  763.33 
690.67  722.33  763.33 
690.67  722.33  763.33 
690.67  722.33  763.33 
690.67  722.33  763.33 
690.67  722.33  763.33 
690.67  722.33  763.33 
690.67  722.33  763.33 
690.67  722.33  763.33 
690.67  722.33  763.33 
1030.7  1414.3  1807.3 
1030.7  1414.3  1807.3 
1030.7  1414.3  1807.3 
1030.7  1414.3  1807.3 
1030.7  1414.3  1807.3 
1030.7  1414.3  1807.3 
1030.7  1414.3  1807.3 
1030.7  1414.3  1807.3 
1030.7  1414.3  1807.3 
1030.7  1414.3  1807.3 
1030.7  1414.3  1807.3 
1030.7  1414.3  1807.3 
826  1059.3  977 
826  1059.3  977 
826  1059.3  977 
826  1059.3  977 
826  1059.3  977 
826  1059.3  977 
826  1059.3  977 
826  1059.3  977 
826  1059.3  977 
826  1059.3  977 
826  1059.3  977 
789.67  635.33  512.67 
789.67  635.33  512.67 
789.67  635.33  512.67 
789.67  635.33  512.67 
789.67  635.33  512.67 
789.67  635.33  512.67 
789.67  635.33  512.67 
789.67  635.33  512.67 
789.67  635.33  512.67 
789.67  635.33  512.67 
789.67  635.33  512.67 
371.67  433.67  518.33 
371.67  433.67  518.33 
371.67  433.67  518.33 
371.67  433.67  518.33 
371.67  433.67  518.33 
371.67  433.67  518.33 
371.67  433.67  518.33 
371.67  433.67  518.33 
371.67  433.67  518.33 
371.67  433.67  518.33 
371.67  433.67  518.33 
371.67  433.67  518.33 
371.67  433.67  518.33 
371.67  433.67  518.33 
371.67  433.67  518.33 
371.67  433.67  518.33 
371.67  433.67  518.33 
371.67  433.67  518.33 
942.33  1127.3  1241 
942.33  1127.3  1241 
942.33  1127.3  1241 
942.33  1127.3  1241 
942.33  1127.3  1241 
942.33  1127.3  1241 
942.33  1127.3  1241 
942.33  1127.3  1241 
942.33  1127.3  1241 
942.33  1127.3  1241 
942.33  1127.3  1241 
1008.3  1190.7  997 
1008.3  1190.7  997 
1008.3  1190.7  997 
1008.3  1190.7  997 
1008.3  1190.7  997 
1008.3  1190.7  997 
1008.3  1190.7  997 
1008.3  1190.7  997 
1008.3  1190.7  997 
1008.3  1190.7  997 
1008.3  1190.7  997 
1254  1871.3  1751 
1254  1871.3  1751 
1254  1871.3  1751 
1254  1871.3  1751 
1254  1871.3  1751 
1254  1871.3  1751 
1254  1871.3  1751 
1254  1871.3  1751 
1254  1871.3  1751 
1254  1871.3  1751 
1254  1871.3  1751 
629.67  639.33  607.67 
629.67  639.33  607.67 
629.67  639.33  607.67 
629.67  639.33  607.67 
629.67  639.33  607.67 
629.67  639.33  607.67 
629.67  639.33  607.67 
629.67  639.33  607.67 
629.67  639.33  607.67 
629.67  639.33  607.67 
629.67  639.33  607.67 
167.67  214  188.67 
167.67  214  188.67 
167.67  214  188.67 
167.67  214  188.67 
167.67  214  188.67 
167.67  214  188.67 
167.67  214  188.67 
167.67  214  188.67 
167.67  214  188.67 
167.67  214  188.67 
122.33  185.67  112 
122.33  185.67  112 
122.33  185.67  112 
122.33  185.67  112 
122.33  185.67  112 
122.33  185.67  112 
122.33  185.67  112 
122.33  185.67  112 
122.33  185.67  112 
122.33  185.67  112 
122.33  185.67  112 
579.33  683  868.67 
579.33  683  868.67 
579.33  683  868.67 
579.33  683  868.67 
579.33  683  868.67 
579.33  683  868.67 
579.33  683  868.67 
579.33  683  868.67 
579.33  683  868.67 
579.33  683  868.67 
579.33  683  868.67 
942.33  940.33  1059.3 
942.33  940.33  1059.3 
942.33  940.33  1059.3 
942.33  940.33  1059.3 
942.33  940.33  1059.3 
942.33  940.33  1059.3 
942.33  940.33  1059.3 
942.33  940.33  1059.3 
942.33  940.33  1059.3 
942.33  940.33  1059.3 
942.33  940.33  1059.3 
507  518.33  611.33 
507  518.33  611.33 
507  518.33  611.33 
507  518.33  611.33 
507  518.33  611.33 
507  518.33  611.33 
507  518.33  611.33 
507  518.33  611.33 
507  518.33  611.33 
507  518.33  611.33 
507  518.33  611.33 
256.67  197.67  167.67 
256.67  197.67  167.67 
256.67  197.67  167.67 
256.67  197.67  167.67 
256.67  197.67  167.67 
256.67  197.67  167.67 
256.67  197.67  167.67 
256.67  197.67  167.67 
256.67  197.67  167.67 
256.67  197.67  167.67 
256.67  197.67  167.67 
401.33  245  370.33 
401.33  245  370.33 
401.33  245  370.33 
401.33  245  370.33 
401.33  245  370.33 
401.33  245  370.33 
401.33  245  370.33 
401.33  245  370.33 
401.33  245  370.33 
401.33  245  370.33 
401.33  245  370.33 
64.333  104.33  75 
64.333  104.33  75 
64.333  104.33  75 
64.333  104.33  75 
64.333  104.33  75 
64.333  104.33  75 
64.333  104.33  75 
64.333  104.33  75 
64.333  104.33  75 
64.333  104.33  75 
64.333  104.33  75 
172.67  245.67  264.33 
172.67  245.67  264.33 
172.67  245.67  264.33 
172.67  245.67  264.33 
172.67  245.67  264.33 
172.67  245.67  264.33 
172.67  245.67  264.33 
172.67  245.67  264.33 
172.67  245.67  264.33 
172.67  245.67  264.33 
172.67  245.67  264.33 
397  437  470.33 
397  437  470.33 
397  437  470.33 
397  437  470.33 
397  437  470.33 
397  437  470.33 
397  437  470.33 
397  437  470.33 
397  437  470.33 
397  437  470.33 
397  437  470.33 
677.33  672.33  653.33 
677.33  672.33  653.33 
677.33  672.33  653.33 
677.33  672.33  653.33 
677.33  672.33  653.33 
677.33  672.33  653.33 
677.33  672.33  653.33 
677.33  672.33  653.33 
677.33  672.33  653.33 
677.33  672.33  653.33 
677.33  672.33  653.33 
641.33  678  941.67 
641.33  678  941.67 
641.33  678  941.67 
641.33  678  941.67 
641.33  678  941.67 
641.33  678  941.67 
641.33  678  941.67 
641.33  678  941.67 
641.33  678  941.67 
641.33  678  941.67 
641.33  678  941.67 
530  416.33  667.67 
530  416.33  667.67 
530  416.33  667.67 
530  416.33  667.67 
530  416.33  667.67 
530  416.33  667.67 
530  416.33  667.67 
530  416.33  667.67 
530  416.33  667.67 
530  416.33  667.67 
530  416.33  667.67 
296.67  176.67  272.67 
296.67  176.67  272.67 
296.67  176.67  272.67 
296.67  176.67  272.67 
296.67  176.67  272.67 
296.67  176.67  272.67 
296.67  176.67  272.67 
296.67  176.67  272.67 
296.67  176.67  272.67 
296.67  176.67  272.67 
372.33  235.33  276 
372.33  235.33  276 
372.33  235.33  276 
372.33  235.33  276 
372.33  235.33  276 
372.33  235.33  276 
372.33  235.33  276 
372.33  235.33  276 
372.33  235.33  276 
372.33  235.33  276 
372.33  235.33  276 
372.33  235.33  276 
124.33  90.333  133.67 
124.33  90.333  133.67 
124.33  90.333  133.67 
124.33  90.333  133.67 
124.33  90.333  133.67 
124.33  90.333  133.67 
124.33  90.333  133.67 
124.33  90.333  133.67 
124.33  90.333  133.67 
124.33  90.333  133.67 
124.33  90.333  133.67 
550.67  347.67  750.67 
550.67  347.67  750.67 
550.67  347.67  750.67 
550.67  347.67  750.67 
550.67  347.67  750.67 
550.67  347.67  750.67 
550.67  347.67  750.67 
550.67  347.67  750.67 
550.67  347.67  750.67 
550.67  347.67  750.67 
301.33  233.33  309 
301.33  233.33  309 
301.33  233.33  309 
301.33  233.33  309 
301.33  233.33  309 
301.33  233.33  309 
301.33  233.33  309 
301.33  233.33  309 
301.33  233.33  309 
301.33  233.33  309 
301.33  233.33  309 
301.33  233.33  309 
86.333  52.333  65 
86.333  52.333  65 
86.333  52.333  65 
86.333  52.333  65 
86.333  52.333  65 
86.333  52.333  65 
86.333  52.333  65 
86.333  52.333  65 
86.333  52.333  65 
86.333  52.333  65 
86.333  52.333  65 
86.333  52.333  65 
402  240.33  390 
402  240.33  390 
402  240.33  390 
402  240.33  390 
402  240.33  390 
402  240.33  390 
402  240.33  390 
402  240.33  390 
402  240.33  390 
402  240.33  390 
211.33  179.67  269 
211.33  179.67  269 
211.33  179.67  269 
211.33  179.67  269 
211.33  179.67  269 
211.33  179.67  269 
211.33  179.67  269 
211.33  179.67  269 
211.33  179.67  269 
211.33  179.67  269 
211.33  179.67  269 
211.33  179.67  269 
211.33  179.67  269 
211.33  179.67  269 
211.33  179.67  269 
211.33  179.67  269 
211.33  179.67  269 
211.33  179.67  269 
211.33  179.67  269 
211.33  179.67  269 
211.33  179.67  269 
211.33  179.67  269 
211.33  179.67  269 
211.33  179.67  269 
140.67  126  160.67 
140.67  126  160.67 
140.67  126  160.67 
140.67  126  160.67 
140.67  126  160.67 
140.67  126  160.67 
140.67  126  160.67 
140.67  126  160.67 
140.67  126  160.67 
140.67  126  160.67 
290.67  283.67  310 
290.67  283.67  310 
290.67  283.67  310 
290.67  283.67  310 
290.67  283.67  310 
290.67  283.67  310 
290.67  283.67  310 
290.67  283.67  310 
290.67  283.67  310 
290.67  283.67  310 
290.67  283.67  310 
666.67  721.67  710 
666.67  721.67  710 
666.67  721.67  710 
666.67  721.67  710 
666.67  721.67  710 
666.67  721.67  710 
666.67  721.67  710 
666.67  721.67  710 
666.67  721.67  710 
666.67  721.67  710 
666.67  721.67  710 
2699  2026  613 
2699  2026  613 
2699  2026  613 
2699  2026  613 
2699  2026  613 
2699  2026  613 
2699  2026  613 
2699  2026  613 
2699  2026  613 
2699  2026  613 
2699  2026  613 
500  511.33  652.33 
500  511.33  652.33 
500  511.33  652.33 
500  511.33  652.33 
500  511.33  652.33 
500  511.33  652.33 
500  511.33  652.33 
500  511.33  652.33 
500  511.33  652.33 
500  511.33  652.33 
500  511.33  652.33 
257.33  226.67  400 
257.33  226.67  400 
257.33  226.67  400 
257.33  226.67  400 
257.33  226.67  400 
257.33  226.67  400 
257.33  226.67  400 
257.33  226.67  400 
257.33  226.67  400 
257.33  226.67  400 
257.33  226.67  400 
350.67  244.33  409.33 
350.67  244.33  409.33 
350.67  244.33  409.33 
350.67  244.33  409.33 
350.67  244.33  409.33 
350.67  244.33  409.33 
350.67  244.33  409.33 
350.67  244.33  409.33 
350.67  244.33  409.33 
350.67  244.33  409.33 
350.67  244.33  409.33 
531.67  513.67  567.33 
531.67  513.67  567.33 
531.67  513.67  567.33 
531.67  513.67  567.33 
531.67  513.67  567.33 
531.67  513.67  567.33 
531.67  513.67  567.33 
531.67  513.67  567.33 
531.67  513.67  567.33 
531.67  513.67  567.33 
531.67  513.67  567.33 
1094.7  1328.3  1197.3 
1094.7  1328.3  1197.3 
1094.7  1328.3  1197.3 
1094.7  1328.3  1197.3 
1094.7  1328.3  1197.3 
1094.7  1328.3  1197.3 
1094.7  1328.3  1197.3 
1094.7  1328.3  1197.3 
1094.7  1328.3  1197.3 
1094.7  1328.3  1197.3 
1094.7  1328.3  1197.3 
1094.7  1328.3  1197.3 
1349.7  1890.7  1137 
1349.7  1890.7  1137 
1349.7  1890.7  1137 
1349.7  1890.7  1137 
1349.7  1890.7  1137 
1349.7  1890.7  1137 
1349.7  1890.7  1137 
1349.7  1890.7  1137 
1349.7  1890.7  1137 
1349.7  1890.7  1137 
1349.7  1890.7  1137 
1850.3  2402.7  1297.3 
1850.3  2402.7  1297.3 
1850.3  2402.7  1297.3 
1850.3  2402.7  1297.3 
1850.3  2402.7  1297.3 
1850.3  2402.7  1297.3 
1850.3  2402.7  1297.3 
1850.3  2402.7  1297.3 
1850.3  2402.7  1297.3 
1850.3  2402.7  1297.3 
1850.3  2402.7  1297.3 
725.33  891.67  675 
725.33  891.67  675 
725.33  891.67  675 
725.33  891.67  675 
725.33  891.67  675 
725.33  891.67  675 
725.33  891.67  675 
725.33  891.67  675 
725.33  891.67  675 
1235  1810  1861.3 
1235  1810  1861.3 
1235  1810  1861.3 
1235  1810  1861.3 
1235  1810  1861.3 
1235  1810  1861.3 
1235  1810  1861.3 
1235  1810  1861.3 
1617.3  2210.7  1914 
1617.3  2210.7  1914 
1617.3  2210.7  1914 
1617.3  2210.7  1914 
1617.3  2210.7  1914 
1617.3  2210.7  1914 
1617.3  2210.7  1914 
1617.3  2210.7  1914 
1617.3  2210.7  1914 
1617.3  2210.7  1914 
1617.3  2210.7  1914 
1617.3  2210.7  1914 
1617.3  2210.7  1914 
1173.7  1550  1226.3 
1173.7  1550  1226.3 
1173.7  1550  1226.3 
1173.7  1550  1226.3 
1173.7  1550  1226.3 
1173.7  1550  1226.3 
1173.7  1550  1226.3 
1173.7  1550  1226.3 
1173.7  1550  1226.3 
1173.7  1550  1226.3 
1173.7  1550  1226.3 
1252.7  1324.7  1307 
1252.7  1324.7  1307 
1252.7  1324.7  1307 
1252.7  1324.7  1307 
1252.7  1324.7  1307 
1252.7  1324.7  1307 
1252.7  1324.7  1307 
1252.7  1324.7  1307 
1252.7  1324.7  1307 
1252.7  1324.7  1307 
1252.7  1324.7  1307 
1338.3  2055.7  1241.7 
1338.3  2055.7  1241.7 
1338.3  2055.7  1241.7 
1338.3  2055.7  1241.7 
1338.3  2055.7  1241.7 
1338.3  2055.7  1241.7 
1338.3  2055.7  1241.7 
1338.3  2055.7  1241.7 
1338.3  2055.7  1241.7 
1338.3  2055.7  1241.7 
1338.3  2055.7  1241.7 
1441.3  1224.7  1054 
1441.3  1224.7  1054 
1441.3  1224.7  1054 
1441.3  1224.7  1054 
1441.3  1224.7  1054 
1441.3  1224.7  1054 
1441.3  1224.7  1054 
1441.3  1224.7  1054 
1441.3  1224.7  1054 
1441.3  1224.7  1054 
1441.3  1224.7  1054 
987.67  926  728 
987.67  926  728 
987.67  926  728 
987.67  926  728 
987.67  926  728 
987.67  926  728 
987.67  926  728 
987.67  926  728 
987.67  926  728 
987.67  926  728 
987.67  926  728 
987.67  926  728 
582.67  794  531.67 
582.67  794  531.67 
582.67  794  531.67 
582.67  794  531.67 
582.67  794  531.67 
582.67  794  531.67 
582.67  794  531.67 
582.67  794  531.67 
582.67  794  531.67 
582.67  794  531.67 
582.67  794  531.67 
1619.3  2197.3  2594 
1619.3  2197.3  2594 
1619.3  2197.3  2594 
1619.3  2197.3  2594 
1619.3  2197.3  2594 
1619.3  2197.3  2594 
1619.3  2197.3  2594 
1619.3  2197.3  2594 
1619.3  2197.3  2594 
1619.3  2197.3  2594 
1619.3  2197.3  2594 
1619.3  2197.3  2594 
1619.3  2197.3  2594 
1619.3  2197.3  2594 
1766.7  2269  2393.7 
1766.7  2269  2393.7 
1766.7  2269  2393.7 
1766.7  2269  2393.7 
1766.7  2269  2393.7 
1766.7  2269  2393.7 
1766.7  2269  2393.7 
1766.7  2269  2393.7 
1766.7  2269  2393.7 
1766.7  2269  2393.7 
1766.7  2269  2393.7 
1925.7  2641.7  4209 
1925.7  2641.7  4209 
1925.7  2641.7  4209 
1925.7  2641.7  4209 
1925.7  2641.7  4209 
1925.7  2641.7  4209 
1925.7  2641.7  4209 
1925.7  2641.7  4209 
1925.7  2641.7  4209 
1925.7  2641.7  4209 
1925.7  2641.7  4209 
114  127  110.67 
114  127  110.67 
114  127  110.67 
114  127  110.67 
114  127  110.67 
114  127  110.67 
114  127  110.67 
114  127  110.67 
114  127  110.67 
114  127  110.67 
114  127  110.67 
769  675  652.67 
769  675  652.67 
769  675  652.67 
769  675  652.67 
769  675  652.67 
769  675  652.67 
769  675  652.67 
769  675  652.67 
769  675  652.67 
769  675  652.67 
769  675  652.67 
797  642  481.67 
797  642  481.67 
797  642  481.67 
797  642  481.67 
797  642  481.67 
797  642  481.67 
797  642  481.67 
797  642  481.67 
797  642  481.67 
797  642  481.67 
797  642  481.67 
1593.3  1214.3  1557 
1593.3  1214.3  1557 
1593.3  1214.3  1557 
1593.3  1214.3  1557 
1593.3  1214.3  1557 
1593.3  1214.3  1557 
1593.3  1214.3  1557 
1593.3  1214.3  1557 
1593.3  1214.3  1557 
1593.3  1214.3  1557 
1593.3  1214.3  1557 
1221  1031.3  1949.3 
1221  1031.3  1949.3 
1221  1031.3  1949.3 
1221  1031.3  1949.3 
1221  1031.3  1949.3 
1221  1031.3  1949.3 
1221  1031.3  1949.3 
1221  1031.3  1949.3 
1221  1031.3  1949.3 
1221  1031.3  1949.3 
1221  1031.3  1949.3 
251.67  203.67  118 
251.67  203.67  118 
251.67  203.67  118 
251.67  203.67  118 
251.67  203.67  118 
251.67  203.67  118 
251.67  203.67  118 
251.67  203.67  118 
251.67  203.67  118 
251.67  203.67  118 
251.67  203.67  118 
902.67  1202  1122.7 
902.67  1202  1122.7 
902.67  1202  1122.7 
902.67  1202  1122.7 
902.67  1202  1122.7 
902.67  1202  1122.7 
902.67  1202  1122.7 
902.67  1202  1122.7 
902.67  1202  1122.7 
902.67  1202  1122.7 
902.67  1202  1122.7 
902.67  1202  1122.7 
902.67  1202  1122.7 
902.67  1202  1122.7 
902.67  1202  1122.7 
541  551  523 
541  551  523 
541  551  523 
541  551  523 
541  551  523 
541  551  523 
541  551  523 
541  551  523 
541  551  523 
541  551  523 
541  551  523 
541  551  523 
1068  664  853 
1068  664  853 
1068  664  853 
1068  664  853 
1068  664  853 
1068  664  853 
1068  664  853 
512.67  349.67  405 
512.67  349.67  405 
512.67  349.67  405 
512.67  349.67  405 
512.67  349.67  405 
512.67  349.67  405 
512.67  349.67  405 
512.67  349.67  405 
512.67  349.67  405 
512.67  349.67  405 
512.67  349.67  405 
512.67  349.67  405 
512.67  349.67  405 
90.333  105.33  83.333 
90.333  105.33  83.333 
90.333  105.33  83.333 
90.333  105.33  83.333 
90.333  105.33  83.333 
90.333  105.33  83.333 
90.333  105.33  83.333 
90.333  105.33  83.333 
90.333  105.33  83.333 
90.333  105.33  83.333 
90.333  105.33  83.333 
664.33  335.33  295 
664.33  335.33  295 
664.33  335.33  295 
664.33  335.33  295 
664.33  335.33  295 
664.33  335.33  295 
664.33  335.33  295 
664.33  335.33  295 
664.33  335.33  295 
664.33  335.33  295 
664.33  335.33  295 
249.33  224  155.67 
249.33  224  155.67 
249.33  224  155.67 
249.33  224  155.67 
249.33  224  155.67 
249.33  224  155.67 
249.33  224  155.67 
249.33  224  155.67 
249.33  224  155.67 
249.33  224  155.67 
249.33  224  155.67 
185  215.67  114.33 
185  215.67  114.33 
185  215.67  114.33 
185  215.67  114.33 
185  215.67  114.33 
185  215.67  114.33 
185  215.67  114.33 
185  215.67  114.33 
185  215.67  114.33 
185  215.67  114.33 
185  215.67  114.33 
47  55.667  44.667 
47  55.667  44.667 
47  55.667  44.667 
47  55.667  44.667 
47  55.667  44.667 
47  55.667  44.667 
47  55.667  44.667 
47  55.667  44.667 
47  55.667  44.667 
47  55.667  44.667 
47  55.667  44.667 
354.33  198.33  223 
354.33  198.33  223 
354.33  198.33  223 
354.33  198.33  223 
354.33  198.33  223 
354.33  198.33  223 
354.33  198.33  223 
354.33  198.33  223 
354.33  198.33  223 
354.33  198.33  223 
354.33  198.33  223 
1312.7  1391.3  1220.3 
1312.7  1391.3  1220.3 
1312.7  1391.3  1220.3 
1312.7  1391.3  1220.3 
1312.7  1391.3  1220.3 
1312.7  1391.3  1220.3 
1312.7  1391.3  1220.3 
1312.7  1391.3  1220.3 
1312.7  1391.3  1220.3 
1312.7  1391.3  1220.3 
1312.7  1391.3  1220.3 
1792  1917.7  2234 
1792  1917.7  2234 
1792  1917.7  2234 
1792  1917.7  2234 
1792  1917.7  2234 
1792  1917.7  2234 
1792  1917.7  2234 
1792  1917.7  2234 
1792  1917.7  2234 
1792  1917.7  2234 
1792  1917.7  2234 
1346.7  1641.3  1508 
1346.7  1641.3  1508 
1346.7  1641.3  1508 
1346.7  1641.3  1508 
1346.7  1641.3  1508 
1346.7  1641.3  1508 
1346.7  1641.3  1508 
1346.7  1641.3  1508 
1346.7  1641.3  1508 
1346.7  1641.3  1508 
1346.7  1641.3  1508 
1714.7  1944.7  1570.7 
1714.7  1944.7  1570.7 
1714.7  1944.7  1570.7 
1714.7  1944.7  1570.7 
1714.7  1944.7  1570.7 
1714.7  1944.7  1570.7 
1714.7  1944.7  1570.7 
1714.7  1944.7  1570.7 
1714.7  1944.7  1570.7 
1714.7  1944.7  1570.7 
1714.7  1944.7  1570.7 
276.67  330.33  233.67 
276.67  330.33  233.67 
276.67  330.33  233.67 
276.67  330.33  233.67 
276.67  330.33  233.67 
276.67  330.33  233.67 
276.67  330.33  233.67 
276.67  330.33  233.67 
276.67  330.33  233.67 
276.67  330.33  233.67 
276.67  330.33  233.67 
1318  1569.3  1807 
1318  1569.3  1807 
1318  1569.3  1807 
1318  1569.3  1807 
1318  1569.3  1807 
1318  1569.3  1807 
1318  1569.3  1807 
1318  1569.3  1807 
1318  1569.3  1807 
1318  1569.3  1807 
1318  1569.3  1807 
2027.7  2052  3502.7 
2027.7  2052  3502.7 
2027.7  2052  3502.7 
2027.7  2052  3502.7 
2027.7  2052  3502.7 
2027.7  2052  3502.7 
2027.7  2052  3502.7 
2027.7  2052  3502.7 
2027.7  2052  3502.7 
2027.7  2052  3502.7 
2027.7  2052  3502.7 
2027.7  2052  3502.7 
431.67  450  389 
431.67  450  389 
431.67  450  389 
431.67  450  389 
431.67  450  389 
431.67  450  389 
431.67  450  389 
431.67  450  389 
431.67  450  389 
431.67  450  389 
431.67  450  389 
1047.3  1306.7  1230 
1047.3  1306.7  1230 
1047.3  1306.7  1230 
1047.3  1306.7  1230 
1047.3  1306.7  1230 
1047.3  1306.7  1230 
1047.3  1306.7  1230 
1047.3  1306.7  1230 
1047.3  1306.7  1230 
1047.3  1306.7  1230 
1047.3  1306.7  1230 
1160.3  1241  1263 
1160.3  1241  1263 
1160.3  1241  1263 
1160.3  1241  1263 
1160.3  1241  1263 
1160.3  1241  1263 
1160.3  1241  1263 
1160.3  1241  1263 
1160.3  1241  1263 
1160.3  1241  1263 
1160.3  1241  1263 
87.667  94.667  76.333 
87.667  94.667  76.333 
87.667  94.667  76.333 
87.667  94.667  76.333 
87.667  94.667  76.333 
87.667  94.667  76.333 
87.667  94.667  76.333 
87.667  94.667  76.333 
87.667  94.667  76.333 
87.667  94.667  76.333 
87.667  94.667  76.333 
868  908.33  588.67 
868  908.33  588.67 
868  908.33  588.67 
868  908.33  588.67 
868  908.33  588.67 
868  908.33  588.67 
868  908.33  588.67 
868  908.33  588.67 
868  908.33  588.67 
868  908.33  588.67 
868  908.33  588.67 
948.67  732  601.67 
948.67  732  601.67 
948.67  732  601.67 
948.67  732  601.67 
948.67  732  601.67 
948.67  732  601.67 
948.67  732  601.67 
948.67  732  601.67 
948.67  732  601.67 
948.67  732  601.67 
948.67  732  601.67 
948.67  732  601.67 
948.67  732  601.67 
948.67  732  601.67 
605.67  375  430 
605.67  375  430 
605.67  375  430 
605.67  375  430 
605.67  375  430 
605.67  375  430 
605.67  375  430 
605.67  375  430 
605.67  375  430 
605.67  375  430 
605.67  375  430 
950.67  704.67  1049 
950.67  704.67  1049 
950.67  704.67  1049 
950.67  704.67  1049 
950.67  704.67  1049 
950.67  704.67  1049 
950.67  704.67  1049 
950.67  704.67  1049 
950.67  704.67  1049 
950.67  704.67  1049 
950.67  704.67  1049 
475.67  509.33  408.67 
475.67  509.33  408.67 
475.67  509.33  408.67 
475.67  509.33  408.67 
475.67  509.33  408.67 
475.67  509.33  408.67 
475.67  509.33  408.67 
475.67  509.33  408.67 
475.67  509.33  408.67 
475.67  509.33  408.67 
475.67  509.33  408.67 
1295  1124.3  1174.3 
1295  1124.3  1174.3 
1295  1124.3  1174.3 
1295  1124.3  1174.3 
1295  1124.3  1174.3 
1295  1124.3  1174.3 
1295  1124.3  1174.3 
1295  1124.3  1174.3 
1295  1124.3  1174.3 
1295  1124.3  1174.3 
1295  1124.3  1174.3 
1295  1124.3  1174.3 
1295  1124.3  1174.3 
1295  1124.3  1174.3 
1295  1124.3  1174.3 
1295  1124.3  1174.3 
345.67  220  205.33 
345.67  220  205.33 
345.67  220  205.33 
345.67  220  205.33 
345.67  220  205.33 
345.67  220  205.33 
345.67  220  205.33 
345.67  220  205.33 
345.67  220  205.33 
345.67  220  205.33 
345.67  220  205.33 
1411  1268  1665 
1411  1268  1665 
1411  1268  1665 
1411  1268  1665 
1411  1268  1665 
1411  1268  1665 
1411  1268  1665 
1411  1268  1665 
1411  1268  1665 
1411  1268  1665 
1411  1268  1665 
2049.7  1909  3097 
2049.7  1909  3097 
2049.7  1909  3097 
2049.7  1909  3097 
2049.7  1909  3097 
2049.7  1909  3097 
2049.7  1909  3097 
2049.7  1909  3097 
2049.7  1909  3097 
2049.7  1909  3097 
2049.7  1909  3097 
2049.7  1909  3097 
2049.7  1909  3097 
2049.7  1909  3097 
2049.7  1909  3097 
2049.7  1909  3097 
2049.7  1909  3097 
2049.7  1909  3097 
302  168.33  161.33 
302  168.33  161.33 
302  168.33  161.33 
302  168.33  161.33 
302  168.33  161.33 
302  168.33  161.33 
302  168.33  161.33 
302  168.33  161.33 
302  168.33  161.33 
302  168.33  161.33 
302  168.33  161.33 
104.33  93.667  73.667 
104.33  93.667  73.667 
104.33  93.667  73.667 
104.33  93.667  73.667 
104.33  93.667  73.667 
104.33  93.667  73.667 
104.33  93.667  73.667 
104.33  93.667  73.667 
104.33  93.667  73.667 
104.33  93.667  73.667 
104.33  93.667  73.667 
483.67  329.67  347 
483.67  329.67  347 
483.67  329.67  347 
483.67  329.67  347 
483.67  329.67  347 
483.67  329.67  347 
483.67  329.67  347 
483.67  329.67  347 
483.67  329.67  347 
483.67  329.67  347 
483.67  329.67  347 
483.67  329.67  347 
858.33  536  716 
858.33  536  716 
858.33  536  716 
858.33  536  716 
858.33  536  716 
858.33  536  716 
858.33  536  716 
858.33  536  716 
858.33  536  716 
858.33  536  716 
1147.7  798  1152 
1147.7  798  1152 
1147.7  798  1152 
1147.7  798  1152 
1147.7  798  1152 
1147.7  798  1152 
1147.7  798  1152 
1147.7  798  1152 
1147.7  798  1152 
1147.7  798  1152 
780.67  704.67  747.67 
780.67  704.67  747.67 
780.67  704.67  747.67 
780.67  704.67  747.67 
780.67  704.67  747.67 
780.67  704.67  747.67 
780.67  704.67  747.67 
780.67  704.67  747.67 
780.67  704.67  747.67 
780.67  704.67  747.67 
418.33  320.33  362 
418.33  320.33  362 
418.33  320.33  362 
418.33  320.33  362 
418.33  320.33  362 
418.33  320.33  362 
418.33  320.33  362 
418.33  320.33  362 
418.33  320.33  362 
418.33  320.33  362 
1151  954  953 
1151  954  953 
1151  954  953 
1151  954  953 
1151  954  953 
1151  954  953 
1151  954  953 
1151  954  953 
1151  954  953 
1151  954  953 
1151  954  953 
1325  1347  1710 
1325  1347  1710 
1325  1347  1710 
1325  1347  1710 
1325  1347  1710 
1325  1347  1710 
1325  1347  1710 
1325  1347  1710 
1325  1347  1710 
1325  1347  1710 
1325  1347  1710 
1325  1347  1710 
1038.7  933.33  1114.3 
1038.7  933.33  1114.3 
1038.7  933.33  1114.3 
1038.7  933.33  1114.3 
1038.7  933.33  1114.3 
1038.7  933.33  1114.3 
1038.7  933.33  1114.3 
1038.7  933.33  1114.3 
1038.7  933.33  1114.3 
1038.7  933.33  1114.3 
1038.7  933.33  1114.3 
1038.7  933.33  1114.3 
293.33  271  322.33 
293.33  271  322.33 
293.33  271  322.33 
293.33  271  322.33 
293.33  271  322.33 
293.33  271  322.33 
293.33  271  322.33 
293.33  271  322.33 
293.33  271  322.33 
293.33  271  322.33 
293.33  271  322.33 
484.67  498.33  514 
484.67  498.33  514 
484.67  498.33  514 
484.67  498.33  514 
484.67  498.33  514 
484.67  498.33  514 
484.67  498.33  514 
484.67  498.33  514 
484.67  498.33  514 
484.67  498.33  514 
1594  1972.3  1995.3 
1594  1972.3  1995.3 
1594  1972.3  1995.3 
1594  1972.3  1995.3 
1594  1972.3  1995.3 
1594  1972.3  1995.3 
1594  1972.3  1995.3 
1594  1972.3  1995.3 
1594  1972.3  1995.3 
1594  1972.3  1995.3 
421.67  371.33  298.33 
421.67  371.33  298.33 
421.67  371.33  298.33 
421.67  371.33  298.33 
421.67  371.33  298.33 
421.67  371.33  298.33 
421.67  371.33  298.33 
421.67  371.33  298.33 
421.67  371.33  298.33 
421.67  371.33  298.33 
421.67  371.33  298.33 
416.67  398  312.67 
416.67  398  312.67 
416.67  398  312.67 
416.67  398  312.67 
416.67  398  312.67 
416.67  398  312.67 
416.67  398  312.67 
416.67  398  312.67 
416.67  398  312.67 
416.67  398  312.67 
416.67  398  312.67 
415.67  366.67  290 
415.67  366.67  290 
415.67  366.67  290 
415.67  366.67  290 
415.67  366.67  290 
415.67  366.67  290 
415.67  366.67  290 
415.67  366.67  290 
415.67  366.67  290 
415.67  366.67  290 
415.67  366.67  290 
415.67  366.67  290 
415.67  366.67  290 
415.67  366.67  290 
415.67  366.67  290 
415.67  366.67  290 
415.67  366.67  290 
415.67  366.67  290 
1270.7  1046.3  1392.7 
1270.7  1046.3  1392.7 
1270.7  1046.3  1392.7 
1270.7  1046.3  1392.7 
1270.7  1046.3  1392.7 
1270.7  1046.3  1392.7 
1270.7  1046.3  1392.7 
1270.7  1046.3  1392.7 
1270.7  1046.3  1392.7 
1270.7  1046.3  1392.7 
1270.7  1046.3  1392.7 
725.67  641  1070.3 
725.67  641  1070.3 
725.67  641  1070.3 
725.67  641  1070.3 
725.67  641  1070.3 
725.67  641  1070.3 
725.67  641  1070.3 
725.67  641  1070.3 
725.67  641  1070.3 
725.67  641  1070.3 
1002.3  1209  1742.3 
1002.3  1209  1742.3 
1002.3  1209  1742.3 
1002.3  1209  1742.3 
1002.3  1209  1742.3 
1002.3  1209  1742.3 
1002.3  1209  1742.3 
1002.3  1209  1742.3 
1002.3  1209  1742.3 
1002.3  1209  1742.3 
338.67  228.67  244.33 
338.67  228.67  244.33 
338.67  228.67  244.33 
338.67  228.67  244.33 
338.67  228.67  244.33 
338.67  228.67  244.33 
338.67  228.67  244.33 
338.67  228.67  244.33 
338.67  228.67  244.33 
338.67  228.67  244.33 
338.67  228.67  244.33 
338.67  228.67  244.33 
143.33  104.33  117.67 
143.33  104.33  117.67 
143.33  104.33  117.67 
143.33  104.33  117.67 
143.33  104.33  117.67 
143.33  104.33  117.67 
143.33  104.33  117.67 
143.33  104.33  117.67 
143.33  104.33  117.67 
143.33  104.33  117.67 
143.33  104.33  117.67 
143.33  104.33  117.67 
143.33  104.33  117.67 
454.33  365.67  353.33 
454.33  365.67  353.33 
454.33  365.67  353.33 
454.33  365.67  353.33 
454.33  365.67  353.33 
454.33  365.67  353.33 
454.33  365.67  353.33 
454.33  365.67  353.33 
454.33  365.67  353.33 
454.33  365.67  353.33 
454.33  365.67  353.33 
945  783.67  1142 
945  783.67  1142 
945  783.67  1142 
945  783.67  1142 
945  783.67  1142 
945  783.67  1142 
945  783.67  1142 
945  783.67  1142 
945  783.67  1142 
945  783.67  1142 
945  783.67  1142 
938  884.67  1336.7 
938  884.67  1336.7 
938  884.67  1336.7 
938  884.67  1336.7 
938  884.67  1336.7 
938  884.67  1336.7 
938  884.67  1336.7 
938  884.67  1336.7 
938  884.67  1336.7 
938  884.67  1336.7 
938  884.67  1336.7 
820.67  533  981.33 
820.67  533  981.33 
820.67  533  981.33 
820.67  533  981.33 
820.67  533  981.33 
820.67  533  981.33 
820.67  533  981.33 
820.67  533  981.33 
820.67  533  981.33 
820.67  533  981.33 
820.67  533  981.33 
351.67  345  365 
351.67  345  365 
351.67  345  365 
351.67  345  365 
351.67  345  365 
351.67  345  365 
351.67  345  365 
351.67  345  365 
351.67  345  365 
351.67  345  365 
351.67  345  365 
351.67  345  365 
329  216  273.67 
329  216  273.67 
329  216  273.67 
329  216  273.67 
329  216  273.67 
329  216  273.67 
329  216  273.67 
329  216  273.67 
329  216  273.67 
329  216  273.67 
329  216  273.67 
851  932.33  922.33 
851  932.33  922.33 
851  932.33  922.33 
851  932.33  922.33 
851  932.33  922.33 
851  932.33  922.33 
851  932.33  922.33 
851  932.33  922.33 
851  932.33  922.33 
851  932.33  922.33 
851  932.33  922.33 
894  778.33  1214.7 
894  778.33  1214.7 
894  778.33  1214.7 
894  778.33  1214.7 
894  778.33  1214.7 
894  778.33  1214.7 
894  778.33  1214.7 
894  778.33  1214.7 
894  778.33  1214.7 
894  778.33  1214.7 
894  778.33  1214.7 
894  778.33  1214.7 
894  778.33  1214.7 
894  778.33  1214.7 
894  778.33  1214.7 
894  778.33  1214.7 
894  778.33  1214.7 
190.33  122  130.67 
190.33  122  130.67 
190.33  122  130.67 
190.33  122  130.67 
190.33  122  130.67 
190.33  122  130.67 
190.33  122  130.67 
190.33  122  130.67 
190.33  122  130.67 
190.33  122  130.67 
190.33  122  130.67 
494.33  386  438.67 
494.33  386  438.67 
494.33  386  438.67 
494.33  386  438.67 
494.33  386  438.67 
494.33  386  438.67 
494.33  386  438.67 
494.33  386  438.67 
494.33  386  438.67 
494.33  386  438.67 
494.33  386  438.67 
738.33  568.67  511.67 
738.33  568.67  511.67 
738.33  568.67  511.67 
738.33  568.67  511.67 
738.33  568.67  511.67 
738.33  568.67  511.67 
738.33  568.67  511.67 
738.33  568.67  511.67 
738.33  568.67  511.67 
738.33  568.67  511.67 
738.33  568.67  511.67 
277.67  294.33  217.67 
277.67  294.33  217.67 
277.67  294.33  217.67 
277.67  294.33  217.67 
277.67  294.33  217.67 
277.67  294.33  217.67 
277.67  294.33  217.67 
277.67  294.33  217.67 
277.67  294.33  217.67 
277.67  294.33  217.67 
277.67  294.33  217.67 
224.67  313  475.33 
224.67  313  475.33 
224.67  313  475.33 
224.67  313  475.33 
224.67  313  475.33 
224.67  313  475.33 
224.67  313  475.33 
224.67  313  475.33 
224.67  313  475.33 
224.67  313  475.33 
224.67  313  475.33 
894  929  1251.7 
894  929  1251.7 
894  929  1251.7 
894  929  1251.7 
894  929  1251.7 
894  929  1251.7 
894  929  1251.7 
894  929  1251.7 
894  929  1251.7 
894  929  1251.7 
894  929  1251.7 
852.33  621.67  812.67 
852.33  621.67  812.67 
852.33  621.67  812.67 
852.33  621.67  812.67 
852.33  621.67  812.67 
852.33  621.67  812.67 
852.33  621.67  812.67 
852.33  621.67  812.67 
852.33  621.67  812.67 
852.33  621.67  812.67 
852.33  621.67  812.67 
360.33  283.67  348 
360.33  283.67  348 
360.33  283.67  348 
360.33  283.67  348 
360.33  283.67  348 
360.33  283.67  348 
360.33  283.67  348 
360.33  283.67  348 
360.33  283.67  348 
360.33  283.67  348 
360.33  283.67  348 
775.33  759.33  776 
775.33  759.33  776 
775.33  759.33  776 
775.33  759.33  776 
775.33  759.33  776 
775.33  759.33  776 
775.33  759.33  776 
775.33  759.33  776 
775.33  759.33  776 
350  214  239.33 
350  214  239.33 
350  214  239.33 
350  214  239.33 
350  214  239.33 
350  214  239.33 
350  214  239.33 
350  214  239.33 
350  214  239.33 
350  214  239.33 
350  214  239.33 
227.33  180  192.33 
227.33  180  192.33 
227.33  180  192.33 
227.33  180  192.33 
227.33  180  192.33 
227.33  180  192.33 
227.33  180  192.33 
227.33  180  192.33 
227.33  180  192.33 
227.33  180  192.33 
227.33  180  192.33 
227.33  180  192.33 
227.33  180  192.33 
227.33  180  192.33 
227.33  180  192.33 
704.67  535  672.33 
704.67  535  672.33 
704.67  535  672.33 
704.67  535  672.33 
704.67  535  672.33 
704.67  535  672.33 
704.67  535  672.33 
704.67  535  672.33 
704.67  535  672.33 
845  628.33  1251.3 
845  628.33  1251.3 
845  628.33  1251.3 
845  628.33  1251.3 
845  628.33  1251.3 
845  628.33  1251.3 
845  628.33  1251.3 
845  628.33  1251.3 
845  628.33  1251.3 
845  628.33  1251.3 
845  628.33  1251.3 
541.33  571.67  706.67 
541.33  571.67  706.67 
541.33  571.67  706.67 
541.33  571.67  706.67 
541.33  571.67  706.67 
541.33  571.67  706.67 
541.33  571.67  706.67 
541.33  571.67  706.67 
541.33  571.67  706.67 
541.33  571.67  706.67 
541.33  571.67  706.67 
518  237.33  326.67 
518  237.33  326.67 
518  237.33  326.67 
518  237.33  326.67 
518  237.33  326.67 
518  237.33  326.67 
518  237.33  326.67 
518  237.33  326.67 
518  237.33  326.67 
518  237.33  326.67 
518  237.33  326.67 
384.33  293  371.33 
384.33  293  371.33 
384.33  293  371.33 
384.33  293  371.33 
384.33  293  371.33 
384.33  293  371.33 
384.33  293  371.33 
384.33  293  371.33 
384.33  293  371.33 
384.33  293  371.33 
384.33  293  371.33 
246.67  236.67  194.33 
246.67  236.67  194.33 
246.67  236.67  194.33 
246.67  236.67  194.33 
246.67  236.67  194.33 
246.67  236.67  194.33 
246.67  236.67  194.33 
246.67  236.67  194.33 
246.67  236.67  194.33 
246.67  236.67  194.33 
246.67  236.67  194.33 
661.33  536.67  595.67 
661.33  536.67  595.67 
661.33  536.67  595.67 
661.33  536.67  595.67 
661.33  536.67  595.67 
661.33  536.67  595.67 
661.33  536.67  595.67 
661.33  536.67  595.67 
661.33  536.67  595.67 
661.33  536.67  595.67 
661.33  536.67  595.67 
622.67  754.67  652.33 
622.67  754.67  652.33 
622.67  754.67  652.33 
622.67  754.67  652.33 
622.67  754.67  652.33 
622.67  754.67  652.33 
622.67  754.67  652.33 
622.67  754.67  652.33 
622.67  754.67  652.33 
622.67  754.67  652.33 
622.67  754.67  652.33 
490.67  437.33  412 
490.67  437.33  412 
490.67  437.33  412 
490.67  437.33  412 
490.67  437.33  412 
490.67  437.33  412 
490.67  437.33  412 
490.67  437.33  412 
490.67  437.33  412 
490.67  437.33  412 
490.67  437.33  412 
456  261.67  349 
456  261.67  349 
456  261.67  349 
456  261.67  349 
456  261.67  349 
456  261.67  349 
456  261.67  349 
456  261.67  349 
456  261.67  349 
456  261.67  349 
456  261.67  349 
456  261.67  349 
427  410  430 
427  410  430 
427  410  430 
427  410  430 
427  410  430 
427  410  430 
427  410  430 
427  410  430 
427  410  430 
427  410  430 
427  410  430 
427  410  430 
465  296  407 
465  296  407 
465  296  407 
465  296  407 
465  296  407 
465  296  407 
465  296  407 
465  296  407 
465  296  407 
465  296  407 
465  296  407 
199.67  220.67  162.33 
199.67  220.67  162.33 
199.67  220.67  162.33 
199.67  220.67  162.33 
199.67  220.67  162.33 
199.67  220.67  162.33 
199.67  220.67  162.33 
199.67  220.67  162.33 
199.67  220.67  162.33 
199.67  220.67  162.33 
199.67  220.67  162.33 
438.33  410.33  467.33 
438.33  410.33  467.33 
438.33  410.33  467.33 
438.33  410.33  467.33 
438.33  410.33  467.33 
438.33  410.33  467.33 
438.33  410.33  467.33 
438.33  410.33  467.33 
438.33  410.33  467.33 
438.33  410.33  467.33 
438.33  410.33  467.33 
606  580  673.33 
606  580  673.33 
606  580  673.33 
606  580  673.33 
606  580  673.33 
606  580  673.33 
606  580  673.33 
606  580  673.33 
606  580  673.33 
606  580  673.33 
606  580  673.33 
1822.7  2209.3  2205.3 
1822.7  2209.3  2205.3 
1822.7  2209.3  2205.3 
1822.7  2209.3  2205.3 
1822.7  2209.3  2205.3 
1822.7  2209.3  2205.3 
1822.7  2209.3  2205.3 
903  954  2004.7 
903  954  2004.7 
903  954  2004.7 
903  954  2004.7 
903  954  2004.7 
903  954  2004.7 
903  954  2004.7 
903  954  2004.7 
903  954  2004.7 
903  954  2004.7 
903  954  2004.7 
305.33  199  242 
305.33  199  242 
305.33  199  242 
305.33  199  242 
305.33  199  242 
305.33  199  242 
305.33  199  242 
305.33  199  242 
305.33  199  242 
305.33  199  242 
305.33  199  242 
360.33  268.67  253 
360.33  268.67  253 
360.33  268.67  253 
360.33  268.67  253 
360.33  268.67  253 
360.33  268.67  253 
360.33  268.67  253 
360.33  268.67  253 
360.33  268.67  253 
360.33  268.67  253 
360.33  268.67  253 
188.33  238  176.67 
188.33  238  176.67 
188.33  238  176.67 
188.33  238  176.67 
188.33  238  176.67 
188.33  238  176.67 
188.33  238  176.67 
188.33  238  176.67 
188.33  238  176.67 
188.33  238  176.67 
188.33  238  176.67 
233.33  270.33  184.67 
233.33  270.33  184.67 
233.33  270.33  184.67 
233.33  270.33  184.67 
233.33  270.33  184.67 
233.33  270.33  184.67 
233.33  270.33  184.67 
233.33  270.33  184.67 
233.33  270.33  184.67 
233.33  270.33  184.67 
233.33  270.33  184.67 
804.33  499  911.67 
804.33  499  911.67 
804.33  499  911.67 
804.33  499  911.67 
804.33  499  911.67 
804.33  499  911.67 
804.33  499  911.67 
804.33  499  911.67 
804.33  499  911.67 
804.33  499  911.67 
804.33  499  911.67 
632.67  436  544.67 
632.67  436  544.67 
632.67  436  544.67 
632.67  436  544.67 
632.67  436  544.67 
632.67  436  544.67 
632.67  436  544.67 
632.67  436  544.67 
632.67  436  544.67 
632.67  436  544.67 
632.67  436  544.67 
632.67  436  544.67 
632.67  436  544.67 
632.67  436  544.67 
632.67  436  544.67 
632.67  436  544.67 
632.67  436  544.67 
632.67  436  544.67 
632.67  436  544.67 
632.67  436  544.67 
72  53.333  57 
72  53.333  57 
72  53.333  57 
72  53.333  57 
72  53.333  57 
72  53.333  57 
72  53.333  57 
72  53.333  57 
72  53.333  57 
72  53.333  57 
72  53.333  57 
146.33  103.33  159 
146.33  103.33  159 
146.33  103.33  159 
146.33  103.33  159 
146.33  103.33  159 
146.33  103.33  159 
146.33  103.33  159 
146.33  103.33  159 
146.33  103.33  159 
146.33  103.33  159 
388.67  264.67  369.67 
388.67  264.67  369.67 
388.67  264.67  369.67 
388.67  264.67  369.67 
388.67  264.67  369.67 
388.67  264.67  369.67 
388.67  264.67  369.67 
388.67  264.67  369.67 
388.67  264.67  369.67 
77.667  66.333  70.667 
77.667  66.333  70.667 
77.667  66.333  70.667 
77.667  66.333  70.667 
77.667  66.333  70.667 
77.667  66.333  70.667 
77.667  66.333  70.667 
77.667  66.333  70.667 
77.667  66.333  70.667 
77.667  66.333  70.667 
77.667  66.333  70.667 
412.67  292  461.67 
412.67  292  461.67 
412.67  292  461.67 
412.67  292  461.67 
412.67  292  461.67 
412.67  292  461.67 
412.67  292  461.67 
412.67  292  461.67 
412.67  292  461.67 
412.67  292  461.67 
412.67  292  461.67 
662.33  448.33  901.67 
662.33  448.33  901.67 
662.33  448.33  901.67 
662.33  448.33  901.67 
662.33  448.33  901.67 
662.33  448.33  901.67 
662.33  448.33  901.67 
662.33  448.33  901.67 
662.33  448.33  901.67 
662.33  448.33  901.67 
406.33  325.33  403.33 
406.33  325.33  403.33 
406.33  325.33  403.33 
406.33  325.33  403.33 
406.33  325.33  403.33 
406.33  325.33  403.33 
406.33  325.33  403.33 
406.33  325.33  403.33 
406.33  325.33  403.33 
406.33  325.33  403.33 
406.33  325.33  403.33 
406.33  325.33  403.33 
406.33  325.33  403.33 
406.33  325.33  403.33 
406.33  325.33  403.33 
406.33  325.33  403.33 
406.33  325.33  403.33 
406.33  325.33  403.33 
406.33  325.33  403.33 
313.33  189  310.67 
313.33  189  310.67 
313.33  189  310.67 
313.33  189  310.67 
313.33  189  310.67 
313.33  189  310.67 
313.33  189  310.67 
313.33  189  310.67 
313.33  189  310.67 
313.33  189  310.67 
313.33  189  310.67 
301.33  137  220.33 
301.33  137  220.33 
301.33  137  220.33 
301.33  137  220.33 
301.33  137  220.33 
301.33  137  220.33 
301.33  137  220.33 
301.33  137  220.33 
301.33  137  220.33 
301.33  137  220.33 
301.33  137  220.33 
238.67  155  241 
238.67  155  241 
238.67  155  241 
238.67  155  241 
238.67  155  241 
238.67  155  241 
238.67  155  241 
238.67  155  241 
238.67  155  241 
238.67  155  241 
238.67  155  241 
519  306  527.67 
519  306  527.67 
519  306  527.67 
519  306  527.67 
519  306  527.67 
519  306  527.67 
519  306  527.67 
519  306  527.67 
519  306  527.67 
519  306  527.67 
519  306  527.67 
481.33  462.33  556.67 
481.33  462.33  556.67 
481.33  462.33  556.67 
481.33  462.33  556.67 
481.33  462.33  556.67 
481.33  462.33  556.67 
481.33  462.33  556.67 
481.33  462.33  556.67 
481.33  462.33  556.67 
481.33  462.33  556.67 
370.67  382  475.67 
370.67  382  475.67 
370.67  382  475.67 
370.67  382  475.67 
370.67  382  475.67 
370.67  382  475.67 
370.67  382  475.67 
370.67  382  475.67 
370.67  382  475.67 
370.67  382  475.67 
370.67  382  475.67 
178  81  127.67 
178  81  127.67 
178  81  127.67 
178  81  127.67 
178  81  127.67 
178  81  127.67 
178  81  127.67 
178  81  127.67 
178  81  127.67 
178  81  127.67 
357  147  232 
357  147  232 
357  147  232 
357  147  232 
357  147  232 
357  147  232 
357  147  232 
357  147  232 
357  147  232 
127.33  74.667  99 
127.33  74.667  99 
127.33  74.667  99 
127.33  74.667  99 
127.33  74.667  99 
127.33  74.667  99 
127.33  74.667  99 
127.33  74.667  99 
127.33  74.667  99 
127.33  74.667  99 
145.67  110  130 
145.67  110  130 
145.67  110  130 
145.67  110  130 
145.67  110  130 
145.67  110  130 
145.67  110  130 
145.67  110  130 
145.67  110  130 
145.67  110  130 
346  216.67  426.67 
346  216.67  426.67 
346  216.67  426.67 
346  216.67  426.67 
346  216.67  426.67 
346  216.67  426.67 
346  216.67  426.67 
346  216.67  426.67 
346  216.67  426.67 
346  216.67  426.67 
346  216.67  426.67 
346  216.67  426.67 
336  226.67  365.33 
336  226.67  365.33 
336  226.67  365.33 
336  226.67  365.33 
336  226.67  365.33 
336  226.67  365.33 
336  226.67  365.33 
336  226.67  365.33 
336  226.67  365.33 
336  226.67  365.33 
336  226.67  365.33 
255.67  210.33  284 
255.67  210.33  284 
255.67  210.33  284 
255.67  210.33  284 
255.67  210.33  284 
255.67  210.33  284 
255.67  210.33  284 
255.67  210.33  284 
255.67  210.33  284 
255.67  210.33  284 
255.67  210.33  284 
259  218.67  245 
259  218.67  245 
259  218.67  245 
259  218.67  245 
259  218.67  245 
259  218.67  245 
259  218.67  245 
259  218.67  245 
259  218.67  245 
259  218.67  245 
259  218.67  245 
259  218.67  245 
331.33  232.33  367.67 
331.33  232.33  367.67 
331.33  232.33  367.67 
331.33  232.33  367.67 
331.33  232.33  367.67 
331.33  232.33  367.67 
331.33  232.33  367.67 
331.33  232.33  367.67 
331.33  232.33  367.67 
331.33  232.33  367.67 
331.33  232.33  367.67 
641.67  446  714.67 
641.67  446  714.67 
641.67  446  714.67 
641.67  446  714.67 
641.67  446  714.67 
641.67  446  714.67 
641.67  446  714.67 
641.67  446  714.67 
641.67  446  714.67 
641.67  446  714.67 
641.67  446  714.67 
658.33  447  857 
658.33  447  857 
658.33  447  857 
658.33  447  857 
658.33  447  857 
658.33  447  857 
658.33  447  857 
658.33  447  857 
658.33  447  857 
658.33  447  857 
658.33  447  857 
310.33  165  232.33 
310.33  165  232.33 
310.33  165  232.33 
310.33  165  232.33 
310.33  165  232.33 
310.33  165  232.33 
310.33  165  232.33 
310.33  165  232.33 
310.33  165  232.33 
310.33  165  232.33 
310.33  165  232.33 
244.33  198.67  333.67 
244.33  198.67  333.67 
244.33  198.67  333.67 
244.33  198.67  333.67 
244.33  198.67  333.67 
244.33  198.67  333.67 
244.33  198.67  333.67 
244.33  198.67  333.67 
244.33  198.67  333.67 
244.33  198.67  333.67 
244.33  198.67  333.67 
184.67  130.67  166.67 
184.67  130.67  166.67 
184.67  130.67  166.67 
184.67  130.67  166.67 
184.67  130.67  166.67 
184.67  130.67  166.67 
184.67  130.67  166.67 
184.67  130.67  166.67 
184.67  130.67  166.67 
184.67  130.67  166.67 
184.67  130.67  166.67 
170.67  96  149.67 
170.67  96  149.67 
170.67  96  149.67 
170.67  96  149.67 
170.67  96  149.67 
170.67  96  149.67 
170.67  96  149.67 
170.67  96  149.67 
170.67  96  149.67 
170.67  96  149.67 
170.67  96  149.67 
197  80.667  125 
197  80.667  125 
197  80.667  125 
197  80.667  125 
197  80.667  125 
197  80.667  125 
197  80.667  125 
197  80.667  125 
197  80.667  125 
197  80.667  125 
197  80.667  125 
455  305  599 
455  305  599 
455  305  599 
455  305  599 
455  305  599 
455  305  599 
455  305  599 
455  305  599 
455  305  599 
455  305  599 
455  305  599 
635.67  490.67  870.33 
635.67  490.67  870.33 
635.67  490.67  870.33 
635.67  490.67  870.33 
635.67  490.67  870.33 
635.67  490.67  870.33 
635.67  490.67  870.33 
635.67  490.67  870.33 
635.67  490.67  870.33 
635.67  490.67  870.33 
485  295  312 
485  295  312 
485  295  312 
485  295  312 
485  295  312 
485  295  312 
485  295  312 
485  295  312 
485  295  312 
485  295  312 
485  295  312 
400.33  289  437.33 
400.33  289  437.33 
400.33  289  437.33 
400.33  289  437.33 
400.33  289  437.33 
400.33  289  437.33 
400.33  289  437.33 
400.33  289  437.33 
400.33  289  437.33 
400.33  289  437.33 
400.33  289  437.33 
170.67  192  182.67 
170.67  192  182.67 
170.67  192  182.67 
170.67  192  182.67 
170.67  192  182.67 
170.67  192  182.67 
170.67  192  182.67 
170.67  192  182.67 
170.67  192  182.67 
170.67  192  182.67 
170.67  192  182.67 
208  137.33  239 
208  137.33  239 
208  137.33  239 
208  137.33  239 
208  137.33  239 
208  137.33  239 
208  137.33  239 
208  137.33  239 
208  137.33  239 
208  137.33  239 
208  137.33  239 
208  137.33  239 
592  325.33  573.33 
592  325.33  573.33 
592  325.33  573.33 
592  325.33  573.33 
592  325.33  573.33 
592  325.33  573.33 
592  325.33  573.33 
592  325.33  573.33 
592  325.33  573.33 
592  325.33  573.33 
592  325.33  573.33 
772.67  643.33  762.67 
772.67  643.33  762.67 
772.67  643.33  762.67 
772.67  643.33  762.67 
772.67  643.33  762.67 
772.67  643.33  762.67 
772.67  643.33  762.67 
772.67  643.33  762.67 
772.67  643.33  762.67 
772.67  643.33  762.67 
772.67  643.33  762.67 
702  822.33  1019 
702  822.33  1019 
702  822.33  1019 
702  822.33  1019 
702  822.33  1019 
702  822.33  1019 
702  822.33  1019 
702  822.33  1019 
702  822.33  1019 
702  822.33  1019 
389  219.33  391 
389  219.33  391 
389  219.33  391 
389  219.33  391 
389  219.33  391 
389  219.33  391 
389  219.33  391 
389  219.33  391 
389  219.33  391 
540.33  397.33  600 
540.33  397.33  600 
540.33  397.33  600 
540.33  397.33  600 
540.33  397.33  600 
540.33  397.33  600 
540.33  397.33  600 
540.33  397.33  600 
540.33  397.33  600 
540.33  397.33  600 
540.33  397.33  600 
415.67  264  412.33 
415.67  264  412.33 
415.67  264  412.33 
415.67  264  412.33 
415.67  264  412.33 
415.67  264  412.33 
415.67  264  412.33 
415.67  264  412.33 
415.67  264  412.33 
415.67  264  412.33 
415.67  264  412.33 
538.33  431.67  527 
538.33  431.67  527 
538.33  431.67  527 
538.33  431.67  527 
538.33  431.67  527 
538.33  431.67  527 
538.33  431.67  527 
538.33  431.67  527 
538.33  431.67  527 
538.33  431.67  527 
538.33  431.67  527 
245  204  251.67 
245  204  251.67 
245  204  251.67 
245  204  251.67 
245  204  251.67 
245  204  251.67 
245  204  251.67 
245  204  251.67 
245  204  251.67 
245  204  251.67 
245  204  251.67 
260.33  221  278.67 
260.33  221  278.67 
260.33  221  278.67 
260.33  221  278.67 
260.33  221  278.67 
260.33  221  278.67 
260.33  221  278.67 
260.33  221  278.67 
260.33  221  278.67 
260.33  221  278.67 
260.33  221  278.67 
556.67  469.33  669 
556.67  469.33  669 
556.67  469.33  669 
556.67  469.33  669 
556.67  469.33  669 
556.67  469.33  669 
556.67  469.33  669 
556.67  469.33  669 
556.67  469.33  669 
556.67  469.33  669 
556.67  469.33  669 
556.67  469.33  669 
556.67  469.33  669 
226  197.67  270.33 
226  197.67  270.33 
226  197.67  270.33 
226  197.67  270.33 
226  197.67  270.33 
226  197.67  270.33 
226  197.67  270.33 
226  197.67  270.33 
226  197.67  270.33 
226  197.67  270.33 
226  197.67  270.33 
178.67  172  210 
178.67  172  210 
178.67  172  210 
178.67  172  210 
178.67  172  210 
178.67  172  210 
178.67  172  210 
178.67  172  210 
178.67  172  210 
178.67  172  210 
786.33  791  1132.3 
786.33  791  1132.3 
786.33  791  1132.3 
786.33  791  1132.3 
786.33  791  1132.3 
786.33  791  1132.3 
786.33  791  1132.3 
786.33  791  1132.3 
786.33  791  1132.3 
786.33  791  1132.3 
786.33  791  1132.3 
178.33  141.67  143.33 
178.33  141.67  143.33 
178.33  141.67  143.33 
178.33  141.67  143.33 
178.33  141.67  143.33 
178.33  141.67  143.33 
178.33  141.67  143.33 
178.33  141.67  143.33 
178.33  141.67  143.33 
178.33  141.67  143.33 
178.33  141.67  143.33 
371.67  353.67  387.67 
371.67  353.67  387.67 
371.67  353.67  387.67 
371.67  353.67  387.67 
371.67  353.67  387.67 
371.67  353.67  387.67 
371.67  353.67  387.67 
371.67  353.67  387.67 
371.67  353.67  387.67 
371.67  353.67  387.67 
371.67  353.67  387.67 
1284.7  1189.7  3298.7 
1284.7  1189.7  3298.7 
1284.7  1189.7  3298.7 
1284.7  1189.7  3298.7 
1284.7  1189.7  3298.7 
1284.7  1189.7  3298.7 
1284.7  1189.7  3298.7 
1284.7  1189.7  3298.7 
1284.7  1189.7  3298.7 
1284.7  1189.7  3298.7 
1284.7  1189.7  3298.7 
369.67  391.67  418.33 
369.67  391.67  418.33 
369.67  391.67  418.33 
369.67  391.67  418.33 
369.67  391.67  418.33 
369.67  391.67  418.33 
369.67  391.67  418.33 
369.67  391.67  418.33 
369.67  391.67  418.33 
369.67  391.67  418.33 
369.67  391.67  418.33 
324  254.33  297 
324  254.33  297 
324  254.33  297 
324  254.33  297 
324  254.33  297 
324  254.33  297 
324  254.33  297 
324  254.33  297 
324  254.33  297 
324  254.33  297 
324  254.33  297 
284.33  244.33  257.67 
284.33  244.33  257.67 
284.33  244.33  257.67 
284.33  244.33  257.67 
284.33  244.33  257.67 
284.33  244.33  257.67 
284.33  244.33  257.67 
284.33  244.33  257.67 
281  176.33  287 
281  176.33  287 
281  176.33  287 
281  176.33  287 
281  176.33  287 
281  176.33  287 
281  176.33  287 
281  176.33  287 
281  176.33  287 
281  176.33  287 
281  176.33  287 
468.67  485  611 
468.67  485  611 
468.67  485  611 
468.67  485  611 
468.67  485  611 
468.67  485  611 
468.67  485  611 
468.67  485  611 
468.67  485  611 
468.67  485  611 
536.67  636  575.67 
536.67  636  575.67 
536.67  636  575.67 
536.67  636  575.67 
536.67  636  575.67 
536.67  636  575.67 
536.67  636  575.67 
536.67  636  575.67 
536.67  636  575.67 
536.67  636  575.67 
536.67  636  575.67 
489  532  369.33 
489  532  369.33 
489  532  369.33 
489  532  369.33 
489  532  369.33 
489  532  369.33 
489  532  369.33 
489  532  369.33 
489  532  369.33 
489  532  369.33 
489  532  369.33 
308  243.33  290.67 
308  243.33  290.67 
308  243.33  290.67 
308  243.33  290.67 
308  243.33  290.67 
308  243.33  290.67 
308  243.33  290.67 
308  243.33  290.67 
308  243.33  290.67 
308  243.33  290.67 
308  243.33  290.67 
711.67  656.33  828.33 
711.67  656.33  828.33 
711.67  656.33  828.33 
711.67  656.33  828.33 
711.67  656.33  828.33 
711.67  656.33  828.33 
711.67  656.33  828.33 
711.67  656.33  828.33 
711.67  656.33  828.33 
711.67  656.33  828.33 
752  376  919 
752  376  919 
752  376  919 
752  376  919 
752  376  919 
752  376  919 
752  376  919 
752  376  919 
752  376  919 
752  376  919 
752  376  919 
737.33  427  793.67 
737.33  427  793.67 
737.33  427  793.67 
737.33  427  793.67 
737.33  427  793.67 
737.33  427  793.67 
737.33  427  793.67 
737.33  427  793.67 
737.33  427  793.67 
737.33  427  793.67 
737.33  427  793.67 
737.33  427  793.67 
447.67  317.33  478.67 
447.67  317.33  478.67 
447.67  317.33  478.67 
447.67  317.33  478.67 
447.67  317.33  478.67 
447.67  317.33  478.67 
447.67  317.33  478.67 
447.67  317.33  478.67 
447.67  317.33  478.67 
447.67  317.33  478.67 
447.67  317.33  478.67 
756  661.33  1036.3 
756  661.33  1036.3 
756  661.33  1036.3 
756  661.33  1036.3 
756  661.33  1036.3 
756  661.33  1036.3 
756  661.33  1036.3 
756  661.33  1036.3 
756  661.33  1036.3 
756  661.33  1036.3 
756  661.33  1036.3 
892.67  785.33  1511 
892.67  785.33  1511 
892.67  785.33  1511 
892.67  785.33  1511 
892.67  785.33  1511 
892.67  785.33  1511 
892.67  785.33  1511 
892.67  785.33  1511 
892.67  785.33  1511 
892.67  785.33  1511 
892.67  785.33  1511 
215.33  307.67  285.33 
215.33  307.67  285.33 
215.33  307.67  285.33 
215.33  307.67  285.33 
215.33  307.67  285.33 
215.33  307.67  285.33 
215.33  307.67  285.33 
215.33  307.67  285.33 
215.33  307.67  285.33 
215.33  307.67  285.33 
215.33  307.67  285.33 
215.33  307.67  285.33 
640.33  464.33  714.33 
640.33  464.33  714.33 
640.33  464.33  714.33 
640.33  464.33  714.33 
640.33  464.33  714.33 
640.33  464.33  714.33 
640.33  464.33  714.33 
640.33  464.33  714.33 
640.33  464.33  714.33 
640.33  464.33  714.33 
301.33  216  320 
301.33  216  320 
301.33  216  320 
301.33  216  320 
301.33  216  320 
301.33  216  320 
301.33  216  320 
301.33  216  320 
301.33  216  320 
301.33  216  320 
301.33  216  320 
99.667  80.667  118.33 
99.667  80.667  118.33 
99.667  80.667  118.33 
99.667  80.667  118.33 
99.667  80.667  118.33 
99.667  80.667  118.33 
99.667  80.667  118.33 
99.667  80.667  118.33 
99.667  80.667  118.33 
99.667  80.667  118.33 
99.667  80.667  118.33 
464.67  307.67  434.67 
464.67  307.67  434.67 
464.67  307.67  434.67 
464.67  307.67  434.67 
464.67  307.67  434.67 
464.67  307.67  434.67 
464.67  307.67  434.67 
464.67  307.67  434.67 
464.67  307.67  434.67 
464.67  307.67  434.67 
464.67  307.67  434.67 
234.67  312  292 
234.67  312  292 
234.67  312  292 
234.67  312  292 
234.67  312  292 
234.67  312  292 
234.67  312  292 
234.67  312  292 
234.67  312  292 
234.67  312  292 
234.67  312  292 
250.67  350  400 
250.67  350  400 
250.67  350  400 
250.67  350  400 
250.67  350  400 
250.67  350  400 
250.67  350  400 
250.67  350  400 
250.67  350  400 
250.67  350  400 
250.67  350  400 
142  190.67  171.67 
142  190.67  171.67 
142  190.67  171.67 
142  190.67  171.67 
142  190.67  171.67 
142  190.67  171.67 
142  190.67  171.67 
142  190.67  171.67 
142  190.67  171.67 
142  190.67  171.67 
142  190.67  171.67 
352  333.67  413.33 
352  333.67  413.33 
352  333.67  413.33 
352  333.67  413.33 
352  333.67  413.33 
352  333.67  413.33 
352  333.67  413.33 
352  333.67  413.33 
352  333.67  413.33 
352  333.67  413.33 
352  333.67  413.33 
392.33  302.33  367.67 
392.33  302.33  367.67 
392.33  302.33  367.67 
392.33  302.33  367.67 
392.33  302.33  367.67 
392.33  302.33  367.67 
392.33  302.33  367.67 
392.33  302.33  367.67 
392.33  302.33  367.67 
392.33  302.33  367.67 
392.33  302.33  367.67 
97  80  85 
97  80  85 
97  80  85 
97  80  85 
97  80  85 
97  80  85 
97  80  85 
97  80  85 
97  80  85 
97  80  85 
97  80  85 
859.33  818.67  1157.7 
859.33  818.67  1157.7 
859.33  818.67  1157.7 
859.33  818.67  1157.7 
859.33  818.67  1157.7 
859.33  818.67  1157.7 
859.33  818.67  1157.7 
859.33  818.67  1157.7 
859.33  818.67  1157.7 
859.33  818.67  1157.7 
859.33  818.67  1157.7 
2410.7  2793  6485.3 
2410.7  2793  6485.3 
2410.7  2793  6485.3 
2410.7  2793  6485.3 
2410.7  2793  6485.3 
2410.7  2793  6485.3 
2410.7  2793  6485.3 
2410.7  2793  6485.3 
2410.7  2793  6485.3 
2410.7  2793  6485.3 
2410.7  2793  6485.3 
452.33  322.33  421.67 
452.33  322.33  421.67 
452.33  322.33  421.67 
452.33  322.33  421.67 
452.33  322.33  421.67 
452.33  322.33  421.67 
452.33  322.33  421.67 
452.33  322.33  421.67 
452.33  322.33  421.67 
452.33  322.33  421.67 
452.33  322.33  421.67 
452.33  322.33  421.67 
452.33  322.33  421.67 
452.33  322.33  421.67 
452.33  322.33  421.67 
452.33  322.33  421.67 
452.33  322.33  421.67 
452.33  322.33  421.67 
307.67  225.33  298.67 
307.67  225.33  298.67 
307.67  225.33  298.67 
307.67  225.33  298.67 
307.67  225.33  298.67 
307.67  225.33  298.67 
307.67  225.33  298.67 
307.67  225.33  298.67 
307.67  225.33  298.67 
307.67  225.33  298.67 
307.67  225.33  298.67 
977  671  481.67 
977  671  481.67 
977  671  481.67 
977  671  481.67 
977  671  481.67 
977  671  481.67 
977  671  481.67 
977  671  481.67 
977  671  481.67 
977  671  481.67 
977  671  481.67 
444.67  268  390.33 
444.67  268  390.33 
444.67  268  390.33 
444.67  268  390.33 
444.67  268  390.33 
444.67  268  390.33 
444.67  268  390.33 
444.67  268  390.33 
444.67  268  390.33 
444.67  268  390.33 
444.67  268  390.33 
266.67  276  239.33 
266.67  276  239.33 
266.67  276  239.33 
266.67  276  239.33 
266.67  276  239.33 
266.67  276  239.33 
266.67  276  239.33 
266.67  276  239.33 
266.67  276  239.33 
266.67  276  239.33 
299.67  228  284 
299.67  228  284 
299.67  228  284 
299.67  228  284 
299.67  228  284 
299.67  228  284 
299.67  228  284 
299.67  228  284 
299.67  228  284 
299.67  228  284 
299.67  228  284 
611.33  664.67  1081.3 
611.33  664.67  1081.3 
611.33  664.67  1081.3 
611.33  664.67  1081.3 
611.33  664.67  1081.3 
611.33  664.67  1081.3 
611.33  664.67  1081.3 
611.33  664.67  1081.3 
611.33  664.67  1081.3 
611.33  664.67  1081.3 
611.33  664.67  1081.3 
194  140.33  227 
194  140.33  227 
194  140.33  227 
194  140.33  227 
194  140.33  227 
194  140.33  227 
194  140.33  227 
194  140.33  227 
194  140.33  227 
194  140.33  227 
194  140.33  227 
194  140.33  227 
194  140.33  227 
121  122  131 
121  122  131 
121  122  131 
121  122  131 
121  122  131 
121  122  131 
121  122  131 
121  122  131 
477.33  321.33  454.67 
477.33  321.33  454.67 
477.33  321.33  454.67 
477.33  321.33  454.67 
477.33  321.33  454.67 
477.33  321.33  454.67 
477.33  321.33  454.67 
477.33  321.33  454.67 
477.33  321.33  454.67 
477.33  321.33  454.67 
477.33  321.33  454.67 
349.67  219.33  304 
349.67  219.33  304 
349.67  219.33  304 
349.67  219.33  304 
349.67  219.33  304 
349.67  219.33  304 
349.67  219.33  304 
349.67  219.33  304 
349.67  219.33  304 
349.67  219.33  304 
349.67  219.33  304 
659  712  865.67 
659  712  865.67 
659  712  865.67 
659  712  865.67 
659  712  865.67 
659  712  865.67 
659  712  865.67 
659  712  865.67 
659  712  865.67 
659  712  865.67 
659  712  865.67 
1491.3  1298.3  1548.7 
1491.3  1298.3  1548.7 
1491.3  1298.3  1548.7 
1491.3  1298.3  1548.7 
1491.3  1298.3  1548.7 
1491.3  1298.3  1548.7 
1491.3  1298.3  1548.7 
1491.3  1298.3  1548.7 
1491.3  1298.3  1548.7 
1491.3  1298.3  1548.7 
1491.3  1298.3  1548.7 
823.67  886  825.67 
823.67  886  825.67 
823.67  886  825.67 
823.67  886  825.67 
823.67  886  825.67 
823.67  886  825.67 
823.67  886  825.67 
823.67  886  825.67 
823.67  886  825.67 
823.67  886  825.67 
823.67  886  825.67 
336.67  199.33  310 
336.67  199.33  310 
336.67  199.33  310 
336.67  199.33  310 
336.67  199.33  310 
336.67  199.33  310 
336.67  199.33  310 
336.67  199.33  310 
336.67  199.33  310 
336.67  199.33  310 
336.67  199.33  310 
800.67  1223.3  1300.7 
800.67  1223.3  1300.7 
800.67  1223.3  1300.7 
800.67  1223.3  1300.7 
800.67  1223.3  1300.7 
800.67  1223.3  1300.7 
800.67  1223.3  1300.7 
800.67  1223.3  1300.7 
800.67  1223.3  1300.7 
800.67  1223.3  1300.7 
800.67  1223.3  1300.7 
800.67  1223.3  1300.7 
384.67  287.67  457 
384.67  287.67  457 
384.67  287.67  457 
384.67  287.67  457 
384.67  287.67  457 
384.67  287.67  457 
384.67  287.67  457 
384.67  287.67  457 
384.67  287.67  457 
384.67  287.67  457 
384.67  287.67  457 
447.67  325.67  624 
447.67  325.67  624 
447.67  325.67  624 
447.67  325.67  624 
447.67  325.67  624 
447.67  325.67  624 
447.67  325.67  624 
447.67  325.67  624 
447.67  325.67  624 
447.67  325.67  624 
447.67  325.67  624 
650.33  500  841.33 
650.33  500  841.33 
650.33  500  841.33 
650.33  500  841.33 
650.33  500  841.33 
650.33  500  841.33 
650.33  500  841.33 
650.33  500  841.33 
650.33  500  841.33 
650.33  500  841.33 
650.33  500  841.33 
233.67  213.67  263 
233.67  213.67  263 
233.67  213.67  263 
233.67  213.67  263 
233.67  213.67  263 
233.67  213.67  263 
233.67  213.67  263 
233.67  213.67  263 
233.67  213.67  263 
233.67  213.67  263 
233.67  213.67  263 
233.67  213.67  263 
517.33  464.33  643 
517.33  464.33  643 
517.33  464.33  643 
517.33  464.33  643 
517.33  464.33  643 
517.33  464.33  643 
517.33  464.33  643 
517.33  464.33  643 
517.33  464.33  643 
517.33  464.33  643 
517.33  464.33  643 
390.33  270.67  312.33 
390.33  270.67  312.33 
390.33  270.67  312.33 
390.33  270.67  312.33 
390.33  270.67  312.33 
390.33  270.67  312.33 
390.33  270.67  312.33 
390.33  270.67  312.33 
390.33  270.67  312.33 
390.33  270.67  312.33 
390.33  270.67  312.33 
430.67  235.67  329.67 
430.67  235.67  329.67 
430.67  235.67  329.67 
430.67  235.67  329.67 
430.67  235.67  329.67 
430.67  235.67  329.67 
430.67  235.67  329.67 
430.67  235.67  329.67 
430.67  235.67  329.67 
430.67  235.67  329.67 
430.67  235.67  329.67 
76.667  110  87 
76.667  110  87 
76.667  110  87 
76.667  110  87 
76.667  110  87 
76.667  110  87 
76.667  110  87 
76.667  110  87 
76.667  110  87 
76.667  110  87 
76.667  110  87 
521.33  605  517 
521.33  605  517 
521.33  605  517 
521.33  605  517 
521.33  605  517 
521.33  605  517 
521.33  605  517 
521.33  605  517 
521.33  605  517 
521.33  605  517 
1016  1052.7  1047.3 
1016  1052.7  1047.3 
1016  1052.7  1047.3 
1016  1052.7  1047.3 
1016  1052.7  1047.3 
1016  1052.7  1047.3 
1016  1052.7  1047.3 
1016  1052.7  1047.3 
1016  1052.7  1047.3 
1016  1052.7  1047.3 
456.67  385.33  532.67 
456.67  385.33  532.67 
456.67  385.33  532.67 
456.67  385.33  532.67 
456.67  385.33  532.67 
456.67  385.33  532.67 
456.67  385.33  532.67 
456.67  385.33  532.67 
456.67  385.33  532.67 
394.67  208.33  397.33 
394.67  208.33  397.33 
394.67  208.33  397.33 
394.67  208.33  397.33 
394.67  208.33  397.33 
394.67  208.33  397.33 
394.67  208.33  397.33 
394.67  208.33  397.33 
394.67  208.33  397.33 
394.67  208.33  397.33 
394.67  208.33  397.33 
394.67  208.33  397.33 
535  649.67  619 
535  649.67  619 
535  649.67  619 
535  649.67  619 
535  649.67  619 
535  649.67  619 
535  649.67  619 
535  649.67  619 
535  649.67  619 
535  649.67  619 
535  649.67  619 
375.33  366  311.33 
375.33  366  311.33 
375.33  366  311.33 
375.33  366  311.33 
375.33  366  311.33 
375.33  366  311.33 
375.33  366  311.33 
375.33  366  311.33 
375.33  366  311.33 
375.33  366  311.33 
375.33  366  311.33 
297.33  402  414.33 
297.33  402  414.33 
297.33  402  414.33 
297.33  402  414.33 
297.33  402  414.33 
297.33  402  414.33 
297.33  402  414.33 
297.33  402  414.33 
297.33  402  414.33 
297.33  402  414.33 
297.33  402  414.33 
180.33  193.33  139 
180.33  193.33  139 
180.33  193.33  139 
180.33  193.33  139 
180.33  193.33  139 
180.33  193.33  139 
180.33  193.33  139 
180.33  193.33  139 
180.33  193.33  139 
180.33  193.33  139 
96  72  69.667 
96  72  69.667 
96  72  69.667 
96  72  69.667 
96  72  69.667 
96  72  69.667 
96  72  69.667 
96  72  69.667 
96  72  69.667 
96  72  69.667 
96  72  69.667 
96  72  69.667 
96  72  69.667 
96  72  69.667 
96  72  69.667 
96  72  69.667 
96  72  69.667 
96  72  69.667 
96  72  69.667 
96  72  69.667 
96  72  69.667 
96  72  69.667 
96  72  69.667 
96  72  69.667 
96  72  69.667 
96  72  69.667 
96  72  69.667 
96  72  69.667 
181.33  186  178 
181.33  186  178 
181.33  186  178 
181.33  186  178 
181.33  186  178 
181.33  186  178 
181.33  186  178 
181.33  186  178 
181.33  186  178 
181.33  186  178 
181.33  186  178 
181.33  186  178 
181.33  186  178 
181.33  186  178 
181.33  186  178 
181.33  186  178 
181.33  186  178 
871  645  1731 
871  645  1731 
871  645  1731 
871  645  1731 
871  645  1731 
871  645  1731 
871  645  1731 
871  645  1731 
871  645  1731 
871  645  1731 
871  645  1731 
871  645  1731 
871  645  1731 
871  645  1731 
871  645  1731 
871  645  1731 
871  645  1731 
302  260.67  451.33 
302  260.67  451.33 
302  260.67  451.33 
302  260.67  451.33 
302  260.67  451.33 
302  260.67  451.33 
302  260.67  451.33 
302  260.67  451.33 
302  260.67  451.33 
302  260.67  451.33 
302  260.67  451.33 
302  260.67  451.33 
965  1121  2474.7 
965  1121  2474.7 
965  1121  2474.7 
965  1121  2474.7 
965  1121  2474.7 
965  1121  2474.7 
965  1121  2474.7 
965  1121  2474.7 
965  1121  2474.7 
965  1121  2474.7 
965  1121  2474.7 
655  590.33  823 
655  590.33  823 
655  590.33  823 
655  590.33  823 
655  590.33  823 
655  590.33  823 
655  590.33  823 
655  590.33  823 
655  590.33  823 
655  590.33  823 
655  590.33  823 
206.33  117.67  130.67 
206.33  117.67  130.67 
206.33  117.67  130.67 
206.33  117.67  130.67 
206.33  117.67  130.67 
206.33  117.67  130.67 
206.33  117.67  130.67 
206.33  117.67  130.67 
206.33  117.67  130.67 
206.33  117.67  130.67 
206.33  117.67  130.67 
133.67  152.33  177.67 
133.67  152.33  177.67 
133.67  152.33  177.67 
133.67  152.33  177.67 
133.67  152.33  177.67 
133.67  152.33  177.67 
133.67  152.33  177.67 
133.67  152.33  177.67 
133.67  152.33  177.67 
133.67  152.33  177.67 
133.67  152.33  177.67 
396.33  361  468 
396.33  361  468 
396.33  361  468 
396.33  361  468 
396.33  361  468 
396.33  361  468 
396.33  361  468 
396.33  361  468 
396.33  361  468 
396.33  361  468 
1042.7  1053  1557.3 
1042.7  1053  1557.3 
1042.7  1053  1557.3 
1042.7  1053  1557.3 
1042.7  1053  1557.3 
1042.7  1053  1557.3 
1042.7  1053  1557.3 
1042.7  1053  1557.3 
1042.7  1053  1557.3 
1042.7  1053  1557.3 
1042.7  1053  1557.3 
380  353.33  478 
380  353.33  478 
380  353.33  478 
380  353.33  478 
380  353.33  478 
380  353.33  478 
380  353.33  478 
380  353.33  478 
380  353.33  478 
380  353.33  478 
380  353.33  478 
213.67  238.33  215 
213.67  238.33  215 
213.67  238.33  215 
213.67  238.33  215 
213.67  238.33  215 
213.67  238.33  215 
213.67  238.33  215 
213.67  238.33  215 
213.67  238.33  215 
213.67  238.33  215 
213.67  238.33  215 
157.67  111.67  141 
157.67  111.67  141 
157.67  111.67  141 
157.67  111.67  141 
157.67  111.67  141 
157.67  111.67  141 
157.67  111.67  141 
157.67  111.67  141 
157.67  111.67  141 
157.67  111.67  141 
157.67  111.67  141 
157.67  111.67  141 
157.67  111.67  141 
157.67  111.67  141 
157.67  111.67  141 
157.67  111.67  141 
157.67  111.67  141 
157.67  111.67  141 
157.67  111.67  141 
157.67  111.67  141 
235.33  120.33  205.33 
235.33  120.33  205.33 
235.33  120.33  205.33 
235.33  120.33  205.33 
235.33  120.33  205.33 
235.33  120.33  205.33 
235.33  120.33  205.33 
235.33  120.33  205.33 
235.33  120.33  205.33 
156.33  135.33  181 
156.33  135.33  181 
156.33  135.33  181 
156.33  135.33  181 
156.33  135.33  181 
156.33  135.33  181 
156.33  135.33  181 
156.33  135.33  181 
156.33  135.33  181 
156.33  135.33  181 
156.33  135.33  181 
467  347.33  382 
467  347.33  382 
467  347.33  382 
467  347.33  382 
467  347.33  382 
467  347.33  382 
467  347.33  382 
467  347.33  382 
467  347.33  382 
456.33  309  376.33 
456.33  309  376.33 
456.33  309  376.33 
456.33  309  376.33 
456.33  309  376.33 
456.33  309  376.33 
456.33  309  376.33 
456.33  309  376.33 
456.33  309  376.33 
456.33  309  376.33 
456.33  309  376.33 
456.33  309  376.33 
456.33  309  376.33 
456.33  309  376.33 
456.33  309  376.33 
456.33  309  376.33 
456.33  309  376.33 
456.33  309  376.33 
993.33  790.33  537.33 
993.33  790.33  537.33 
993.33  790.33  537.33 
993.33  790.33  537.33 
993.33  790.33  537.33 
993.33  790.33  537.33 
993.33  790.33  537.33 
993.33  790.33  537.33 
810.67  962  1005.3 
810.67  962  1005.3 
810.67  962  1005.3 
810.67  962  1005.3 
810.67  962  1005.3 
810.67  962  1005.3 
810.67  962  1005.3 
810.67  962  1005.3 
810.67  962  1005.3 
810.67  962  1005.3 
810.67  962  1005.3 
810.67  962  1005.3 
810.67  962  1005.3 
2083.7  2705.3  2075 
2083.7  2705.3  2075 
2083.7  2705.3  2075 
2083.7  2705.3  2075 
2083.7  2705.3  2075 
2083.7  2705.3  2075 
2083.7  2705.3  2075 
2083.7  2705.3  2075 
2083.7  2705.3  2075 
2083.7  2705.3  2075 
2083.7  2705.3  2075 
2083.7  2705.3  2075 
2083.7  2705.3  2075 
2083.7  2705.3  2075 
777.33  646.67  854.33 
777.33  646.67  854.33 
777.33  646.67  854.33 
777.33  646.67  854.33 
777.33  646.67  854.33 
777.33  646.67  854.33 
777.33  646.67  854.33 
777.33  646.67  854.33 
777.33  646.67  854.33 
777.33  646.67  854.33 
777.33  646.67  854.33 
714.33  431.33  820.33 
714.33  431.33  820.33 
714.33  431.33  820.33 
714.33  431.33  820.33 
714.33  431.33  820.33 
714.33  431.33  820.33 
714.33  431.33  820.33 
714.33  431.33  820.33 
714.33  431.33  820.33 
714.33  431.33  820.33 
714.33  431.33  820.33 
377.33  350.33  473 
377.33  350.33  473 
377.33  350.33  473 
377.33  350.33  473 
377.33  350.33  473 
377.33  350.33  473 
377.33  350.33  473 
377.33  350.33  473 
377.33  350.33  473 
377.33  350.33  473 
377.33  350.33  473 
490.33  466.33  3697.3 
490.33  466.33  3697.3 
490.33  466.33  3697.3 
490.33  466.33  3697.3 
490.33  466.33  3697.3 
490.33  466.33  3697.3 
490.33  466.33  3697.3 
490.33  466.33  3697.3 
490.33  466.33  3697.3 
490.33  466.33  3697.3 
490.33  466.33  3697.3 
446.67  379.67  451.33 
446.67  379.67  451.33 
446.67  379.67  451.33 
446.67  379.67  451.33 
446.67  379.67  451.33 
446.67  379.67  451.33 
446.67  379.67  451.33 
446.67  379.67  451.33 
446.67  379.67  451.33 
446.67  379.67  451.33 
446.67  379.67  451.33 
389  364.33  488.67 
389  364.33  488.67 
389  364.33  488.67 
389  364.33  488.67 
389  364.33  488.67 
389  364.33  488.67 
389  364.33  488.67 
389  364.33  488.67 
253.67  164.67  309.33 
253.67  164.67  309.33 
253.67  164.67  309.33 
253.67  164.67  309.33 
253.67  164.67  309.33 
253.67  164.67  309.33 
253.67  164.67  309.33 
253.67  164.67  309.33 
253.67  164.67  309.33 
253.67  164.67  309.33 
253.67  164.67  309.33 
253.67  164.67  309.33 
253.67  164.67  309.33 
253.67  164.67  309.33 
253.67  164.67  309.33 
253.67  164.67  309.33 
253.67  164.67  309.33 
240.33  123  223 
240.33  123  223 
240.33  123  223 
240.33  123  223 
240.33  123  223 
240.33  123  223 
240.33  123  223 
240.33  123  223 
240.33  123  223 
240.33  123  223 
240.33  123  223 
290.67  315.33  389 
290.67  315.33  389 
290.67  315.33  389 
290.67  315.33  389 
290.67  315.33  389 
290.67  315.33  389 
290.67  315.33  389 
290.67  315.33  389 
290.67  315.33  389 
290.67  315.33  389 
290.67  315.33  389 
914.33  884.33  1251.3 
914.33  884.33  1251.3 
914.33  884.33  1251.3 
914.33  884.33  1251.3 
914.33  884.33  1251.3 
914.33  884.33  1251.3 
914.33  884.33  1251.3 
914.33  884.33  1251.3 
914.33  884.33  1251.3 
914.33  884.33  1251.3 
914.33  884.33  1251.3 
425.67  564  539.33 
425.67  564  539.33 
425.67  564  539.33 
425.67  564  539.33 
425.67  564  539.33 
425.67  564  539.33 
425.67  564  539.33 
425.67  564  539.33 
425.67  564  539.33 
425.67  564  539.33 
425.67  564  539.33 
427.67  340.33  462.33 
427.67  340.33  462.33 
427.67  340.33  462.33 
427.67  340.33  462.33 
427.67  340.33  462.33 
427.67  340.33  462.33 
427.67  340.33  462.33 
427.67  340.33  462.33 
427.67  340.33  462.33 
427.67  340.33  462.33 
427.67  340.33  462.33 
427.67  340.33  462.33 
153.67  134.67  135 
153.67  134.67  135 
153.67  134.67  135 
153.67  134.67  135 
153.67  134.67  135 
153.67  134.67  135 
153.67  134.67  135 
153.67  134.67  135 
153.67  134.67  135 
153.67  134.67  135 
153.67  134.67  135 
153.67  134.67  135 
153.67  134.67  135 
153.67  134.67  135 
153.67  134.67  135 
153.67  134.67  135 
153.67  134.67  135 
153.67  134.67  135 
742.67  752.33  1244.3 
742.67  752.33  1244.3 
742.67  752.33  1244.3 
742.67  752.33  1244.3 
742.67  752.33  1244.3 
742.67  752.33  1244.3 
742.67  752.33  1244.3 
742.67  752.33  1244.3 
742.67  752.33  1244.3 
742.67  752.33  1244.3 
742.67  752.33  1244.3 
906  976.67  1688.3 
906  976.67  1688.3 
906  976.67  1688.3 
906  976.67  1688.3 
906  976.67  1688.3 
906  976.67  1688.3 
906  976.67  1688.3 
906  976.67  1688.3 
906  976.67  1688.3 
906  976.67  1688.3 
906  976.67  1688.3 
1054.7  1134  842.67 
1054.7  1134  842.67 
1054.7  1134  842.67 
1054.7  1134  842.67 
1054.7  1134  842.67 
1054.7  1134  842.67 
1054.7  1134  842.67 
1054.7  1134  842.67 
1054.7  1134  842.67 
1054.7  1134  842.67 
1054.7  1134  842.67 
972  1116  1651.3 
972  1116  1651.3 
972  1116  1651.3 
972  1116  1651.3 
972  1116  1651.3 
972  1116  1651.3 
972  1116  1651.3 
972  1116  1651.3 
972  1116  1651.3 
972  1116  1651.3 
972  1116  1651.3 
972  1116  1651.3 
972  1116  1651.3 
972  1116  1651.3 
972  1116  1651.3 
972  1116  1651.3 
972  1116  1651.3 
972  1116  1651.3 
972  1116  1651.3 
972  1116  1651.3 
972  1116  1651.3 
972  1116  1651.3 
972  1116  1651.3 
972  1116  1651.3 
972  1116  1651.3 
972  1116  1651.3 
972  1116  1651.3 
972  1116  1651.3 
972  1116  1651.3 
972  1116  1651.3 
972  1116  1651.3 
998  1195  1714 
998  1195  1714 
998  1195  1714 
998  1195  1714 
998  1195  1714 
998  1195  1714 
998  1195  1714 
998  1195  1714 
998  1195  1714 
998  1195  1714 
998  1195  1714 
756.33  766  1458 
756.33  766  1458 
756.33  766  1458 
756.33  766  1458 
756.33  766  1458 
756.33  766  1458 
756.33  766  1458 
756.33  766  1458 
756.33  766  1458 
756.33  766  1458 
756.33  766  1458 
756.33  766  1458 
376.33  254  435.67 
376.33  254  435.67 
376.33  254  435.67 
376.33  254  435.67 
376.33  254  435.67 
376.33  254  435.67 
376.33  254  435.67 
376.33  254  435.67 
376.33  254  435.67 
376.33  254  435.67 
376.33  254  435.67 
997.67  520  702 
997.67  520  702 
997.67  520  702 
997.67  520  702 
997.67  520  702 
997.67  520  702 
997.67  520  702 
997.67  520  702 
997.67  520  702 
997.67  520  702 
921  638.33  734 
921  638.33  734 
921  638.33  734 
921  638.33  734 
921  638.33  734 
921  638.33  734 
921  638.33  734 
921  638.33  734 
921  638.33  734 
921  638.33  734 
921  638.33  734 
921  638.33  734 
921  638.33  734 
921  638.33  734 
921  638.33  734 
921  638.33  734 
921  638.33  734 
305  121.67  267.67 
305  121.67  267.67 
305  121.67  267.67 
305  121.67  267.67 
305  121.67  267.67 
305  121.67  267.67 
305  121.67  267.67 
305  121.67  267.67 
305  121.67  267.67 
305  121.67  267.67 
305  121.67  267.67 
509.67  359.33  664 
509.67  359.33  664 
509.67  359.33  664 
509.67  359.33  664 
509.67  359.33  664 
509.67  359.33  664 
509.67  359.33  664 
509.67  359.33  664 
509.67  359.33  664 
509.67  359.33  664 
509.67  359.33  664 
474  495.33  727.67 
474  495.33  727.67 
474  495.33  727.67 
474  495.33  727.67 
474  495.33  727.67 
474  495.33  727.67 
474  495.33  727.67 
474  495.33  727.67 
245.67  252.33  367.67 
245.67  252.33  367.67 
245.67  252.33  367.67 
245.67  252.33  367.67 
245.67  252.33  367.67 
245.67  252.33  367.67 
245.67  252.33  367.67 
245.67  252.33  367.67 
245.67  252.33  367.67 
245.67  252.33  367.67 
329.67  239.67  372 
329.67  239.67  372 
329.67  239.67  372 
329.67  239.67  372 
329.67  239.67  372 
329.67  239.67  372 
329.67  239.67  372 
329.67  239.67  372 
329.67  239.67  372 
329.67  239.67  372 
329.67  239.67  372 
329.67  239.67  372 
329.67  239.67  372 
86.333  56.667  102.33 
86.333  56.667  102.33 
86.333  56.667  102.33 
86.333  56.667  102.33 
86.333  56.667  102.33 
86.333  56.667  102.33 
86.333  56.667  102.33 
86.333  56.667  102.33 
86.333  56.667  102.33 
86.333  56.667  102.33 
86.333  56.667  102.33 
86.333  56.667  102.33 
86.333  56.667  102.33 
161.67  167.33  218 
161.67  167.33  218 
161.67  167.33  218 
161.67  167.33  218 
161.67  167.33  218 
161.67  167.33  218 
161.67  167.33  218 
161.67  167.33  218 
161.67  167.33  218 
161.67  167.33  218 
161.67  167.33  218 
606.33  580  912 
606.33  580  912 
606.33  580  912 
606.33  580  912 
606.33  580  912 
606.33  580  912 
606.33  580  912 
606.33  580  912 
606.33  580  912 
606.33  580  912 
606.33  580  912 
756.67  786  1468 
756.67  786  1468 
756.67  786  1468 
756.67  786  1468 
756.67  786  1468 
756.67  786  1468 
756.67  786  1468 
756.67  786  1468 
1179.3  1613.3  3136.3 
1179.3  1613.3  3136.3 
1179.3  1613.3  3136.3 
1179.3  1613.3  3136.3 
1179.3  1613.3  3136.3 
1179.3  1613.3  3136.3 
1179.3  1613.3  3136.3 
1179.3  1613.3  3136.3 
1179.3  1613.3  3136.3 
1179.3  1613.3  3136.3 
1179.3  1613.3  3136.3 
1874.7  2886.7  2698.3 
1874.7  2886.7  2698.3 
1874.7  2886.7  2698.3 
1874.7  2886.7  2698.3 
1874.7  2886.7  2698.3 
1874.7  2886.7  2698.3 
1874.7  2886.7  2698.3 
1874.7  2886.7  2698.3 
1874.7  2886.7  2698.3 
1874.7  2886.7  2698.3 
1874.7  2886.7  2698.3 
1329.7  690.67  593.67 
1329.7  690.67  593.67 
1329.7  690.67  593.67 
1329.7  690.67  593.67 
1329.7  690.67  593.67 
1329.7  690.67  593.67 
1329.7  690.67  593.67 
1329.7  690.67  593.67 
1329.7  690.67  593.67 
1329.7  690.67  593.67 
1329.7  690.67  593.67 
2172  1388.3  1254 
2172  1388.3  1254 
2172  1388.3  1254 
2172  1388.3  1254 
2172  1388.3  1254 
2172  1388.3  1254 
2172  1388.3  1254 
2172  1388.3  1254 
2172  1388.3  1254 
2172  1388.3  1254 
2172  1388.3  1254 
1888.7  1331.7  1503.3 
1888.7  1331.7  1503.3 
1888.7  1331.7  1503.3 
1888.7  1331.7  1503.3 
1888.7  1331.7  1503.3 
1888.7  1331.7  1503.3 
1888.7  1331.7  1503.3 
1888.7  1331.7  1503.3 
1888.7  1331.7  1503.3 
1888.7  1331.7  1503.3 
1888.7  1331.7  1503.3 
1704.3  877.67  1059 
1704.3  877.67  1059 
1704.3  877.67  1059 
1704.3  877.67  1059 
1704.3  877.67  1059 
1704.3  877.67  1059 
1704.3  877.67  1059 
1704.3  877.67  1059 
1704.3  877.67  1059 
1704.3  877.67  1059 
1704.3  877.67  1059 
2167.3  1543.7  2328.7 
2167.3  1543.7  2328.7 
2167.3  1543.7  2328.7 
2167.3  1543.7  2328.7 
2167.3  1543.7  2328.7 
2167.3  1543.7  2328.7 
2167.3  1543.7  2328.7 
2167.3  1543.7  2328.7 
2167.3  1543.7  2328.7 
2167.3  1543.7  2328.7 
2167.3  1543.7  2328.7 
2092.7  2335  3098 
2092.7  2335  3098 
2092.7  2335  3098 
2092.7  2335  3098 
2092.7  2335  3098 
2092.7  2335  3098 
2092.7  2335  3098 
2092.7  2335  3098 
2092.7  2335  3098 
2092.7  2335  3098 
2092.7  2335  3098 
2331.7  2036.3  1787.7 
2331.7  2036.3  1787.7 
2331.7  2036.3  1787.7 
2331.7  2036.3  1787.7 
2331.7  2036.3  1787.7 
2331.7  2036.3  1787.7 
2331.7  2036.3  1787.7 
2331.7  2036.3  1787.7 
2331.7  2036.3  1787.7 
2331.7  2036.3  1787.7 
2331.7  2036.3  1787.7 
1011  682.67  508.67 
1011  682.67  508.67 
1011  682.67  508.67 
1011  682.67  508.67 
1011  682.67  508.67 
1011  682.67  508.67 
1011  682.67  508.67 
1011  682.67  508.67 
1011  682.67  508.67 
1011  682.67  508.67 
1011  682.67  508.67 
1538.7  1135  924.67 
1538.7  1135  924.67 
1538.7  1135  924.67 
1538.7  1135  924.67 
1538.7  1135  924.67 
1538.7  1135  924.67 
1538.7  1135  924.67 
1538.7  1135  924.67 
1538.7  1135  924.67 
1538.7  1135  924.67 
1538.7  1135  924.67 
2797.3  2845.7  2673.7 
2797.3  2845.7  2673.7 
2797.3  2845.7  2673.7 
2797.3  2845.7  2673.7 
2797.3  2845.7  2673.7 
2797.3  2845.7  2673.7 
2797.3  2845.7  2673.7 
2797.3  2845.7  2673.7 
2797.3  2845.7  2673.7 
2797.3  2845.7  2673.7 
2797.3  2845.7  2673.7 
2432.7  2661.3  2700 
2432.7  2661.3  2700 
2432.7  2661.3  2700 
2432.7  2661.3  2700 
2432.7  2661.3  2700 
2432.7  2661.3  2700 
2432.7  2661.3  2700 
2432.7  2661.3  2700 
2432.7  2661.3  2700 
2432.7  2661.3  2700 
2840  3100.7  2561.3 
2840  3100.7  2561.3 
2840  3100.7  2561.3 
2840  3100.7  2561.3 
2840  3100.7  2561.3 
2840  3100.7  2561.3 
2840  3100.7  2561.3 
2840  3100.7  2561.3 
2840  3100.7  2561.3 
2840  3100.7  2561.3 
2840  3100.7  2561.3 
2185.7  1865.7  1229 
2185.7  1865.7  1229 
2185.7  1865.7  1229 
2185.7  1865.7  1229 
2185.7  1865.7  1229 
2185.7  1865.7  1229 
2185.7  1865.7  1229 
2185.7  1865.7  1229 
2185.7  1865.7  1229 
2185.7  1865.7  1229 
2185.7  1865.7  1229 
188.33  203.33  141.33 
188.33  203.33  141.33 
188.33  203.33  141.33 
188.33  203.33  141.33 
188.33  203.33  141.33 
188.33  203.33  141.33 
188.33  203.33  141.33 
188.33  203.33  141.33 
188.33  203.33  141.33 
188.33  203.33  141.33 
188.33  203.33  141.33 
1571  1147.3  626.33 
1571  1147.3  626.33 
1571  1147.3  626.33 
1571  1147.3  626.33 
1571  1147.3  626.33 
1571  1147.3  626.33 
1571  1147.3  626.33 
1571  1147.3  626.33 
1571  1147.3  626.33 
1571  1147.3  626.33 
1571  1147.3  626.33 
2012  1740.7  1391.7 
2012  1740.7  1391.7 
2012  1740.7  1391.7 
2012  1740.7  1391.7 
2012  1740.7  1391.7 
2012  1740.7  1391.7 
2012  1740.7  1391.7 
2012  1740.7  1391.7 
2012  1740.7  1391.7 
2012  1740.7  1391.7 
2012  1740.7  1391.7 
811  962.33  823.67 
811  962.33  823.67 
811  962.33  823.67 
811  962.33  823.67 
811  962.33  823.67 
811  962.33  823.67 
811  962.33  823.67 
811  962.33  823.67 
811  962.33  823.67 
811  962.33  823.67 
811  962.33  823.67 
336  484  541 
336  484  541 
336  484  541 
336  484  541 
336  484  541 
336  484  541 
336  484  541 
336  484  541 
336  484  541 
336  484  541 
336  484  541 
1894  2047.7  6114.3 
1894  2047.7  6114.3 
1894  2047.7  6114.3 
1894  2047.7  6114.3 
1894  2047.7  6114.3 
1894  2047.7  6114.3 
1894  2047.7  6114.3 
1894  2047.7  6114.3 
1894  2047.7  6114.3 
1894  2047.7  6114.3 
1894  2047.7  6114.3 
490  411  187.67 
490  411  187.67 
490  411  187.67 
490  411  187.67 
490  411  187.67 
490  411  187.67 
490  411  187.67 
490  411  187.67 
490  411  187.67 
490  411  187.67 
490  411  187.67 
2074.3  1771  1297.7 
2074.3  1771  1297.7 
2074.3  1771  1297.7 
2074.3  1771  1297.7 
2074.3  1771  1297.7 
2074.3  1771  1297.7 
2074.3  1771  1297.7 
2074.3  1771  1297.7 
2074.3  1771  1297.7 
2074.3  1771  1297.7 
2074.3  1771  1297.7 
1624.3  1175.7  1519 
1624.3  1175.7  1519 
1624.3  1175.7  1519 
1624.3  1175.7  1519 
1624.3  1175.7  1519 
1624.3  1175.7  1519 
1624.3  1175.7  1519 
1624.3  1175.7  1519 
1624.3  1175.7  1519 
1624.3  1175.7  1519 
1624.3  1175.7  1519 
731  408.67  282.33 
731  408.67  282.33 
731  408.67  282.33 
731  408.67  282.33 
731  408.67  282.33 
731  408.67  282.33 
731  408.67  282.33 
731  408.67  282.33 
731  408.67  282.33 
731  408.67  282.33 
731  408.67  282.33 
1081.7  542  370.67 
1081.7  542  370.67 
1081.7  542  370.67 
1081.7  542  370.67 
1081.7  542  370.67 
1081.7  542  370.67 
1081.7  542  370.67 
1081.7  542  370.67 
1081.7  542  370.67 
1081.7  542  370.67 
1081.7  542  370.67 
1669.3  1687  1145.7 
1669.3  1687  1145.7 
1669.3  1687  1145.7 
1669.3  1687  1145.7 
1669.3  1687  1145.7 
1669.3  1687  1145.7 
1669.3  1687  1145.7 
1669.3  1687  1145.7 
1669.3  1687  1145.7 
1669.3  1687  1145.7 
1669.3  1687  1145.7 
1669.3  1687  1145.7 
1733.7  1428.3  1053.3 
1733.7  1428.3  1053.3 
1733.7  1428.3  1053.3 
1733.7  1428.3  1053.3 
1733.7  1428.3  1053.3 
1733.7  1428.3  1053.3 
1733.7  1428.3  1053.3 
1733.7  1428.3  1053.3 
1733.7  1428.3  1053.3 
1733.7  1428.3  1053.3 
1733.7  1428.3  1053.3 
2110.7  1922.3  1328 
2110.7  1922.3  1328 
2110.7  1922.3  1328 
2110.7  1922.3  1328 
2110.7  1922.3  1328 
2110.7  1922.3  1328 
2110.7  1922.3  1328 
2110.7  1922.3  1328 
2110.7  1922.3  1328 
2110.7  1922.3  1328 
2110.7  1922.3  1328 
2110.7  1922.3  1328 
2950  2413  2726.7 
2950  2413  2726.7 
2950  2413  2726.7 
2950  2413  2726.7 
2950  2413  2726.7 
2950  2413  2726.7 
2950  2413  2726.7 
2950  2413  2726.7 
2950  2413  2726.7 
2950  2413  2726.7 
2950  2413  2726.7 
892.33  388.33  311 
892.33  388.33  311 
892.33  388.33  311 
892.33  388.33  311 
892.33  388.33  311 
892.33  388.33  311 
892.33  388.33  311 
892.33  388.33  311 
892.33  388.33  311 
892.33  388.33  311 
892.33  388.33  311 
892.33  388.33  311 
2096.3  1107.7  958 
2096.3  1107.7  958 
2096.3  1107.7  958 
2096.3  1107.7  958 
2096.3  1107.7  958 
2096.3  1107.7  958 
2096.3  1107.7  958 
2096.3  1107.7  958 
2096.3  1107.7  958 
2096.3  1107.7  958 
2096.3  1107.7  958 
2113.3  1376.3  1173 
2113.3  1376.3  1173 
2113.3  1376.3  1173 
2113.3  1376.3  1173 
2113.3  1376.3  1173 
2113.3  1376.3  1173 
2113.3  1376.3  1173 
2113.3  1376.3  1173 
2113.3  1376.3  1173 
2113.3  1376.3  1173 
2113.3  1376.3  1173 
2254  1549.7  1376.3 
2254  1549.7  1376.3 
2254  1549.7  1376.3 
2254  1549.7  1376.3 
2254  1549.7  1376.3 
2254  1549.7  1376.3 
2254  1549.7  1376.3 
2254  1549.7  1376.3 
2254  1549.7  1376.3 
2254  1549.7  1376.3 
2254  1549.7  1376.3 
2254  1549.7  1376.3 
2254  1549.7  1376.3 
2254  1549.7  1376.3 
2254  1549.7  1376.3 
2254  1549.7  1376.3 
1837.3  1379.7  1270.3 
1837.3  1379.7  1270.3 
1837.3  1379.7  1270.3 
1837.3  1379.7  1270.3 
1837.3  1379.7  1270.3 
1837.3  1379.7  1270.3 
1837.3  1379.7  1270.3 
1837.3  1379.7  1270.3 
1837.3  1379.7  1270.3 
1837.3  1379.7  1270.3 
1837.3  1379.7  1270.3 
708.33  503  272 
708.33  503  272 
708.33  503  272 
708.33  503  272 
708.33  503  272 
708.33  503  272 
708.33  503  272 
708.33  503  272 
708.33  503  272 
708.33  503  272 
708.33  503  272 
1707.7  1671.3  1466 
1707.7  1671.3  1466 
1707.7  1671.3  1466 
1707.7  1671.3  1466 
1707.7  1671.3  1466 
1707.7  1671.3  1466 
1707.7  1671.3  1466 
1707.7  1671.3  1466 
1707.7  1671.3  1466 
1707.7  1671.3  1466 
1707.7  1671.3  1466 
1400.7  1183.3  1106.3 
1400.7  1183.3  1106.3 
1400.7  1183.3  1106.3 
1400.7  1183.3  1106.3 
1400.7  1183.3  1106.3 
1400.7  1183.3  1106.3 
1400.7  1183.3  1106.3 
1400.7  1183.3  1106.3 
1400.7  1183.3  1106.3 
2012  1104.3  934.33 
2012  1104.3  934.33 
2012  1104.3  934.33 
2012  1104.3  934.33 
2012  1104.3  934.33 
2012  1104.3  934.33 
2012  1104.3  934.33 
2012  1104.3  934.33 
2012  1104.3  934.33 
2012  1104.3  934.33 
2012  1104.3  934.33 
1589.7  803.33  618.67 
1589.7  803.33  618.67 
1589.7  803.33  618.67 
1589.7  803.33  618.67 
1589.7  803.33  618.67 
1589.7  803.33  618.67 
1589.7  803.33  618.67 
1589.7  803.33  618.67 
1589.7  803.33  618.67 
1589.7  803.33  618.67 
1589.7  803.33  618.67 
1589.7  803.33  618.67 
1261  803.33  458.33 
1261  803.33  458.33 
1261  803.33  458.33 
1261  803.33  458.33 
1261  803.33  458.33 
1261  803.33  458.33 
1261  803.33  458.33 
1261  803.33  458.33 
1261  803.33  458.33 
1632.3  1209  1069 
1632.3  1209  1069 
1632.3  1209  1069 
1632.3  1209  1069 
1632.3  1209  1069 
1632.3  1209  1069 
1632.3  1209  1069 
1632.3  1209  1069 
1632.3  1209  1069 
2328  1951  1705 
2328  1951  1705 
2328  1951  1705 
2328  1951  1705 
2328  1951  1705 
2328  1951  1705 
2328  1951  1705 
2328  1951  1705 
2328  1951  1705 
2328  1951  1705 
2328  1951  1705 
1697.7  1597.7  802.33 
1697.7  1597.7  802.33 
1697.7  1597.7  802.33 
1697.7  1597.7  802.33 
1697.7  1597.7  802.33 
1697.7  1597.7  802.33 
1697.7  1597.7  802.33 
1697.7  1597.7  802.33 
1697.7  1597.7  802.33 
1697.7  1597.7  802.33 
1697.7  1597.7  802.33 
2386  2615.7  1833.3 
2386  2615.7  1833.3 
2386  2615.7  1833.3 
2386  2615.7  1833.3 
2386  2615.7  1833.3 
2386  2615.7  1833.3 
2386  2615.7  1833.3 
2386  2615.7  1833.3 
2386  2615.7  1833.3 
2386  2615.7  1833.3 
2386  2615.7  1833.3 
1570.7  971.67  855 
1570.7  971.67  855 
1570.7  971.67  855 
1570.7  971.67  855 
1570.7  971.67  855 
1570.7  971.67  855 
1570.7  971.67  855 
1570.7  971.67  855 
1570.7  971.67  855 
1570.7  971.67  855 
1409  813.67  637 
1409  813.67  637 
1409  813.67  637 
1409  813.67  637 
1409  813.67  637 
1409  813.67  637 
1409  813.67  637 
1409  813.67  637 
1409  813.67  637 
1409  813.67  637 
1409  813.67  637 
1071  872  524.67 
1071  872  524.67 
1071  872  524.67 
1071  872  524.67 
1071  872  524.67 
1071  872  524.67 
1071  872  524.67 
1071  872  524.67 
1071  872  524.67 
1038.7  972.67  763.33 
1038.7  972.67  763.33 
1038.7  972.67  763.33 
1038.7  972.67  763.33 
1038.7  972.67  763.33 
1038.7  972.67  763.33 
1038.7  972.67  763.33 
1038.7  972.67  763.33 
1038.7  972.67  763.33 
1038.7  972.67  763.33 
1387.3  754  589.67 
1387.3  754  589.67 
1387.3  754  589.67 
1387.3  754  589.67 
1387.3  754  589.67 
1387.3  754  589.67 
1387.3  754  589.67 
1387.3  754  589.67 
1387.3  754  589.67 
1387.3  754  589.67 
1387.3  754  589.67 
1387.3  754  589.67 
1387.3  754  589.67 
1025.3  711  214.33 
1025.3  711  214.33 
1025.3  711  214.33 
1025.3  711  214.33 
1025.3  711  214.33 
1025.3  711  214.33 
1025.3  711  214.33 
1025.3  711  214.33 
1025.3  711  214.33 
1025.3  711  214.33 
1025.3  711  214.33 
1025.3  711  214.33 
1784.3  1444.3  694 
1784.3  1444.3  694 
1784.3  1444.3  694 
1784.3  1444.3  694 
1784.3  1444.3  694 
1784.3  1444.3  694 
1784.3  1444.3  694 
1784.3  1444.3  694 
1784.3  1444.3  694 
1784.3  1444.3  694 
1784.3  1444.3  694 
4619.7  4914.7  4597 
4619.7  4914.7  4597 
4619.7  4914.7  4597 
4619.7  4914.7  4597 
4619.7  4914.7  4597 
4619.7  4914.7  4597 
4619.7  4914.7  4597 
4619.7  4914.7  4597 
4619.7  4914.7  4597 
4619.7  4914.7  4597 
4619.7  4914.7  4597 
2880  2261.7  3093 
2880  2261.7  3093 
2880  2261.7  3093 
2880  2261.7  3093 
2880  2261.7  3093 
2880  2261.7  3093 
2880  2261.7  3093 
2880  2261.7  3093 
2880  2261.7  3093 
2880  2261.7  3093 
2880  2261.7  3093 
2880  2261.7  3093 
2880  2261.7  3093 
2880  2261.7  3093 
2880  2261.7  3093 
1485  1177  208.33 
1485  1177  208.33 
1485  1177  208.33 
1485  1177  208.33 
1485  1177  208.33 
1485  1177  208.33 
1485  1177  208.33 
1485  1177  208.33 
1485  1177  208.33 
1485  1177  208.33 
1485  1177  208.33 
579.33  331.67  294 
579.33  331.67  294 
579.33  331.67  294 
579.33  331.67  294 
579.33  331.67  294 
579.33  331.67  294 
579.33  331.67  294 
579.33  331.67  294 
579.33  331.67  294 
579.33  331.67  294 
579.33  331.67  294 
1454.3  1688.3  1572.3 
1454.3  1688.3  1572.3 
1454.3  1688.3  1572.3 
1454.3  1688.3  1572.3 
1454.3  1688.3  1572.3 
1454.3  1688.3  1572.3 
1454.3  1688.3  1572.3 
1454.3  1688.3  1572.3 
1454.3  1688.3  1572.3 
1454.3  1688.3  1572.3 
1454.3  1688.3  1572.3 
1454.3  1688.3  1572.3 
1390.7  915.33  873.67 
1390.7  915.33  873.67 
1390.7  915.33  873.67 
1390.7  915.33  873.67 
1390.7  915.33  873.67 
1390.7  915.33  873.67 
1390.7  915.33  873.67 
1390.7  915.33  873.67 
1390.7  915.33  873.67 
1390.7  915.33  873.67 
1390.7  915.33  873.67 
915.67  808.33  677.67 
915.67  808.33  677.67 
915.67  808.33  677.67 
915.67  808.33  677.67 
915.67  808.33  677.67 
915.67  808.33  677.67 
915.67  808.33  677.67 
915.67  808.33  677.67 
915.67  808.33  677.67 
915.67  808.33  677.67 
915.67  808.33  677.67 
1850.7  2344  1692 
1850.7  2344  1692 
1850.7  2344  1692 
1850.7  2344  1692 
1850.7  2344  1692 
1850.7  2344  1692 
1850.7  2344  1692 
1850.7  2344  1692 
1850.7  2344  1692 
1850.7  2344  1692 
1850.7  2344  1692 
1594  992  848.33 
1594  992  848.33 
1594  992  848.33 
1594  992  848.33 
1594  992  848.33 
1594  992  848.33 
1594  992  848.33 
1594  992  848.33 
1594  992  848.33 
1594  992  848.33 
1594  992  848.33 
1277  569.67  616.33 
1277  569.67  616.33 
1277  569.67  616.33 
1277  569.67  616.33 
1277  569.67  616.33 
1277  569.67  616.33 
1277  569.67  616.33 
1277  569.67  616.33 
1277  569.67  616.33 
1277  569.67  616.33 
1277  569.67  616.33 
1622.7  1622  1556.3 
1622.7  1622  1556.3 
1622.7  1622  1556.3 
1622.7  1622  1556.3 
1622.7  1622  1556.3 
1622.7  1622  1556.3 
1622.7  1622  1556.3 
1622.7  1622  1556.3 
1622.7  1622  1556.3 
1622.7  1622  1556.3 
1622.7  1622  1556.3 
2557.7  2249.3  2437 
2557.7  2249.3  2437 
2557.7  2249.3  2437 
2557.7  2249.3  2437 
2557.7  2249.3  2437 
2557.7  2249.3  2437 
2557.7  2249.3  2437 
2557.7  2249.3  2437 
2557.7  2249.3  2437 
2557.7  2249.3  2437 
2557.7  2249.3  2437 
1093  814.67  581.67 
1093  814.67  581.67 
1093  814.67  581.67 
1093  814.67  581.67 
1093  814.67  581.67 
1093  814.67  581.67 
1093  814.67  581.67 
1093  814.67  581.67 
1093  814.67  581.67 
1093  814.67  581.67 
1093  814.67  581.67 
1181.7  804  495.33 
1181.7  804  495.33 
1181.7  804  495.33 
1181.7  804  495.33 
1181.7  804  495.33 
1181.7  804  495.33 
1181.7  804  495.33 
1181.7  804  495.33 
1181.7  804  495.33 
1181.7  804  495.33 
551  681  494.67 
551  681  494.67 
551  681  494.67 
551  681  494.67 
551  681  494.67 
551  681  494.67 
551  681  494.67 
551  681  494.67 
551  681  494.67 
551  681  494.67 
589  228  185.33 
589  228  185.33 
589  228  185.33 
589  228  185.33 
589  228  185.33 
589  228  185.33 
589  228  185.33 
589  228  185.33 
589  228  185.33 
589  228  185.33 
589  228  185.33 
604  346  205 
604  346  205 
604  346  205 
604  346  205 
604  346  205 
604  346  205 
604  346  205 
604  346  205 
604  346  205 
604  346  205 
604  346  205 
1469.3  1161.3  942.33 
1469.3  1161.3  942.33 
1469.3  1161.3  942.33 
1469.3  1161.3  942.33 
1469.3  1161.3  942.33 
1469.3  1161.3  942.33 
1469.3  1161.3  942.33 
1469.3  1161.3  942.33 
1469.3  1161.3  942.33 
1469.3  1161.3  942.33 
1469.3  1161.3  942.33 
1469.3  1161.3  942.33 
1604  1354.3  1214 
1604  1354.3  1214 
1604  1354.3  1214 
1604  1354.3  1214 
1604  1354.3  1214 
1604  1354.3  1214 
1604  1354.3  1214 
1604  1354.3  1214 
1604  1354.3  1214 
1604  1354.3  1214 
1604  1354.3  1214 
1168.3  1053.7  1056 
1168.3  1053.7  1056 
1168.3  1053.7  1056 
1168.3  1053.7  1056 
1168.3  1053.7  1056 
1168.3  1053.7  1056 
1168.3  1053.7  1056 
1168.3  1053.7  1056 
1168.3  1053.7  1056 
1168.3  1053.7  1056 
1168.3  1053.7  1056 
1222  1302.3  1412 
1222  1302.3  1412 
1222  1302.3  1412 
1222  1302.3  1412 
1222  1302.3  1412 
1222  1302.3  1412 
1222  1302.3  1412 
1222  1302.3  1412 
1222  1302.3  1412 
1222  1302.3  1412 
1222  1302.3  1412 
1851.3  1775  1950.7 
1851.3  1775  1950.7 
1851.3  1775  1950.7 
1851.3  1775  1950.7 
1851.3  1775  1950.7 
1851.3  1775  1950.7 
1851.3  1775  1950.7 
1851.3  1775  1950.7 
1851.3  1775  1950.7 
1851.3  1775  1950.7 
1851.3  1775  1950.7 
994.67  373  336 
994.67  373  336 
994.67  373  336 
994.67  373  336 
994.67  373  336 
994.67  373  336 
994.67  373  336 
994.67  373  336 
994.67  373  336 
994.67  373  336 
994.67  373  336 
1482.3  854.33  998.33 
1482.3  854.33  998.33 
1482.3  854.33  998.33 
1482.3  854.33  998.33 
1482.3  854.33  998.33 
1482.3  854.33  998.33 
1482.3  854.33  998.33 
1482.3  854.33  998.33 
1482.3  854.33  998.33 
1482.3  854.33  998.33 
1482.3  854.33  998.33 
2356  2240.7  2116.7 
2356  2240.7  2116.7 
2356  2240.7  2116.7 
2356  2240.7  2116.7 
2356  2240.7  2116.7 
2356  2240.7  2116.7 
2356  2240.7  2116.7 
2356  2240.7  2116.7 
2356  2240.7  2116.7 
2356  2240.7  2116.7 
2356  2240.7  2116.7 
2269  2155.7  2328.7 
2269  2155.7  2328.7 
2269  2155.7  2328.7 
2269  2155.7  2328.7 
2269  2155.7  2328.7 
2269  2155.7  2328.7 
2269  2155.7  2328.7 
2269  2155.7  2328.7 
2269  2155.7  2328.7 
2269  2155.7  2328.7 
2269  2155.7  2328.7 
2269  2155.7  2328.7 
138.67  101.33  92 
138.67  101.33  92 
138.67  101.33  92 
138.67  101.33  92 
138.67  101.33  92 
138.67  101.33  92 
138.67  101.33  92 
138.67  101.33  92 
138.67  101.33  92 
138.67  101.33  92 
138.67  101.33  92 
951  642.33  557.33 
951  642.33  557.33 
951  642.33  557.33 
951  642.33  557.33 
951  642.33  557.33 
951  642.33  557.33 
951  642.33  557.33 
951  642.33  557.33 
951  642.33  557.33 
951  642.33  557.33 
951  642.33  557.33 
1859.7  1685.7  1753.3 
1859.7  1685.7  1753.3 
1859.7  1685.7  1753.3 
1859.7  1685.7  1753.3 
1859.7  1685.7  1753.3 
1859.7  1685.7  1753.3 
1859.7  1685.7  1753.3 
1859.7  1685.7  1753.3 
1859.7  1685.7  1753.3 
1859.7  1685.7  1753.3 
1859.7  1685.7  1753.3 
2021  1537.7  2069.7 
2021  1537.7  2069.7 
2021  1537.7  2069.7 
2021  1537.7  2069.7 
2021  1537.7  2069.7 
2021  1537.7  2069.7 
2021  1537.7  2069.7 
2021  1537.7  2069.7 
2021  1537.7  2069.7 
2021  1537.7  2069.7 
2021  1537.7  2069.7 
1857.3  1139  1368 
1857.3  1139  1368 
1857.3  1139  1368 
1857.3  1139  1368 
1857.3  1139  1368 
1857.3  1139  1368 
1857.3  1139  1368 
1857.3  1139  1368 
1857.3  1139  1368 
1857.3  1139  1368 
1857.3  1139  1368 
1573.3  1038.7  1191 
1573.3  1038.7  1191 
1573.3  1038.7  1191 
1573.3  1038.7  1191 
1573.3  1038.7  1191 
1573.3  1038.7  1191 
1573.3  1038.7  1191 
1573.3  1038.7  1191 
1573.3  1038.7  1191 
1573.3  1038.7  1191 
1573.3  1038.7  1191 
321.33  229.67  177.33 
321.33  229.67  177.33 
321.33  229.67  177.33 
321.33  229.67  177.33 
321.33  229.67  177.33 
321.33  229.67  177.33 
321.33  229.67  177.33 
321.33  229.67  177.33 
321.33  229.67  177.33 
321.33  229.67  177.33 
321.33  229.67  177.33 
877  699  546.33 
877  699  546.33 
877  699  546.33 
877  699  546.33 
877  699  546.33 
877  699  546.33 
877  699  546.33 
877  699  546.33 
877  699  546.33 
877  699  546.33 
1747  1289.7  1224.3 
1747  1289.7  1224.3 
1747  1289.7  1224.3 
1747  1289.7  1224.3 
1747  1289.7  1224.3 
1747  1289.7  1224.3 
1747  1289.7  1224.3 
1747  1289.7  1224.3 
1747  1289.7  1224.3 
1747  1289.7  1224.3 
1747  1289.7  1224.3 
1747  1289.7  1224.3 
1747  1289.7  1224.3 
1029.3  753.33  282 
1029.3  753.33  282 
1029.3  753.33  282 
1029.3  753.33  282 
1029.3  753.33  282 
1029.3  753.33  282 
1029.3  753.33  282 
1029.3  753.33  282 
1029.3  753.33  282 
1029.3  753.33  282 
1029.3  753.33  282 
1565  1519.7  1412 
1565  1519.7  1412 
1565  1519.7  1412 
1565  1519.7  1412 
1565  1519.7  1412 
1565  1519.7  1412 
1565  1519.7  1412 
1565  1519.7  1412 
1565  1519.7  1412 
1565  1519.7  1412 
2755  2315  2985.3 
2755  2315  2985.3 
2755  2315  2985.3 
2755  2315  2985.3 
2755  2315  2985.3 
2755  2315  2985.3 
2755  2315  2985.3 
2755  2315  2985.3 
2755  2315  2985.3 
2755  2315  2985.3 
2755  2315  2985.3 
1848.7  1076.3  1372.7 
1848.7  1076.3  1372.7 
1848.7  1076.3  1372.7 
1848.7  1076.3  1372.7 
1848.7  1076.3  1372.7 
1848.7  1076.3  1372.7 
1848.7  1076.3  1372.7 
1848.7  1076.3  1372.7 
1848.7  1076.3  1372.7 
1848.7  1076.3  1372.7 
1848.7  1076.3  1372.7 
273  174.67  166 
273  174.67  166 
273  174.67  166 
273  174.67  166 
273  174.67  166 
273  174.67  166 
273  174.67  166 
273  174.67  166 
273  174.67  166 
273  174.67  166 
273  174.67  166 
1141.3  781  421.67 
1141.3  781  421.67 
1141.3  781  421.67 
1141.3  781  421.67 
1141.3  781  421.67 
1141.3  781  421.67 
1141.3  781  421.67 
1141.3  781  421.67 
1141.3  781  421.67 
1141.3  781  421.67 
1931.7  1655.3  869.33 
1931.7  1655.3  869.33 
1931.7  1655.3  869.33 
1931.7  1655.3  869.33 
1931.7  1655.3  869.33 
1931.7  1655.3  869.33 
1931.7  1655.3  869.33 
1931.7  1655.3  869.33 
1931.7  1655.3  869.33 
1931.7  1655.3  869.33 
1931.7  1655.3  869.33 
1582.7  1431.3  1321 
1582.7  1431.3  1321 
1582.7  1431.3  1321 
1582.7  1431.3  1321 
1582.7  1431.3  1321 
1582.7  1431.3  1321 
1582.7  1431.3  1321 
1582.7  1431.3  1321 
1582.7  1431.3  1321 
1582.7  1431.3  1321 
1582.7  1431.3  1321 
771  507.33  360 
771  507.33  360 
771  507.33  360 
771  507.33  360 
771  507.33  360 
771  507.33  360 
771  507.33  360 
771  507.33  360 
771  507.33  360 
771  507.33  360 
771  507.33  360 
2023  950  1291 
2023  950  1291 
2023  950  1291 
2023  950  1291 
2023  950  1291 
2023  950  1291 
2023  950  1291 
2023  950  1291 
2023  950  1291 
2023  950  1291 
2023  950  1291 
1756  1040.7  793.67 
1756  1040.7  793.67 
1756  1040.7  793.67 
1756  1040.7  793.67 
1756  1040.7  793.67 
1756  1040.7  793.67 
1756  1040.7  793.67 
1756  1040.7  793.67 
1756  1040.7  793.67 
1756  1040.7  793.67 
1756  1040.7  793.67 
1756  1040.7  793.67 
1756  1040.7  793.67 
1756  1040.7  793.67 
1756  1040.7  793.67 
1756  1040.7  793.67 
1756  1040.7  793.67 
1756  1040.7  793.67 
1756  1040.7  793.67 
1756  1040.7  793.67 
1756  1040.7  793.67 
1756  1040.7  793.67 
1756  1040.7  793.67 
1756  1040.7  793.67 
1756  1040.7  793.67 
1756  1040.7  793.67 
1756  1040.7  793.67 
1756  1040.7  793.67 
1756  1040.7  793.67 
1756  1040.7  793.67 
1756  1040.7  793.67 
1756  1040.7  793.67 
1618  1197.3  1168 
1618  1197.3  1168 
1618  1197.3  1168 
1618  1197.3  1168 
1618  1197.3  1168 
1618  1197.3  1168 
1618  1197.3  1168 
1618  1197.3  1168 
1618  1197.3  1168 
1618  1197.3  1168 
1618  1197.3  1168 
960.67  928.33  630.67 
960.67  928.33  630.67 
960.67  928.33  630.67 
960.67  928.33  630.67 
960.67  928.33  630.67 
960.67  928.33  630.67 
960.67  928.33  630.67 
960.67  928.33  630.67 
960.67  928.33  630.67 
960.67  928.33  630.67 
960.67  928.33  630.67 
1059.3  593  451 
1059.3  593  451 
1059.3  593  451 
1059.3  593  451 
1059.3  593  451 
1059.3  593  451 
1059.3  593  451 
1059.3  593  451 
1059.3  593  451 
1059.3  593  451 
1059.3  593  451 
667.67  352.67  276.67 
667.67  352.67  276.67 
667.67  352.67  276.67 
667.67  352.67  276.67 
667.67  352.67  276.67 
667.67  352.67  276.67 
667.67  352.67  276.67 
667.67  352.67  276.67 
667.67  352.67  276.67 
667.67  352.67  276.67 
667.67  352.67  276.67 
701.67  512  433 
701.67  512  433 
701.67  512  433 
701.67  512  433 
701.67  512  433 
701.67  512  433 
701.67  512  433 
701.67  512  433 
701.67  512  433 
701.67  512  433 
701.67  512  433 
2055.3  1380.7  1644.7 
2055.3  1380.7  1644.7 
2055.3  1380.7  1644.7 
2055.3  1380.7  1644.7 
2055.3  1380.7  1644.7 
2055.3  1380.7  1644.7 
2055.3  1380.7  1644.7 
2055.3  1380.7  1644.7 
2055.3  1380.7  1644.7 
2055.3  1380.7  1644.7 
2055.3  1380.7  1644.7 
2055.3  1380.7  1644.7 
1882.3  1297.7  1500.7 
1882.3  1297.7  1500.7 
1882.3  1297.7  1500.7 
1882.3  1297.7  1500.7 
1882.3  1297.7  1500.7 
1882.3  1297.7  1500.7 
1882.3  1297.7  1500.7 
1882.3  1297.7  1500.7 
1882.3  1297.7  1500.7 
1882.3  1297.7  1500.7 
1882.3  1297.7  1500.7 
1317  858.67  831.67 
1317  858.67  831.67 
1317  858.67  831.67 
1317  858.67  831.67 
1317  858.67  831.67 
1317  858.67  831.67 
1317  858.67  831.67 
1317  858.67  831.67 
1317  858.67  831.67 
1317  858.67  831.67 
1317  858.67  831.67 
1110.3  878.67  951 
1110.3  878.67  951 
1110.3  878.67  951 
1110.3  878.67  951 
1110.3  878.67  951 
1110.3  878.67  951 
1110.3  878.67  951 
1110.3  878.67  951 
1110.3  878.67  951 
1110.3  878.67  951 
1110.3  878.67  951 
1206.7  1067.3  851 
1206.7  1067.3  851 
1206.7  1067.3  851 
1206.7  1067.3  851 
1206.7  1067.3  851 
1206.7  1067.3  851 
1206.7  1067.3  851 
1206.7  1067.3  851 
1206.7  1067.3  851 
1206.7  1067.3  851 
1206.7  1067.3  851 
1206.7  1067.3  851 
1206.7  1067.3  851 
1206.7  1067.3  851 
652  405  312.67 
652  405  312.67 
652  405  312.67 
652  405  312.67 
652  405  312.67 
652  405  312.67 
652  405  312.67 
652  405  312.67 
652  405  312.67 
652  405  312.67 
652  405  312.67 
652  405  312.67 
652  405  312.67 
652  405  312.67 
652  405  312.67 
436.67  365  332.33 
436.67  365  332.33 
436.67  365  332.33 
436.67  365  332.33 
436.67  365  332.33 
436.67  365  332.33 
436.67  365  332.33 
436.67  365  332.33 
436.67  365  332.33 
436.67  365  332.33 
436.67  365  332.33 
811.67  384.67  385.67 
811.67  384.67  385.67 
811.67  384.67  385.67 
811.67  384.67  385.67 
811.67  384.67  385.67 
811.67  384.67  385.67 
811.67  384.67  385.67 
811.67  384.67  385.67 
811.67  384.67  385.67 
811.67  384.67  385.67 
811.67  384.67  385.67 
1631.3  745  735.67 
1631.3  745  735.67 
1631.3  745  735.67 
1631.3  745  735.67 
1631.3  745  735.67 
1631.3  745  735.67 
1631.3  745  735.67 
1631.3  745  735.67 
1631.3  745  735.67 
1631.3  745  735.67 
1631.3  745  735.67 
969.67  672  360.67 
969.67  672  360.67 
969.67  672  360.67 
969.67  672  360.67 
969.67  672  360.67 
969.67  672  360.67 
969.67  672  360.67 
969.67  672  360.67 
969.67  672  360.67 
969.67  672  360.67 
969.67  672  360.67 
193.33  231.33  163 
193.33  231.33  163 
193.33  231.33  163 
193.33  231.33  163 
193.33  231.33  163 
193.33  231.33  163 
193.33  231.33  163 
193.33  231.33  163 
193.33  231.33  163 
193.33  231.33  163 
193.33  231.33  163 
543.33  398.33  244.67 
543.33  398.33  244.67 
543.33  398.33  244.67 
543.33  398.33  244.67 
543.33  398.33  244.67 
543.33  398.33  244.67 
543.33  398.33  244.67 
543.33  398.33  244.67 
543.33  398.33  244.67 
543.33  398.33  244.67 
543.33  398.33  244.67 
294.67  111.33  90 
294.67  111.33  90 
294.67  111.33  90 
294.67  111.33  90 
294.67  111.33  90 
294.67  111.33  90 
294.67  111.33  90 
294.67  111.33  90 
294.67  111.33  90 
294.67  111.33  90 
1162.3  1291.3  1296.7 
1162.3  1291.3  1296.7 
1162.3  1291.3  1296.7 
1162.3  1291.3  1296.7 
1162.3  1291.3  1296.7 
1162.3  1291.3  1296.7 
1162.3  1291.3  1296.7 
1162.3  1291.3  1296.7 
2545.3  3913.3  3991.7 
2545.3  3913.3  3991.7 
2545.3  3913.3  3991.7 
2545.3  3913.3  3991.7 
2545.3  3913.3  3991.7 
2545.3  3913.3  3991.7 
2545.3  3913.3  3991.7 
2545.3  3913.3  3991.7 
2545.3  3913.3  3991.7 
2545.3  3913.3  3991.7 
2545.3  3913.3  3991.7 
2545.3  3913.3  3991.7 
2545.3  3913.3  3991.7 
1740.7  1999  2594.3 
1740.7  1999  2594.3 
1740.7  1999  2594.3 
1740.7  1999  2594.3 
1740.7  1999  2594.3 
1740.7  1999  2594.3 
1740.7  1999  2594.3 
1740.7  1999  2594.3 
1740.7  1999  2594.3 
1740.7  1999  2594.3 
1740.7  1999  2594.3 
1674.7  1874  3876.7 
1674.7  1874  3876.7 
1674.7  1874  3876.7 
1674.7  1874  3876.7 
1674.7  1874  3876.7 
1674.7  1874  3876.7 
1674.7  1874  3876.7 
1674.7  1874  3876.7 
1674.7  1874  3876.7 
1674.7  1874  3876.7 
1674.7  1874  3876.7 
1122  1214  1411 
1122  1214  1411 
1122  1214  1411 
1122  1214  1411 
1122  1214  1411 
1122  1214  1411 
1122  1214  1411 
1122  1214  1411 
1599.3  1766.7  4541.7 
1599.3  1766.7  4541.7 
1599.3  1766.7  4541.7 
1599.3  1766.7  4541.7 
1599.3  1766.7  4541.7 
1599.3  1766.7  4541.7 
1599.3  1766.7  4541.7 
1599.3  1766.7  4541.7 
1599.3  1766.7  4541.7 
1599.3  1766.7  4541.7 
1599.3  1766.7  4541.7 
1599.3  1766.7  4541.7 
2645.7  3408.7  4886 
2645.7  3408.7  4886 
2645.7  3408.7  4886 
2645.7  3408.7  4886 
2645.7  3408.7  4886 
2645.7  3408.7  4886 
2645.7  3408.7  4886 
2645.7  3408.7  4886 
2645.7  3408.7  4886 
2645.7  3408.7  4886 
2645.7  3408.7  4886 
2645.7  3408.7  4886 
2645.7  3408.7  4886 
2645.7  3408.7  4886 
2645.7  3408.7  4886 
1160  854.67  677.67 
1160  854.67  677.67 
1160  854.67  677.67 
1160  854.67  677.67 
1160  854.67  677.67 
1160  854.67  677.67 
1160  854.67  677.67 
1160  854.67  677.67 
1160  854.67  677.67 
1160  854.67  677.67 
1160  854.67  677.67 
1558  1028.7  822.67 
1558  1028.7  822.67 
1558  1028.7  822.67 
1558  1028.7  822.67 
1558  1028.7  822.67 
1558  1028.7  822.67 
1558  1028.7  822.67 
1558  1028.7  822.67 
1558  1028.7  822.67 
1558  1028.7  822.67 
1558  1028.7  822.67 
486  233.67  170.67 
486  233.67  170.67 
486  233.67  170.67 
486  233.67  170.67 
486  233.67  170.67 
486  233.67  170.67 
486  233.67  170.67 
486  233.67  170.67 
486  233.67  170.67 
486  233.67  170.67 
486  233.67  170.67 
855.67  345  257.33 
855.67  345  257.33 
855.67  345  257.33 
855.67  345  257.33 
855.67  345  257.33 
855.67  345  257.33 
855.67  345  257.33 
855.67  345  257.33 
855.67  345  257.33 
855.67  345  257.33 
855.67  345  257.33 
855.67  345  257.33 
855.67  345  257.33 
855.67  345  257.33 
855.67  345  257.33 
1357  917  631 
1357  917  631 
1357  917  631 
1357  917  631 
1357  917  631 
1357  917  631 
1357  917  631 
1357  917  631 
1357  917  631 
1357  917  631 
1357  917  631 
1161.7  1002.3  679 
1161.7  1002.3  679 
1161.7  1002.3  679 
1161.7  1002.3  679 
1161.7  1002.3  679 
1161.7  1002.3  679 
1161.7  1002.3  679 
1161.7  1002.3  679 
1161.7  1002.3  679 
1161.7  1002.3  679 
1161.7  1002.3  679 
1161.7  1002.3  679 
439.33  246.33  158 
439.33  246.33  158 
439.33  246.33  158 
439.33  246.33  158 
439.33  246.33  158 
439.33  246.33  158 
439.33  246.33  158 
439.33  246.33  158 
439.33  246.33  158 
439.33  246.33  158 
439.33  246.33  158 
779.33  555.33  380.67 
779.33  555.33  380.67 
779.33  555.33  380.67 
779.33  555.33  380.67 
779.33  555.33  380.67 
779.33  555.33  380.67 
779.33  555.33  380.67 
779.33  555.33  380.67 
779.33  555.33  380.67 
779.33  555.33  380.67 
779.33  555.33  380.67 
1178.7  936  610 
1178.7  936  610 
1178.7  936  610 
1178.7  936  610 
1178.7  936  610 
1178.7  936  610 
1178.7  936  610 
1178.7  936  610 
1178.7  936  610 
1178.7  936  610 
1178.7  936  610 
912.33  359.67  287.67 
912.33  359.67  287.67 
912.33  359.67  287.67 
912.33  359.67  287.67 
912.33  359.67  287.67 
912.33  359.67  287.67 
912.33  359.67  287.67 
912.33  359.67  287.67 
912.33  359.67  287.67 
912.33  359.67  287.67 
912.33  359.67  287.67 
514  442.33  286.67 
514  442.33  286.67 
514  442.33  286.67 
514  442.33  286.67 
514  442.33  286.67 
514  442.33  286.67 
514  442.33  286.67 
514  442.33  286.67 
514  442.33  286.67 
514  442.33  286.67 
514  442.33  286.67 
345.67  458.33  380.33 
345.67  458.33  380.33 
345.67  458.33  380.33 
345.67  458.33  380.33 
345.67  458.33  380.33 
345.67  458.33  380.33 
345.67  458.33  380.33 
345.67  458.33  380.33 
345.67  458.33  380.33 
345.67  458.33  380.33 
345.67  458.33  380.33 
345.67  458.33  380.33 
1055  769.67  783.33 
1055  769.67  783.33 
1055  769.67  783.33 
1055  769.67  783.33 
1055  769.67  783.33 
1055  769.67  783.33 
1055  769.67  783.33 
1055  769.67  783.33 
1055  769.67  783.33 
1055  769.67  783.33 
1055  769.67  783.33 
1186  905.67  916 
1186  905.67  916 
1186  905.67  916 
1186  905.67  916 
1186  905.67  916 
1186  905.67  916 
1186  905.67  916 
1186  905.67  916 
1186  905.67  916 
1186  905.67  916 
1186  905.67  916 
1140.7  1066.3  782.67 
1140.7  1066.3  782.67 
1140.7  1066.3  782.67 
1140.7  1066.3  782.67 
1140.7  1066.3  782.67 
1140.7  1066.3  782.67 
1140.7  1066.3  782.67 
1140.7  1066.3  782.67 
1140.7  1066.3  782.67 
1140.7  1066.3  782.67 
1140.7  1066.3  782.67 
676.67  580  504.33 
676.67  580  504.33 
676.67  580  504.33 
676.67  580  504.33 
676.67  580  504.33 
676.67  580  504.33 
676.67  580  504.33 
676.67  580  504.33 
676.67  580  504.33 
676.67  580  504.33 
676.67  580  504.33 
872.67  793.67  570 
872.67  793.67  570 
872.67  793.67  570 
872.67  793.67  570 
872.67  793.67  570 
872.67  793.67  570 
872.67  793.67  570 
872.67  793.67  570 
872.67  793.67  570 
872.67  793.67  570 
872.67  793.67  570 
884.33  506.67  378.33 
884.33  506.67  378.33 
884.33  506.67  378.33 
884.33  506.67  378.33 
884.33  506.67  378.33 
884.33  506.67  378.33 
884.33  506.67  378.33 
884.33  506.67  378.33 
884.33  506.67  378.33 
884.33  506.67  378.33 
884.33  506.67  378.33 
1114.3  566  583.67 
1114.3  566  583.67 
1114.3  566  583.67 
1114.3  566  583.67 
1114.3  566  583.67 
1114.3  566  583.67 
1114.3  566  583.67 
1114.3  566  583.67 
1114.3  566  583.67 
1114.3  566  583.67 
1114.3  566  583.67 
834.33  417  446 
834.33  417  446 
834.33  417  446 
834.33  417  446 
834.33  417  446 
834.33  417  446 
834.33  417  446 
834.33  417  446 
834.33  417  446 
834.33  417  446 
834.33  417  446 
851.67  641  495.33 
851.67  641  495.33 
851.67  641  495.33 
851.67  641  495.33 
851.67  641  495.33 
851.67  641  495.33 
851.67  641  495.33 
851.67  641  495.33 
851.67  641  495.33 
851.67  641  495.33 
851.67  641  495.33 
625.33  463.33  287 
625.33  463.33  287 
625.33  463.33  287 
625.33  463.33  287 
625.33  463.33  287 
625.33  463.33  287 
625.33  463.33  287 
625.33  463.33  287 
625.33  463.33  287 
625.33  463.33  287 
625.33  463.33  287 
359.33  233.33  165.67 
359.33  233.33  165.67 
359.33  233.33  165.67 
359.33  233.33  165.67 
359.33  233.33  165.67 
359.33  233.33  165.67 
359.33  233.33  165.67 
359.33  233.33  165.67 
359.33  233.33  165.67 
359.33  233.33  165.67 
359.33  233.33  165.67 
386  194  160.67 
386  194  160.67 
386  194  160.67 
386  194  160.67 
386  194  160.67 
386  194  160.67 
386  194  160.67 
386  194  160.67 
386  194  160.67 
386  194  160.67 
386  194  160.67 
687.67  367.33  409.33 
687.67  367.33  409.33 
687.67  367.33  409.33 
687.67  367.33  409.33 
687.67  367.33  409.33 
687.67  367.33  409.33 
687.67  367.33  409.33 
687.67  367.33  409.33 
687.67  367.33  409.33 
687.67  367.33  409.33 
687.67  367.33  409.33 
687.67  367.33  409.33 
495  469  302 
495  469  302 
495  469  302 
495  469  302 
495  469  302 
495  469  302 
495  469  302 
495  469  302 
495  469  302 
495  469  302 
495  469  302 
352.67  302  198 
352.67  302  198 
352.67  302  198 
352.67  302  198 
352.67  302  198 
352.67  302  198 
352.67  302  198 
352.67  302  198 
352.67  302  198 
352.67  302  198 
352.67  302  198 
1747.3  1884.7  2271.3 
1747.3  1884.7  2271.3 
1747.3  1884.7  2271.3 
1747.3  1884.7  2271.3 
1747.3  1884.7  2271.3 
1747.3  1884.7  2271.3 
1747.3  1884.7  2271.3 
1747.3  1884.7  2271.3 
1747.3  1884.7  2271.3 
1747.3  1884.7  2271.3 
1747.3  1884.7  2271.3 
774  487.67  410.33 
774  487.67  410.33 
774  487.67  410.33 
774  487.67  410.33 
774  487.67  410.33 
774  487.67  410.33 
774  487.67  410.33 
774  487.67  410.33 
774  487.67  410.33 
774  487.67  410.33 
774  487.67  410.33 
821.67  740.33  598 
821.67  740.33  598 
821.67  740.33  598 
821.67  740.33  598 
821.67  740.33  598 
821.67  740.33  598 
821.67  740.33  598 
821.67  740.33  598 
821.67  740.33  598 
821.67  740.33  598 
821.67  740.33  598 
1009.3  951.67  1054 
1009.3  951.67  1054 
1009.3  951.67  1054 
1009.3  951.67  1054 
1009.3  951.67  1054 
1009.3  951.67  1054 
1009.3  951.67  1054 
1009.3  951.67  1054 
1009.3  951.67  1054 
1009.3  951.67  1054 
782  472.67  313 
782  472.67  313 
782  472.67  313 
782  472.67  313 
782  472.67  313 
782  472.67  313 
782  472.67  313 
782  472.67  313 
782  472.67  313 
782  472.67  313 
1171  542.67  526.33 
1171  542.67  526.33 
1171  542.67  526.33 
1171  542.67  526.33 
1171  542.67  526.33 
1171  542.67  526.33 
1171  542.67  526.33 
1171  542.67  526.33 
1171  542.67  526.33 
1171  542.67  526.33 
1171  542.67  526.33 
721  597  449 
721  597  449 
721  597  449 
721  597  449 
721  597  449 
721  597  449 
721  597  449 
721  597  449 
721  597  449 
721  597  449 
721  597  449 
1121  1045.3  649.33 
1121  1045.3  649.33 
1121  1045.3  649.33 
1121  1045.3  649.33 
1121  1045.3  649.33 
1121  1045.3  649.33 
1121  1045.3  649.33 
1121  1045.3  649.33 
1121  1045.3  649.33 
1121  1045.3  649.33 
1121  1045.3  649.33 
790  460.67  384.67 
790  460.67  384.67 
790  460.67  384.67 
790  460.67  384.67 
790  460.67  384.67 
790  460.67  384.67 
790  460.67  384.67 
790  460.67  384.67 
790  460.67  384.67 
790  460.67  384.67 
790  460.67  384.67 
603  344.67  265.33 
603  344.67  265.33 
603  344.67  265.33 
603  344.67  265.33 
603  344.67  265.33 
603  344.67  265.33 
603  344.67  265.33 
603  344.67  265.33 
603  344.67  265.33 
603  344.67  265.33 
603  344.67  265.33 
603  344.67  265.33 
603  344.67  265.33 
603  344.67  265.33 
603  344.67  265.33 
603  344.67  265.33 
603  344.67  265.33 
332.33  213.33  125.33 
332.33  213.33  125.33 
332.33  213.33  125.33 
332.33  213.33  125.33 
332.33  213.33  125.33 
332.33  213.33  125.33 
332.33  213.33  125.33 
332.33  213.33  125.33 
332.33  213.33  125.33 
332.33  213.33  125.33 
332.33  213.33  125.33 
958  655.33  518 
958  655.33  518 
958  655.33  518 
958  655.33  518 
958  655.33  518 
958  655.33  518 
958  655.33  518 
958  655.33  518 
958  655.33  518 
958  655.33  518 
958  655.33  518 
958  655.33  518 
1007.3  763.67  564.33 
1007.3  763.67  564.33 
1007.3  763.67  564.33 
1007.3  763.67  564.33 
1007.3  763.67  564.33 
1007.3  763.67  564.33 
1007.3  763.67  564.33 
1007.3  763.67  564.33 
1007.3  763.67  564.33 
1007.3  763.67  564.33 
1007.3  763.67  564.33 
1075.7  910.33  604.33 
1075.7  910.33  604.33 
1075.7  910.33  604.33 
1075.7  910.33  604.33 
1075.7  910.33  604.33 
1075.7  910.33  604.33 
1075.7  910.33  604.33 
1075.7  910.33  604.33 
1075.7  910.33  604.33 
1075.7  910.33  604.33 
909  299.67  309.33 
909  299.67  309.33 
909  299.67  309.33 
909  299.67  309.33 
909  299.67  309.33 
909  299.67  309.33 
909  299.67  309.33 
909  299.67  309.33 
909  299.67  309.33 
909  299.67  309.33 
909  299.67  309.33 
1137.3  723.33  588 
1137.3  723.33  588 
1137.3  723.33  588 
1137.3  723.33  588 
1137.3  723.33  588 
1137.3  723.33  588 
1137.3  723.33  588 
1137.3  723.33  588 
1137.3  723.33  588 
1137.3  723.33  588 
1137.3  723.33  588 
1656.3  1210  1250 
1656.3  1210  1250 
1656.3  1210  1250 
1656.3  1210  1250 
1656.3  1210  1250 
1656.3  1210  1250 
1656.3  1210  1250 
1656.3  1210  1250 
1656.3  1210  1250 
1656.3  1210  1250 
1656.3  1210  1250 
1656.3  1210  1250 
1656.3  1210  1250 
1554.3  1191.3  1516.7 
1554.3  1191.3  1516.7 
1554.3  1191.3  1516.7 
1554.3  1191.3  1516.7 
1554.3  1191.3  1516.7 
1554.3  1191.3  1516.7 
1554.3  1191.3  1516.7 
1554.3  1191.3  1516.7 
1554.3  1191.3  1516.7 
1554.3  1191.3  1516.7 
1554.3  1191.3  1516.7 
1804.3  1622.3  2456.7 
1804.3  1622.3  2456.7 
1804.3  1622.3  2456.7 
1804.3  1622.3  2456.7 
1804.3  1622.3  2456.7 
1804.3  1622.3  2456.7 
1804.3  1622.3  2456.7 
1804.3  1622.3  2456.7 
1804.3  1622.3  2456.7 
1804.3  1622.3  2456.7 
1804.3  1622.3  2456.7 
760.67  368  347.33 
760.67  368  347.33 
760.67  368  347.33 
760.67  368  347.33 
760.67  368  347.33 
760.67  368  347.33 
760.67  368  347.33 
760.67  368  347.33 
760.67  368  347.33 
760.67  368  347.33 
760.67  368  347.33 
894  913.33  1045.3 
894  913.33  1045.3 
894  913.33  1045.3 
894  913.33  1045.3 
894  913.33  1045.3 
894  913.33  1045.3 
894  913.33  1045.3 
894  913.33  1045.3 
894  913.33  1045.3 
894  913.33  1045.3 
894  913.33  1045.3 
2274.7  2496  3658.3 
2274.7  2496  3658.3 
2274.7  2496  3658.3 
2274.7  2496  3658.3 
2274.7  2496  3658.3 
2274.7  2496  3658.3 
2274.7  2496  3658.3 
2274.7  2496  3658.3 
2274.7  2496  3658.3 
2274.7  2496  3658.3 
2274.7  2496  3658.3 
668.33  255  228.33 
668.33  255  228.33 
668.33  255  228.33 
668.33  255  228.33 
668.33  255  228.33 
668.33  255  228.33 
668.33  255  228.33 
668.33  255  228.33 
668.33  255  228.33 
668.33  255  228.33 
668.33  255  228.33 
385.33  323.33  186.33 
385.33  323.33  186.33 
385.33  323.33  186.33 
385.33  323.33  186.33 
385.33  323.33  186.33 
385.33  323.33  186.33 
385.33  323.33  186.33 
385.33  323.33  186.33 
385.33  323.33  186.33 
385.33  323.33  186.33 
385.33  323.33  186.33 
860  687.33  409.67 
860  687.33  409.67 
860  687.33  409.67 
860  687.33  409.67 
860  687.33  409.67 
860  687.33  409.67 
860  687.33  409.67 
860  687.33  409.67 
860  687.33  409.67 
860  687.33  409.67 
734  621.67  390.33 
734  621.67  390.33 
734  621.67  390.33 
734  621.67  390.33 
734  621.67  390.33 
734  621.67  390.33 
734  621.67  390.33 
734  621.67  390.33 
734  621.67  390.33 
734  621.67  390.33 
734  621.67  390.33 
1591.7  1218  844.67 
1591.7  1218  844.67 
1591.7  1218  844.67 
1591.7  1218  844.67 
1591.7  1218  844.67 
1591.7  1218  844.67 
1591.7  1218  844.67 
1591.7  1218  844.67 
1591.7  1218  844.67 
610.33  963.67  574.67 
610.33  963.67  574.67 
610.33  963.67  574.67 
610.33  963.67  574.67 
610.33  963.67  574.67 
610.33  963.67  574.67 
610.33  963.67  574.67 
610.33  963.67  574.67 
610.33  963.67  574.67 
1196  1331.7  1308.3 
1196  1331.7  1308.3 
1196  1331.7  1308.3 
1196  1331.7  1308.3 
1196  1331.7  1308.3 
1196  1331.7  1308.3 
1196  1331.7  1308.3 
1196  1331.7  1308.3 
1196  1331.7  1308.3 
1196  1331.7  1308.3 
1196  1331.7  1308.3 
1196  1331.7  1308.3 
2052.3  1407  1186.7 
2052.3  1407  1186.7 
2052.3  1407  1186.7 
2052.3  1407  1186.7 
2052.3  1407  1186.7 
2052.3  1407  1186.7 
2052.3  1407  1186.7 
2052.3  1407  1186.7 
2052.3  1407  1186.7 
2052.3  1407  1186.7 
2052.3  1407  1186.7 
694.67  574.67  351.67 
694.67  574.67  351.67 
694.67  574.67  351.67 
694.67  574.67  351.67 
694.67  574.67  351.67 
694.67  574.67  351.67 
694.67  574.67  351.67 
694.67  574.67  351.67 
694.67  574.67  351.67 
694.67  574.67  351.67 
694.67  574.67  351.67 
1143  928  717.67 
1143  928  717.67 
1143  928  717.67 
1143  928  717.67 
1143  928  717.67 
1143  928  717.67 
1143  928  717.67 
1143  928  717.67 
1143  928  717.67 
1143  928  717.67 
1143  928  717.67 
2271.3  2388.7  2005.3 
2271.3  2388.7  2005.3 
2271.3  2388.7  2005.3 
2271.3  2388.7  2005.3 
2271.3  2388.7  2005.3 
2271.3  2388.7  2005.3 
2271.3  2388.7  2005.3 
2271.3  2388.7  2005.3 
2271.3  2388.7  2005.3 
2271.3  2388.7  2005.3 
2271.3  2388.7  2005.3 
2009.7  2166  2078 
2009.7  2166  2078 
2009.7  2166  2078 
2009.7  2166  2078 
2009.7  2166  2078 
2009.7  2166  2078 
2009.7  2166  2078 
2009.7  2166  2078 
2009.7  2166  2078 
2009.7  2166  2078 
2009.7  2166  2078 
1702.7  1421.7  1118.3 
1702.7  1421.7  1118.3 
1702.7  1421.7  1118.3 
1702.7  1421.7  1118.3 
1702.7  1421.7  1118.3 
1702.7  1421.7  1118.3 
1702.7  1421.7  1118.3 
1702.7  1421.7  1118.3 
1702.7  1421.7  1118.3 
1702.7  1421.7  1118.3 
1702.7  1421.7  1118.3 
1702.7  1421.7  1118.3 
1702.7  1421.7  1118.3 
1702.7  1421.7  1118.3 
490.67  479.33  500.33 
490.67  479.33  500.33 
490.67  479.33  500.33 
490.67  479.33  500.33 
490.67  479.33  500.33 
490.67  479.33  500.33 
490.67  479.33  500.33 
490.67  479.33  500.33 
490.67  479.33  500.33 
490.67  479.33  500.33 
490.67  479.33  500.33 
490.67  479.33  500.33 
490.67  479.33  500.33 
490.67  479.33  500.33 
490.67  479.33  500.33 
763.33  668.33  538 
763.33  668.33  538 
763.33  668.33  538 
763.33  668.33  538 
763.33  668.33  538 
763.33  668.33  538 
763.33  668.33  538 
763.33  668.33  538 
763.33  668.33  538 
763.33  668.33  538 
763.33  668.33  538 
612  616.33  601.67 
612  616.33  601.67 
612  616.33  601.67 
612  616.33  601.67 
612  616.33  601.67 
612  616.33  601.67 
612  616.33  601.67 
612  616.33  601.67 
612  616.33  601.67 
612  616.33  601.67 
612  616.33  601.67 
1837.3  1385.3  1360.3 
1837.3  1385.3  1360.3 
1837.3  1385.3  1360.3 
1837.3  1385.3  1360.3 
1837.3  1385.3  1360.3 
1837.3  1385.3  1360.3 
1837.3  1385.3  1360.3 
1837.3  1385.3  1360.3 
1837.3  1385.3  1360.3 
1837.3  1385.3  1360.3 
1837.3  1385.3  1360.3 
1953.3  1578  1997.3 
1953.3  1578  1997.3 
1953.3  1578  1997.3 
1953.3  1578  1997.3 
1953.3  1578  1997.3 
1953.3  1578  1997.3 
1953.3  1578  1997.3 
1953.3  1578  1997.3 
1953.3  1578  1997.3 
1953.3  1578  1997.3 
1953.3  1578  1997.3 
1953.3  1578  1997.3 
1953.3  1578  1997.3 
1953.3  1578  1997.3 
1953.3  1578  1997.3 
1953.3  1578  1997.3 
1953.3  1578  1997.3 
1671.3  1193.7  1044.7 
1671.3  1193.7  1044.7 
1671.3  1193.7  1044.7 
1671.3  1193.7  1044.7 
1671.3  1193.7  1044.7 
1671.3  1193.7  1044.7 
1671.3  1193.7  1044.7 
1671.3  1193.7  1044.7 
1671.3  1193.7  1044.7 
1671.3  1193.7  1044.7 
1671.3  1193.7  1044.7 
677.67  283  211.33 
677.67  283  211.33 
677.67  283  211.33 
677.67  283  211.33 
677.67  283  211.33 
677.67  283  211.33 
677.67  283  211.33 
677.67  283  211.33 
677.67  283  211.33 
677.67  283  211.33 
677.67  283  211.33 
729.33  361.67  273.67 
729.33  361.67  273.67 
729.33  361.67  273.67 
729.33  361.67  273.67 
729.33  361.67  273.67 
729.33  361.67  273.67 
729.33  361.67  273.67 
729.33  361.67  273.67 
729.33  361.67  273.67 
729.33  361.67  273.67 
729.33  361.67  273.67 
751.33  578.33  349.67 
751.33  578.33  349.67 
751.33  578.33  349.67 
751.33  578.33  349.67 
751.33  578.33  349.67 
751.33  578.33  349.67 
751.33  578.33  349.67 
751.33  578.33  349.67 
751.33  578.33  349.67 
751.33  578.33  349.67 
1427  1153.3  1046.3 
1427  1153.3  1046.3 
1427  1153.3  1046.3 
1427  1153.3  1046.3 
1427  1153.3  1046.3 
1427  1153.3  1046.3 
1427  1153.3  1046.3 
1427  1153.3  1046.3 
1427  1153.3  1046.3 
1427  1153.3  1046.3 
1427  1153.3  1046.3 
1216  854  648.33 
1216  854  648.33 
1216  854  648.33 
1216  854  648.33 
1216  854  648.33 
1216  854  648.33 
1216  854  648.33 
1216  854  648.33 
1216  854  648.33 
1216  854  648.33 
1216  854  648.33 
628.33  404.33  293.33 
628.33  404.33  293.33 
628.33  404.33  293.33 
628.33  404.33  293.33 
628.33  404.33  293.33 
628.33  404.33  293.33 
628.33  404.33  293.33 
628.33  404.33  293.33 
628.33  404.33  293.33 
628.33  404.33  293.33 
628.33  404.33  293.33 
1232.3  904.33  549 
1232.3  904.33  549 
1232.3  904.33  549 
1232.3  904.33  549 
1232.3  904.33  549 
1232.3  904.33  549 
1232.3  904.33  549 
1232.3  904.33  549 
1232.3  904.33  549 
1232.3  904.33  549 
1232.3  904.33  549 
1232.3  904.33  549 
1232.3  904.33  549 
1232.3  904.33  549 
1232.3  904.33  549 
648  449  342 
648  449  342 
648  449  342 
648  449  342 
648  449  342 
648  449  342 
648  449  342 
648  449  342 
648  449  342 
648  449  342 
648  449  342 
648  449  342 
648  449  342 
648  449  342 
1382  873.67  431.67 
1382  873.67  431.67 
1382  873.67  431.67 
1382  873.67  431.67 
1382  873.67  431.67 
1382  873.67  431.67 
1382  873.67  431.67 
1382  873.67  431.67 
1382  873.67  431.67 
1382  873.67  431.67 
1382  873.67  431.67 
679  478.33  378 
679  478.33  378 
679  478.33  378 
679  478.33  378 
679  478.33  378 
679  478.33  378 
679  478.33  378 
679  478.33  378 
679  478.33  378 
679  478.33  378 
679  478.33  378 
2060.3  2052  2331.7 
2060.3  2052  2331.7 
2060.3  2052  2331.7 
2060.3  2052  2331.7 
2060.3  2052  2331.7 
2060.3  2052  2331.7 
2060.3  2052  2331.7 
2060.3  2052  2331.7 
2060.3  2052  2331.7 
2060.3  2052  2331.7 
2060.3  2052  2331.7 
1272.7  1072.7  633.67 
1272.7  1072.7  633.67 
1272.7  1072.7  633.67 
1272.7  1072.7  633.67 
1272.7  1072.7  633.67 
1272.7  1072.7  633.67 
1272.7  1072.7  633.67 
1272.7  1072.7  633.67 
1272.7  1072.7  633.67 
1272.7  1072.7  633.67 
1272.7  1072.7  633.67 
380.33  314.33  208.33 
380.33  314.33  208.33 
380.33  314.33  208.33 
380.33  314.33  208.33 
380.33  314.33  208.33 
380.33  314.33  208.33 
380.33  314.33  208.33 
380.33  314.33  208.33 
380.33  314.33  208.33 
380.33  314.33  208.33 
380.33  314.33  208.33 
601  510  303 
601  510  303 
601  510  303 
601  510  303 
601  510  303 
601  510  303 
601  510  303 
601  510  303 
601  510  303 
601  510  303 
601  510  303 
1054.3  758  623.67 
1054.3  758  623.67 
1054.3  758  623.67 
1054.3  758  623.67 
1054.3  758  623.67 
1054.3  758  623.67 
1054.3  758  623.67 
1054.3  758  623.67 
1054.3  758  623.67 
1054.3  758  623.67 
1054.3  758  623.67 
1054.3  758  623.67 
910.33  363  342.67 
910.33  363  342.67 
910.33  363  342.67 
910.33  363  342.67 
910.33  363  342.67 
910.33  363  342.67 
910.33  363  342.67 
910.33  363  342.67 
910.33  363  342.67 
910.33  363  342.67 
910.33  363  342.67 
370  244.33  163 
370  244.33  163 
370  244.33  163 
370  244.33  163 
370  244.33  163 
370  244.33  163 
370  244.33  163 
370  244.33  163 
370  244.33  163 
370  244.33  163 
370  244.33  163 
737  407.67  269.67 
737  407.67  269.67 
737  407.67  269.67 
737  407.67  269.67 
737  407.67  269.67 
737  407.67  269.67 
737  407.67  269.67 
737  407.67  269.67 
737  407.67  269.67 
737  407.67  269.67 
737  407.67  269.67 
722.67  720.33  375.67 
722.67  720.33  375.67 
722.67  720.33  375.67 
722.67  720.33  375.67 
722.67  720.33  375.67 
722.67  720.33  375.67 
722.67  720.33  375.67 
722.67  720.33  375.67 
722.67  720.33  375.67 
722.67  720.33  375.67 
1588.3  1163  835 
1588.3  1163  835 
1588.3  1163  835 
1588.3  1163  835 
1588.3  1163  835 
1588.3  1163  835 
1588.3  1163  835 
1588.3  1163  835 
1588.3  1163  835 
1588.3  1163  835 
1588.3  1163  835 
987.33  560.33  471 
987.33  560.33  471 
987.33  560.33  471 
987.33  560.33  471 
987.33  560.33  471 
987.33  560.33  471 
987.33  560.33  471 
987.33  560.33  471 
987.33  560.33  471 
987.33  560.33  471 
987.33  560.33  471 
409  253.33  351 
409  253.33  351 
409  253.33  351 
409  253.33  351 
409  253.33  351 
409  253.33  351 
409  253.33  351 
409  253.33  351 
409  253.33  351 
409  253.33  351 
409  253.33  351 
409  253.33  351 
881.33  322  316 
881.33  322  316 
881.33  322  316 
881.33  322  316 
881.33  322  316 
881.33  322  316 
881.33  322  316 
881.33  322  316 
881.33  322  316 
881.33  322  316 
881.33  322  316 
874.33  355  407.33 
874.33  355  407.33 
874.33  355  407.33 
874.33  355  407.33 
874.33  355  407.33 
874.33  355  407.33 
874.33  355  407.33 
874.33  355  407.33 
874.33  355  407.33 
874.33  355  407.33 
874.33  355  407.33 
1232  838.33  628.33 
1232  838.33  628.33 
1232  838.33  628.33 
1232  838.33  628.33 
1232  838.33  628.33 
1232  838.33  628.33 
1232  838.33  628.33 
1232  838.33  628.33 
1232  838.33  628.33 
1232  838.33  628.33 
2737.3  1876.7  1466.3 
2737.3  1876.7  1466.3 
2737.3  1876.7  1466.3 
2737.3  1876.7  1466.3 
2737.3  1876.7  1466.3 
2737.3  1876.7  1466.3 
2737.3  1876.7  1466.3 
2737.3  1876.7  1466.3 
2737.3  1876.7  1466.3 
2737.3  1876.7  1466.3 
459.67  210  159 
459.67  210  159 
459.67  210  159 
459.67  210  159 
459.67  210  159 
459.67  210  159 
459.67  210  159 
459.67  210  159 
459.67  210  159 
459.67  210  159 
459.67  210  159 
587.33  214.67  169 
587.33  214.67  169 
587.33  214.67  169 
587.33  214.67  169 
587.33  214.67  169 
587.33  214.67  169 
587.33  214.67  169 
587.33  214.67  169 
587.33  214.67  169 
587.33  214.67  169 
390  131.67  110.33 
390  131.67  110.33 
390  131.67  110.33 
390  131.67  110.33 
390  131.67  110.33 
390  131.67  110.33 
390  131.67  110.33 
390  131.67  110.33 
390  131.67  110.33 
390  131.67  110.33 
390  131.67  110.33 
406  176  129.33 
406  176  129.33 
406  176  129.33 
406  176  129.33 
406  176  129.33 
406  176  129.33 
406  176  129.33 
406  176  129.33 
406  176  129.33 
406  176  129.33 
406  176  129.33 
1135.3  768  579.33 
1135.3  768  579.33 
1135.3  768  579.33 
1135.3  768  579.33 
1135.3  768  579.33 
1135.3  768  579.33 
1135.3  768  579.33 
1135.3  768  579.33 
1135.3  768  579.33 
1135.3  768  579.33 
1135.3  768  579.33 
1135.3  768  579.33 
1135.3  768  579.33 
1135.3  768  579.33 
1637.3  1378  1568 
1637.3  1378  1568 
1637.3  1378  1568 
1637.3  1378  1568 
1637.3  1378  1568 
1637.3  1378  1568 
1637.3  1378  1568 
1637.3  1378  1568 
1637.3  1378  1568 
1637.3  1378  1568 
1637.3  1378  1568 
1470  1006  870.67 
1470  1006  870.67 
1470  1006  870.67 
1470  1006  870.67 
1470  1006  870.67 
1470  1006  870.67 
1470  1006  870.67 
1470  1006  870.67 
1470  1006  870.67 
1470  1006  870.67 
1470  1006  870.67 
314.67  235.67  165 
314.67  235.67  165 
314.67  235.67  165 
314.67  235.67  165 
314.67  235.67  165 
314.67  235.67  165 
314.67  235.67  165 
314.67  235.67  165 
314.67  235.67  165 
314.67  235.67  165 
314.67  235.67  165 
1333.3  914.33  1088.7 
1333.3  914.33  1088.7 
1333.3  914.33  1088.7 
1333.3  914.33  1088.7 
1333.3  914.33  1088.7 
1333.3  914.33  1088.7 
1333.3  914.33  1088.7 
1333.3  914.33  1088.7 
1333.3  914.33  1088.7 
1333.3  914.33  1088.7 
1333.3  914.33  1088.7 
1027.7  609.33  504.33 
1027.7  609.33  504.33 
1027.7  609.33  504.33 
1027.7  609.33  504.33 
1027.7  609.33  504.33 
1027.7  609.33  504.33 
1027.7  609.33  504.33 
1027.7  609.33  504.33 
1027.7  609.33  504.33 
1027.7  609.33  504.33 
1027.7  609.33  504.33 
222.67  85  72.667 
222.67  85  72.667 
222.67  85  72.667 
222.67  85  72.667 
222.67  85  72.667 
222.67  85  72.667 
222.67  85  72.667 
222.67  85  72.667 
222.67  85  72.667 
222.67  85  72.667 
222.67  85  72.667 
222.67  85  72.667 
222.67  85  72.667 
222.67  85  72.667 
222.67  85  72.667 
809  352  384.67 
809  352  384.67 
809  352  384.67 
809  352  384.67 
809  352  384.67 
809  352  384.67 
809  352  384.67 
809  352  384.67 
809  352  384.67 
809  352  384.67 
809  352  384.67 
1058.3  521.33  441.67 
1058.3  521.33  441.67 
1058.3  521.33  441.67 
1058.3  521.33  441.67 
1058.3  521.33  441.67 
1058.3  521.33  441.67 
1058.3  521.33  441.67 
1058.3  521.33  441.67 
1058.3  521.33  441.67 
1058.3  521.33  441.67 
1058.3  521.33  441.67 
1001  505.33  377.67 
1001  505.33  377.67 
1001  505.33  377.67 
1001  505.33  377.67 
1001  505.33  377.67 
1001  505.33  377.67 
1001  505.33  377.67 
1001  505.33  377.67 
1001  505.33  377.67 
1001  505.33  377.67 
1001  505.33  377.67 
1309.3  712.67  715.33 
1309.3  712.67  715.33 
1309.3  712.67  715.33 
1309.3  712.67  715.33 
1309.3  712.67  715.33 
1309.3  712.67  715.33 
1309.3  712.67  715.33 
1309.3  712.67  715.33 
1309.3  712.67  715.33 
1309.3  712.67  715.33 
1309.3  712.67  715.33 
1702  1683.7  1159.3 
1702  1683.7  1159.3 
1702  1683.7  1159.3 
1702  1683.7  1159.3 
1702  1683.7  1159.3 
1702  1683.7  1159.3 
1702  1683.7  1159.3 
1702  1683.7  1159.3 
1702  1683.7  1159.3 
1702  1683.7  1159.3 
1702  1683.7  1159.3 
1831.3  1410  1094.3 
1831.3  1410  1094.3 
1831.3  1410  1094.3 
1831.3  1410  1094.3 
1831.3  1410  1094.3 
1831.3  1410  1094.3 
1831.3  1410  1094.3 
1831.3  1410  1094.3 
1831.3  1410  1094.3 
1831.3  1410  1094.3 
1831.3  1410  1094.3 
677.33  317.67  285.67 
677.33  317.67  285.67 
677.33  317.67  285.67 
677.33  317.67  285.67 
677.33  317.67  285.67 
677.33  317.67  285.67 
677.33  317.67  285.67 
677.33  317.67  285.67 
677.33  317.67  285.67 
715  372.67  345.33 
715  372.67  345.33 
715  372.67  345.33 
715  372.67  345.33 
715  372.67  345.33 
715  372.67  345.33 
715  372.67  345.33 
715  372.67  345.33 
715  372.67  345.33 
715  372.67  345.33 
715  372.67  345.33 
1106  689.33  576 
1106  689.33  576 
1106  689.33  576 
1106  689.33  576 
1106  689.33  576 
1106  689.33  576 
1106  689.33  576 
1106  689.33  576 
1752.3  1689.7  1382.3 
1752.3  1689.7  1382.3 
1752.3  1689.7  1382.3 
1752.3  1689.7  1382.3 
1752.3  1689.7  1382.3 
1752.3  1689.7  1382.3 
1752.3  1689.7  1382.3 
1752.3  1689.7  1382.3 
1752.3  1689.7  1382.3 
1752.3  1689.7  1382.3 
1752.3  1689.7  1382.3 
1752.3  1689.7  1382.3 
1752.3  1689.7  1382.3 
285.33  185.33  135 
285.33  185.33  135 
285.33  185.33  135 
285.33  185.33  135 
285.33  185.33  135 
285.33  185.33  135 
285.33  185.33  135 
285.33  185.33  135 
285.33  185.33  135 
285.33  185.33  135 
285.33  185.33  135 
1305.7  668  695.33 
1305.7  668  695.33 
1305.7  668  695.33 
1305.7  668  695.33 
1305.7  668  695.33 
1305.7  668  695.33 
1305.7  668  695.33 
1305.7  668  695.33 
1305.7  668  695.33 
1305.7  668  695.33 
1305.7  668  695.33 
1553  1278.7  1058.3 
1553  1278.7  1058.3 
1553  1278.7  1058.3 
1553  1278.7  1058.3 
1553  1278.7  1058.3 
1553  1278.7  1058.3 
1553  1278.7  1058.3 
1553  1278.7  1058.3 
1553  1278.7  1058.3 
1553  1278.7  1058.3 
1553  1278.7  1058.3 
2371.3  2158.7  1680.3 
2371.3  2158.7  1680.3 
2371.3  2158.7  1680.3 
2371.3  2158.7  1680.3 
2371.3  2158.7  1680.3 
2371.3  2158.7  1680.3 
2371.3  2158.7  1680.3 
2371.3  2158.7  1680.3 
2371.3  2158.7  1680.3 
2371.3  2158.7  1680.3 
2371.3  2158.7  1680.3 
2371.3  2158.7  1680.3 
1396  1025  741.33 
1396  1025  741.33 
1396  1025  741.33 
1396  1025  741.33 
1396  1025  741.33 
1396  1025  741.33 
1396  1025  741.33 
1396  1025  741.33 
1396  1025  741.33 
1396  1025  741.33 
1396  1025  741.33 
1549.7  816.33  741.33 
1549.7  816.33  741.33 
1549.7  816.33  741.33 
1549.7  816.33  741.33 
1549.7  816.33  741.33 
1549.7  816.33  741.33 
1549.7  816.33  741.33 
1549.7  816.33  741.33 
1549.7  816.33  741.33 
1549.7  816.33  741.33 
1549.7  816.33  741.33 
1048.3  445.33  388.33 
1048.3  445.33  388.33 
1048.3  445.33  388.33 
1048.3  445.33  388.33 
1048.3  445.33  388.33 
1048.3  445.33  388.33 
1048.3  445.33  388.33 
1048.3  445.33  388.33 
1048.3  445.33  388.33 
1048.3  445.33  388.33 
1048.3  445.33  388.33 
1980.7  1250.3  3091.3 
1980.7  1250.3  3091.3 
1980.7  1250.3  3091.3 
1980.7  1250.3  3091.3 
1980.7  1250.3  3091.3 
1980.7  1250.3  3091.3 
1980.7  1250.3  3091.3 
1980.7  1250.3  3091.3 
1980.7  1250.3  3091.3 
1980.7  1250.3  3091.3 
1980.7  1250.3  3091.3 
1908.7  1629.7  1798 
1908.7  1629.7  1798 
1908.7  1629.7  1798 
1908.7  1629.7  1798 
1908.7  1629.7  1798 
1908.7  1629.7  1798 
1908.7  1629.7  1798 
1908.7  1629.7  1798 
1908.7  1629.7  1798 
1908.7  1629.7  1798 
1908.7  1629.7  1798 
1131.7  838  511.67 
1131.7  838  511.67 
1131.7  838  511.67 
1131.7  838  511.67 
1131.7  838  511.67 
1131.7  838  511.67 
1131.7  838  511.67 
1131.7  838  511.67 
1131.7  838  511.67 
1131.7  838  511.67 
1131.7  838  511.67 
2441.7  2680  1858 
2441.7  2680  1858 
2441.7  2680  1858 
2441.7  2680  1858 
2441.7  2680  1858 
2441.7  2680  1858 
2441.7  2680  1858 
2441.7  2680  1858 
2441.7  2680  1858 
2441.7  2680  1858 
2441.7  2680  1858 
1037.3  360.33  287.33 
1037.3  360.33  287.33 
1037.3  360.33  287.33 
1037.3  360.33  287.33 
1037.3  360.33  287.33 
1037.3  360.33  287.33 
1037.3  360.33  287.33 
1037.3  360.33  287.33 
1037.3  360.33  287.33 
1037.3  360.33  287.33 
1037.3  360.33  287.33 
1353.3  696.67  585.33 
1353.3  696.67  585.33 
1353.3  696.67  585.33 
1353.3  696.67  585.33 
1353.3  696.67  585.33 
1353.3  696.67  585.33 
1353.3  696.67  585.33 
1353.3  696.67  585.33 
1353.3  696.67  585.33 
1353.3  696.67  585.33 
1353.3  696.67  585.33 
1150  1275.7  543 
1150  1275.7  543 
1150  1275.7  543 
1150  1275.7  543 
1150  1275.7  543 
1150  1275.7  543 
1150  1275.7  543 
1150  1275.7  543 
1150  1275.7  543 
1150  1275.7  543 
1150  1275.7  543 
1789.7  1564.3  1012 
1789.7  1564.3  1012 
1789.7  1564.3  1012 
1789.7  1564.3  1012 
1789.7  1564.3  1012 
1789.7  1564.3  1012 
1789.7  1564.3  1012 
1789.7  1564.3  1012 
1789.7  1564.3  1012 
1789.7  1564.3  1012 
1432.3  892.67  727.67 
1432.3  892.67  727.67 
1432.3  892.67  727.67 
1432.3  892.67  727.67 
1432.3  892.67  727.67 
1432.3  892.67  727.67 
1432.3  892.67  727.67 
1432.3  892.67  727.67 
1432.3  892.67  727.67 
1432.3  892.67  727.67 
1432.3  892.67  727.67 
1432.3  892.67  727.67 
1432.3  892.67  727.67 
1432.3  892.67  727.67 
1432.3  892.67  727.67 
1432.3  892.67  727.67 
1432.3  892.67  727.67 
1432.3  892.67  727.67 
1432.3  892.67  727.67 
1432.3  892.67  727.67 
1432.3  892.67  727.67 
1432.3  892.67  727.67 
1432.3  892.67  727.67 
1301  703.67  495.33 
1301  703.67  495.33 
1301  703.67  495.33 
1301  703.67  495.33 
1301  703.67  495.33 
1301  703.67  495.33 
1301  703.67  495.33 
1301  703.67  495.33 
1301  703.67  495.33 
1301  703.67  495.33 
1301  703.67  495.33 
2067.7  1701.3  1320.3 
2067.7  1701.3  1320.3 
2067.7  1701.3  1320.3 
2067.7  1701.3  1320.3 
2067.7  1701.3  1320.3 
2067.7  1701.3  1320.3 
2067.7  1701.3  1320.3 
2067.7  1701.3  1320.3 
2067.7  1701.3  1320.3 
2067.7  1701.3  1320.3 
2067.7  1701.3  1320.3 
2664  2672.7  1761.7 
2664  2672.7  1761.7 
2664  2672.7  1761.7 
2664  2672.7  1761.7 
2664  2672.7  1761.7 
2664  2672.7  1761.7 
2664  2672.7  1761.7 
2664  2672.7  1761.7 
2664  2672.7  1761.7 
2664  2672.7  1761.7 
2664  2672.7  1761.7 
1837  1430.7  734.33 
1837  1430.7  734.33 
1837  1430.7  734.33 
1837  1430.7  734.33 
1837  1430.7  734.33 
1837  1430.7  734.33 
1837  1430.7  734.33 
1837  1430.7  734.33 
1837  1430.7  734.33 
1837  1430.7  734.33 
1837  1430.7  734.33 
1182.3  702.33  435.33 
1182.3  702.33  435.33 
1182.3  702.33  435.33 
1182.3  702.33  435.33 
1182.3  702.33  435.33 
1182.3  702.33  435.33 
1182.3  702.33  435.33 
1182.3  702.33  435.33 
1182.3  702.33  435.33 
1658.3  1351  1387.3 
1658.3  1351  1387.3 
1658.3  1351  1387.3 
1658.3  1351  1387.3 
1658.3  1351  1387.3 
1658.3  1351  1387.3 
1658.3  1351  1387.3 
1658.3  1351  1387.3 
1658.3  1351  1387.3 
1658.3  1351  1387.3 
1488  1435  2057.7 
1488  1435  2057.7 
1488  1435  2057.7 
1488  1435  2057.7 
1488  1435  2057.7 
1488  1435  2057.7 
1488  1435  2057.7 
1488  1435  2057.7 
1488  1435  2057.7 
1488  1435  2057.7 
1488  1435  2057.7 
2068.7  2293  1358.7 
2068.7  2293  1358.7 
2068.7  2293  1358.7 
2068.7  2293  1358.7 
2068.7  2293  1358.7 
2068.7  2293  1358.7 
2068.7  2293  1358.7 
2068.7  2293  1358.7 
2068.7  2293  1358.7 
2068.7  2293  1358.7 
703  280.33  151.33 
703  280.33  151.33 
703  280.33  151.33 
703  280.33  151.33 
703  280.33  151.33 
703  280.33  151.33 
703  280.33  151.33 
703  280.33  151.33 
132.67  65.333  52.667 
132.67  65.333  52.667 
132.67  65.333  52.667 
132.67  65.333  52.667 
132.67  65.333  52.667 
132.67  65.333  52.667 
132.67  65.333  52.667 
132.67  65.333  52.667 
132.67  65.333  52.667 
132.67  65.333  52.667 
132.67  65.333  52.667 
132.67  65.333  52.667 
132.67  65.333  52.667 
132.67  65.333  52.667 
132.67  65.333  52.667 
132.67  65.333  52.667 
132.67  65.333  52.667 
132.67  65.333  52.667 
132.67  65.333  52.667 
132.67  65.333  52.667 
1374  536.33  454.33 
1374  536.33  454.33 
1374  536.33  454.33 
1374  536.33  454.33 
1374  536.33  454.33 
1374  536.33  454.33 
1374  536.33  454.33 
1374  536.33  454.33 
1374  536.33  454.33 
1374  536.33  454.33 
1374  536.33  454.33 
1374  536.33  454.33 
1374  536.33  454.33 
270.33  106.67  73.667 
270.33  106.67  73.667 
270.33  106.67  73.667 
270.33  106.67  73.667 
270.33  106.67  73.667 
270.33  106.67  73.667 
270.33  106.67  73.667 
270.33  106.67  73.667 
270.33  106.67  73.667 
270.33  106.67  73.667 
270.33  106.67  73.667 
974  980  408.67 
974  980  408.67 
974  980  408.67 
974  980  408.67 
974  980  408.67 
974  980  408.67 
974  980  408.67 
974  980  408.67 
974  980  408.67 
974  980  408.67 
974  980  408.67 
2304  3080.7  1200.7 
2304  3080.7  1200.7 
2304  3080.7  1200.7 
2304  3080.7  1200.7 
2304  3080.7  1200.7 
2304  3080.7  1200.7 
2304  3080.7  1200.7 
2304  3080.7  1200.7 
2304  3080.7  1200.7 
2304  3080.7  1200.7 
743.33  876  435.67 
743.33  876  435.67 
743.33  876  435.67 
743.33  876  435.67 
743.33  876  435.67 
743.33  876  435.67 
743.33  876  435.67 
743.33  876  435.67 
743.33  876  435.67 
743.33  876  435.67 
743.33  876  435.67 
1843.3  1912.3  1030 
1843.3  1912.3  1030 
1843.3  1912.3  1030 
1843.3  1912.3  1030 
1843.3  1912.3  1030 
1843.3  1912.3  1030 
1843.3  1912.3  1030 
1843.3  1912.3  1030 
1843.3  1912.3  1030 
1843.3  1912.3  1030 
1843.3  1912.3  1030 
2236  596.67  474.33 
2236  596.67  474.33 
2236  596.67  474.33 
2236  596.67  474.33 
2236  596.67  474.33 
2236  596.67  474.33 
2236  596.67  474.33 
2236  596.67  474.33 
2236  596.67  474.33 
2236  596.67  474.33 
2236  596.67  474.33 
4766.3  2864.3  2730 
4766.3  2864.3  2730 
4766.3  2864.3  2730 
4766.3  2864.3  2730 
4766.3  2864.3  2730 
4766.3  2864.3  2730 
4766.3  2864.3  2730 
4766.3  2864.3  2730 
4766.3  2864.3  2730 
4766.3  2864.3  2730 
4766.3  2864.3  2730 
1871.7  709.33  523.33 
1871.7  709.33  523.33 
1871.7  709.33  523.33 
1871.7  709.33  523.33 
1871.7  709.33  523.33 
1871.7  709.33  523.33 
1871.7  709.33  523.33 
1871.7  709.33  523.33 
1871.7  709.33  523.33 
1871.7  709.33  523.33 
1871.7  709.33  523.33 
293.67  144  80.333 
293.67  144  80.333 
293.67  144  80.333 
293.67  144  80.333 
293.67  144  80.333 
293.67  144  80.333 
293.67  144  80.333 
293.67  144  80.333 
293.67  144  80.333 
293.67  144  80.333 
293.67  144  80.333 
1162.3  449.33  195.33 
1162.3  449.33  195.33 
1162.3  449.33  195.33 
1162.3  449.33  195.33 
1162.3  449.33  195.33 
1162.3  449.33  195.33 
1162.3  449.33  195.33 
1162.3  449.33  195.33 
1162.3  449.33  195.33 
1447.3  1095.3  739.67 
1447.3  1095.3  739.67 
1447.3  1095.3  739.67 
1447.3  1095.3  739.67 
1447.3  1095.3  739.67 
1447.3  1095.3  739.67 
1447.3  1095.3  739.67 
1447.3  1095.3  739.67 
1447.3  1095.3  739.67 
1447.3  1095.3  739.67 
1447.3  1095.3  739.67 
2654.3  1818  1915.7 
2654.3  1818  1915.7 
2654.3  1818  1915.7 
2654.3  1818  1915.7 
2654.3  1818  1915.7 
2654.3  1818  1915.7 
2654.3  1818  1915.7 
2654.3  1818  1915.7 
2654.3  1818  1915.7 
2654.3  1818  1915.7 
2654.3  1818  1915.7 
1663.3  494.33  432.33 
1663.3  494.33  432.33 
1663.3  494.33  432.33 
1663.3  494.33  432.33 
1663.3  494.33  432.33 
1663.3  494.33  432.33 
1663.3  494.33  432.33 
1663.3  494.33  432.33 
1663.3  494.33  432.33 
1663.3  494.33  432.33 
1663.3  494.33  432.33 
709.33  225.33  172.67 
709.33  225.33  172.67 
709.33  225.33  172.67 
709.33  225.33  172.67 
709.33  225.33  172.67 
709.33  225.33  172.67 
709.33  225.33  172.67 
709.33  225.33  172.67 
709.33  225.33  172.67 
709.33  225.33  172.67 
709.33  225.33  172.67 
709.33  225.33  172.67 
709.33  225.33  172.67 
709.33  225.33  172.67 
709.33  225.33  172.67 
709.33  225.33  172.67 
709.33  225.33  172.67 
709.33  225.33  172.67 
709.33  225.33  172.67 
709.33  225.33  172.67 
709.33  225.33  172.67 
709.33  225.33  172.67 
709.33  225.33  172.67 
3121.3  2062.7  1126.7 
3121.3  2062.7  1126.7 
3121.3  2062.7  1126.7 
3121.3  2062.7  1126.7 
3121.3  2062.7  1126.7 
3121.3  2062.7  1126.7 
3121.3  2062.7  1126.7 
3121.3  2062.7  1126.7 
3121.3  2062.7  1126.7 
3121.3  2062.7  1126.7 
3121.3  2062.7  1126.7 
3028  2134.3  1002 
3028  2134.3  1002 
3028  2134.3  1002 
3028  2134.3  1002 
3028  2134.3  1002 
3028  2134.3  1002 
3028  2134.3  1002 
3028  2134.3  1002 
3028  2134.3  1002 
3028  2134.3  1002 
3028  2134.3  1002 
2344  906.33  629 
2344  906.33  629 
2344  906.33  629 
2344  906.33  629 
2344  906.33  629 
2344  906.33  629 
2344  906.33  629 
2344  906.33  629 
2344  906.33  629 
2344  906.33  629 
2344  906.33  629 
3073.3  1901.7  1758 
3073.3  1901.7  1758 
3073.3  1901.7  1758 
3073.3  1901.7  1758 
3073.3  1901.7  1758 
3073.3  1901.7  1758 
3073.3  1901.7  1758 
3073.3  1901.7  1758 
3073.3  1901.7  1758 
3073.3  1901.7  1758 
3073.3  1901.7  1758 
2719.3  1674.7  2762 
2719.3  1674.7  2762 
2719.3  1674.7  2762 
2719.3  1674.7  2762 
2719.3  1674.7  2762 
2719.3  1674.7  2762 
2719.3  1674.7  2762 
2719.3  1674.7  2762 
2719.3  1674.7  2762 
2719.3  1674.7  2762 
2719.3  1674.7  2762 
2691.3  796.33  493 
2691.3  796.33  493 
2691.3  796.33  493 
2691.3  796.33  493 
2691.3  796.33  493 
2691.3  796.33  493 
2691.3  796.33  493 
2691.3  796.33  493 
2691.3  796.33  493 
2691.3  796.33  493 
2691.3  796.33  493 
721.33  384.33  204 
721.33  384.33  204 
721.33  384.33  204 
721.33  384.33  204 
721.33  384.33  204 
721.33  384.33  204 
721.33  384.33  204 
721.33  384.33  204 
721.33  384.33  204 
721.33  384.33  204 
721.33  384.33  204 
2562.7  1419.3  623.67 
2562.7  1419.3  623.67 
2562.7  1419.3  623.67 
2562.7  1419.3  623.67 
2562.7  1419.3  623.67 
2562.7  1419.3  623.67 
2562.7  1419.3  623.67 
2562.7  1419.3  623.67 
2562.7  1419.3  623.67 
2562.7  1419.3  623.67 
2562.7  1419.3  623.67 
3493.3  1588  835.33 
3493.3  1588  835.33 
3493.3  1588  835.33 
3493.3  1588  835.33 
3493.3  1588  835.33 
3493.3  1588  835.33 
3493.3  1588  835.33 
3493.3  1588  835.33 
3493.3  1588  835.33 
3493.3  1588  835.33 
3493.3  1588  835.33 
2833.7  2057.3  847.67 
2833.7  2057.3  847.67 
2833.7  2057.3  847.67 
2833.7  2057.3  847.67 
2833.7  2057.3  847.67 
2833.7  2057.3  847.67 
2833.7  2057.3  847.67 
2833.7  2057.3  847.67 
2833.7  2057.3  847.67 
2833.7  2057.3  847.67 
2833.7  2057.3  847.67 
2833.7  2057.3  847.67 
4345.7  4362.3  2260.7 
4345.7  4362.3  2260.7 
4345.7  4362.3  2260.7 
4345.7  4362.3  2260.7 
4345.7  4362.3  2260.7 
4345.7  4362.3  2260.7 
4345.7  4362.3  2260.7 
4345.7  4362.3  2260.7 
4345.7  4362.3  2260.7 
4345.7  4362.3  2260.7 
4345.7  4362.3  2260.7 
1852.3  1683  565 
1852.3  1683  565 
1852.3  1683  565 
1852.3  1683  565 
1852.3  1683  565 
1852.3  1683  565 
1852.3  1683  565 
1852.3  1683  565 
1852.3  1683  565 
1852.3  1683  565 
1852.3  1683  565 
2377.3  2334  1332 
2377.3  2334  1332 
2377.3  2334  1332 
2377.3  2334  1332 
2377.3  2334  1332 
2377.3  2334  1332 
2377.3  2334  1332 
2377.3  2334  1332 
2377.3  2334  1332 
2377.3  2334  1332 
2377.3  2334  1332 
3677  1214.3  2123.3 
3677  1214.3  2123.3 
3677  1214.3  2123.3 
3677  1214.3  2123.3 
3677  1214.3  2123.3 
3677  1214.3  2123.3 
3677  1214.3  2123.3 
3677  1214.3  2123.3 
3677  1214.3  2123.3 
3677  1214.3  2123.3 
3677  1214.3  2123.3 
3677  1214.3  2123.3 
3722.3  2140  2489.3 
3722.3  2140  2489.3 
3722.3  2140  2489.3 
3722.3  2140  2489.3 
3722.3  2140  2489.3 
3722.3  2140  2489.3 
3722.3  2140  2489.3 
5047  4450.3  2729.7 
5047  4450.3  2729.7 
5047  4450.3  2729.7 
5047  4450.3  2729.7 
5047  4450.3  2729.7 
5047  4450.3  2729.7 
5047  4450.3  2729.7 
5047  4450.3  2729.7 
5047  4450.3  2729.7 
5047  4450.3  2729.7 
5047  4450.3  2729.7 
5047  4450.3  2729.7 
5047  4450.3  2729.7 
3560.3  3138  3679.3 
3560.3  3138  3679.3 
3560.3  3138  3679.3 
3560.3  3138  3679.3 
3560.3  3138  3679.3 
3560.3  3138  3679.3 
3560.3  3138  3679.3 
3560.3  3138  3679.3 
3560.3  3138  3679.3 
3560.3  3138  3679.3 
3560.3  3138  3679.3 
2584  1822.7  603.33 
2584  1822.7  603.33 
2584  1822.7  603.33 
2584  1822.7  603.33 
2584  1822.7  603.33 
2584  1822.7  603.33 
2584  1822.7  603.33 
2584  1822.7  603.33 
2584  1822.7  603.33 
2584  1822.7  603.33 
3415.7  1928.3  855 
3415.7  1928.3  855 
3415.7  1928.3  855 
3415.7  1928.3  855 
3415.7  1928.3  855 
3415.7  1928.3  855 
3415.7  1928.3  855 
3415.7  1928.3  855 
3415.7  1928.3  855 
3415.7  1928.3  855 
3415.7  1928.3  855 
3101  1853  675 
3101  1853  675 
3101  1853  675 
3101  1853  675 
3101  1853  675 
3101  1853  675 
3101  1853  675 
3101  1853  675 
1962.7  1130.3  964.33 
1962.7  1130.3  964.33 
1962.7  1130.3  964.33 
1962.7  1130.3  964.33 
1962.7  1130.3  964.33 
1962.7  1130.3  964.33 
1962.7  1130.3  964.33 
1962.7  1130.3  964.33 
1962.7  1130.3  964.33 
1962.7  1130.3  964.33 
1962.7  1130.3  964.33 
1962.7  1130.3  964.33 
1962.7  1130.3  964.33 
1962.7  1130.3  964.33 
1962.7  1130.3  964.33 
1962.7  1130.3  964.33 
1962.7  1130.3  964.33 
1962.7  1130.3  964.33 
1962.7  1130.3  964.33 
1962.7  1130.3  964.33 
1962.7  1130.3  964.33 
1962.7  1130.3  964.33 
1962.7  1130.3  964.33 
1962.7  1130.3  964.33 
1242  1046.7  563.67 
1242  1046.7  563.67 
1242  1046.7  563.67 
1242  1046.7  563.67 
1242  1046.7  563.67 
1242  1046.7  563.67 
1242  1046.7  563.67 
1242  1046.7  563.67 
1242  1046.7  563.67 
1242  1046.7  563.67 
1242  1046.7  563.67 
1730.3  1343.7  2063.3 
1730.3  1343.7  2063.3 
1730.3  1343.7  2063.3 
1730.3  1343.7  2063.3 
1730.3  1343.7  2063.3 
1730.3  1343.7  2063.3 
1730.3  1343.7  2063.3 
1730.3  1343.7  2063.3 
1730.3  1343.7  2063.3 
1730.3  1343.7  2063.3 
1730.3  1343.7  2063.3 
2767.7  2340  1618.3 
2767.7  2340  1618.3 
2767.7  2340  1618.3 
2767.7  2340  1618.3 
2767.7  2340  1618.3 
2767.7  2340  1618.3 
2767.7  2340  1618.3 
2767.7  2340  1618.3 
2767.7  2340  1618.3 
2767.7  2340  1618.3 
2767.7  2340  1618.3 
3240  2971  1582.7 
3240  2971  1582.7 
3240  2971  1582.7 
3240  2971  1582.7 
3240  2971  1582.7 
3240  2971  1582.7 
3240  2971  1582.7 
3240  2971  1582.7 
3240  2971  1582.7 
3240  2971  1582.7 
3240  2971  1582.7 
4131.3  2129.3  1115 
4131.3  2129.3  1115 
4131.3  2129.3  1115 
4131.3  2129.3  1115 
4131.3  2129.3  1115 
4131.3  2129.3  1115 
4131.3  2129.3  1115 
4131.3  2129.3  1115 
4131.3  2129.3  1115 
4131.3  2129.3  1115 
4131.3  2129.3  1115 
1619.7  727  476.67 
1619.7  727  476.67 
1619.7  727  476.67 
1619.7  727  476.67 
1619.7  727  476.67 
1619.7  727  476.67 
1619.7  727  476.67 
1619.7  727  476.67 
1619.7  727  476.67 
1619.7  727  476.67 
1619.7  727  476.67 
3188.7  1965  1085 
3188.7  1965  1085 
3188.7  1965  1085 
3188.7  1965  1085 
3188.7  1965  1085 
3188.7  1965  1085 
3188.7  1965  1085 
3188.7  1965  1085 
3188.7  1965  1085 
3188.7  1965  1085 
3188.7  1965  1085 
5554  3712.3  2696 
5554  3712.3  2696 
5554  3712.3  2696 
5554  3712.3  2696 
5554  3712.3  2696 
5554  3712.3  2696 
5554  3712.3  2696 
5554  3712.3  2696 
5554  3712.3  2696 
5554  3712.3  2696 
5554  3712.3  2696 
2492.3  1633  1104.7 
2492.3  1633  1104.7 
2492.3  1633  1104.7 
2492.3  1633  1104.7 
2492.3  1633  1104.7 
2492.3  1633  1104.7 
2492.3  1633  1104.7 
2492.3  1633  1104.7 
2492.3  1633  1104.7 
2492.3  1633  1104.7 
2492.3  1633  1104.7 
2927.3  2084.3  659 
2927.3  2084.3  659 
2927.3  2084.3  659 
2927.3  2084.3  659 
2927.3  2084.3  659 
2927.3  2084.3  659 
2927.3  2084.3  659 
2927.3  2084.3  659 
2927.3  2084.3  659 
2927.3  2084.3  659 
2927.3  2084.3  659 
2467.3  1538  612 
2467.3  1538  612 
2467.3  1538  612 
2467.3  1538  612 
2467.3  1538  612 
2467.3  1538  612 
2467.3  1538  612 
2467.3  1538  612 
2467.3  1538  612 
2467.3  1538  612 
2467.3  1538  612 
3028  2640.3  1262.3 
3028  2640.3  1262.3 
3028  2640.3  1262.3 
3028  2640.3  1262.3 
3028  2640.3  1262.3 
3028  2640.3  1262.3 
3028  2640.3  1262.3 
3028  2640.3  1262.3 
3028  2640.3  1262.3 
4792  3757.7  1797.7 
4792  3757.7  1797.7 
4792  3757.7  1797.7 
4792  3757.7  1797.7 
4792  3757.7  1797.7 
4792  3757.7  1797.7 
4792  3757.7  1797.7 
4792  3757.7  1797.7 
4792  3757.7  1797.7 
4792  3757.7  1797.7 
4792  3757.7  1797.7 
4792  3757.7  1797.7 
5192.7  5469  6404.3 
5192.7  5469  6404.3 
5192.7  5469  6404.3 
5192.7  5469  6404.3 
5192.7  5469  6404.3 
5192.7  5469  6404.3 
5192.7  5469  6404.3 
5192.7  5469  6404.3 
5192.7  5469  6404.3 
5192.7  5469  6404.3 
5192.7  5469  6404.3 
3355.3  4087.7  6908 
3355.3  4087.7  6908 
3355.3  4087.7  6908 
3355.3  4087.7  6908 
3355.3  4087.7  6908 
3355.3  4087.7  6908 
3355.3  4087.7  6908 
3355.3  4087.7  6908 
3355.3  4087.7  6908 
3355.3  4087.7  6908 
3355.3  4087.7  6908 
2592.3  1406.7  591 
2592.3  1406.7  591 
2592.3  1406.7  591 
2592.3  1406.7  591 
2592.3  1406.7  591 
2592.3  1406.7  591 
2592.3  1406.7  591 
2592.3  1406.7  591 
2592.3  1406.7  591 
2592.3  1406.7  591 
2592.3  1406.7  591 
1130.3  332.33  210.67 
1130.3  332.33  210.67 
1130.3  332.33  210.67 
1130.3  332.33  210.67 
1130.3  332.33  210.67 
1130.3  332.33  210.67 
1130.3  332.33  210.67 
1130.3  332.33  210.67 
1130.3  332.33  210.67 
1130.3  332.33  210.67 
1130.3  332.33  210.67 
1130.3  332.33  210.67 
1130.3  332.33  210.67 
3154  2222.3  1181.3 
3154  2222.3  1181.3 
3154  2222.3  1181.3 
3154  2222.3  1181.3 
3154  2222.3  1181.3 
3154  2222.3  1181.3 
3154  2222.3  1181.3 
3154  2222.3  1181.3 
3154  2222.3  1181.3 
3154  2222.3  1181.3 
3154  2222.3  1181.3 
3154  2222.3  1181.3 
3154  2222.3  1181.3 
4569.7  3150.3  2726.7 
4569.7  3150.3  2726.7 
4569.7  3150.3  2726.7 
4569.7  3150.3  2726.7 
4569.7  3150.3  2726.7 
4569.7  3150.3  2726.7 
4569.7  3150.3  2726.7 
4569.7  3150.3  2726.7 
4569.7  3150.3  2726.7 
4569.7  3150.3  2726.7 
4569.7  3150.3  2726.7 
4569.7  3150.3  2726.7 
4569.7  3150.3  2726.7 
4569.7  3150.3  2726.7 
4569.7  3150.3  2726.7 
4569.7  3150.3  2726.7 
4569.7  3150.3  2726.7 
4569.7  3150.3  2726.7 
4569.7  3150.3  2726.7 
4569.7  3150.3  2726.7 
4569.7  3150.3  2726.7 
4569.7  3150.3  2726.7 
4569.7  3150.3  2726.7 
4569.7  3150.3  2726.7 
4569.7  3150.3  2726.7 
4569.7  3150.3  2726.7 
1616.3  332.33  222.33 
1616.3  332.33  222.33 
1616.3  332.33  222.33 
1616.3  332.33  222.33 
1616.3  332.33  222.33 
1616.3  332.33  222.33 
1616.3  332.33  222.33 
1616.3  332.33  222.33 
1616.3  332.33  222.33 
1616.3  332.33  222.33 
1616.3  332.33  222.33 
3241.3  2141  871.33 
3241.3  2141  871.33 
3241.3  2141  871.33 
3241.3  2141  871.33 
3241.3  2141  871.33 
3241.3  2141  871.33 
3241.3  2141  871.33 
3241.3  2141  871.33 
3241.3  2141  871.33 
3241.3  2141  871.33 
3241.3  2141  871.33 
1419.3  946.33  569 
1419.3  946.33  569 
1419.3  946.33  569 
1419.3  946.33  569 
1419.3  946.33  569 
1419.3  946.33  569 
1419.3  946.33  569 
1419.3  946.33  569 
1419.3  946.33  569 
1419.3  946.33  569 
1419.3  946.33  569 
3809.3  3152  3218.3 
3809.3  3152  3218.3 
3809.3  3152  3218.3 
3809.3  3152  3218.3 
3809.3  3152  3218.3 
3809.3  3152  3218.3 
3809.3  3152  3218.3 
3809.3  3152  3218.3 
3809.3  3152  3218.3 
3809.3  3152  3218.3 
3809.3  3152  3218.3 
2454  844.67  547.33 
2454  844.67  547.33 
2454  844.67  547.33 
2454  844.67  547.33 
2454  844.67  547.33 
2454  844.67  547.33 
2454  844.67  547.33 
2454  844.67  547.33 
2454  844.67  547.33 
2454  844.67  547.33 
2454  844.67  547.33 
1400  592.67  410 
1400  592.67  410 
1400  592.67  410 
1400  592.67  410 
1400  592.67  410 
1400  592.67  410 
1400  592.67  410 
1400  592.67  410 
1400  592.67  410 
1400  592.67  410 
1400  592.67  410 
1400  592.67  410 
2479.7  1834.3  1966 
2479.7  1834.3  1966 
2479.7  1834.3  1966 
2479.7  1834.3  1966 
2479.7  1834.3  1966 
2479.7  1834.3  1966 
2479.7  1834.3  1966 
2479.7  1834.3  1966 
2479.7  1834.3  1966 
2479.7  1834.3  1966 
2479.7  1834.3  1966 
2857.3  1428.3  1243.7 
2857.3  1428.3  1243.7 
2857.3  1428.3  1243.7 
2857.3  1428.3  1243.7 
2857.3  1428.3  1243.7 
2857.3  1428.3  1243.7 
2857.3  1428.3  1243.7 
2857.3  1428.3  1243.7 
2857.3  1428.3  1243.7 
2857.3  1428.3  1243.7 
2857.3  1428.3  1243.7 
3101  1587  1193.3 
3101  1587  1193.3 
3101  1587  1193.3 
3101  1587  1193.3 
3101  1587  1193.3 
3101  1587  1193.3 
3101  1587  1193.3 
3101  1587  1193.3 
3101  1587  1193.3 
3101  1587  1193.3 
3101  1587  1193.3 
4374  2450.3  3285.7 
4374  2450.3  3285.7 
4374  2450.3  3285.7 
4374  2450.3  3285.7 
4374  2450.3  3285.7 
4374  2450.3  3285.7 
4374  2450.3  3285.7 
4374  2450.3  3285.7 
4374  2450.3  3285.7 
4374  2450.3  3285.7 
4374  2450.3  3285.7 
4374  2450.3  3285.7 
4374  2450.3  3285.7 
1480.7  722.33  508 
1480.7  722.33  508 
1480.7  722.33  508 
1480.7  722.33  508 
1480.7  722.33  508 
1480.7  722.33  508 
1480.7  722.33  508 
1480.7  722.33  508 
1300.7  623  364.33 
1300.7  623  364.33 
1300.7  623  364.33 
1300.7  623  364.33 
1300.7  623  364.33 
1300.7  623  364.33 
1300.7  623  364.33 
1300.7  623  364.33 
1300.7  623  364.33 
1300.7  623  364.33 
1300.7  623  364.33 
1300.7  623  364.33 
1300.7  623  364.33 
1300.7  623  364.33 
1300.7  623  364.33 
1300.7  623  364.33 
1300.7  623  364.33 
1300.7  623  364.33 
1300.7  623  364.33 
1300.7  623  364.33 
1300.7  623  364.33 
1300.7  623  364.33 
1300.7  623  364.33 
1300.7  623  364.33 
1300.7  623  364.33 
1300.7  623  364.33 
1300.7  623  364.33 
1300.7  623  364.33 
1300.7  623  364.33 
1300.7  623  364.33 
1300.7  623  364.33 
1300.7  623  364.33 
1300.7  623  364.33 
1300.7  623  364.33 
1300.7  623  364.33 
1300.7  623  364.33 
1300.7  623  364.33 
1300.7  623  364.33 
1300.7  623  364.33 
1300.7  623  364.33 
1300.7  623  364.33 
3611.7  3308.3  3762 
3611.7  3308.3  3762 
3611.7  3308.3  3762 
3611.7  3308.3  3762 
3611.7  3308.3  3762 
3611.7  3308.3  3762 
3611.7  3308.3  3762 
3611.7  3308.3  3762 
3611.7  3308.3  3762 
3611.7  3308.3  3762 
3611.7  3308.3  3762 
2930.3  1543  1259 
2930.3  1543  1259 
2930.3  1543  1259 
2930.3  1543  1259 
2930.3  1543  1259 
2930.3  1543  1259 
2930.3  1543  1259 
2930.3  1543  1259 
2930.3  1543  1259 
2930.3  1543  1259 
2930.3  1543  1259 
3441  2015.3  1134.3 
3441  2015.3  1134.3 
3441  2015.3  1134.3 
3441  2015.3  1134.3 
3441  2015.3  1134.3 
3441  2015.3  1134.3 
3441  2015.3  1134.3 
3441  2015.3  1134.3 
3441  2015.3  1134.3 
3441  2015.3  1134.3 
3441  2015.3  1134.3 
2356.7  1207.7  819.33 
2356.7  1207.7  819.33 
2356.7  1207.7  819.33 
2356.7  1207.7  819.33 
2356.7  1207.7  819.33 
2356.7  1207.7  819.33 
2356.7  1207.7  819.33 
2356.7  1207.7  819.33 
1900.7  1032.7  550 
1900.7  1032.7  550 
1900.7  1032.7  550 
1900.7  1032.7  550 
1900.7  1032.7  550 
1900.7  1032.7  550 
1900.7  1032.7  550 
1900.7  1032.7  550 
1900.7  1032.7  550 
1900.7  1032.7  550 
1900.7  1032.7  550 
1437.3  539  350 
1437.3  539  350 
1437.3  539  350 
1437.3  539  350 
1437.3  539  350 
1437.3  539  350 
1437.3  539  350 
1437.3  539  350 
1437.3  539  350 
1437.3  539  350 
1437.3  539  350 
1437.3  539  350 
1437.3  539  350 
1437.3  539  350 
2409  772  489 
2409  772  489 
2409  772  489 
2409  772  489 
2409  772  489 
2409  772  489 
2409  772  489 
2409  772  489 
2409  772  489 
2409  772  489 
2409  772  489 
2409  772  489 
2409  772  489 
2409  772  489 
2409  772  489 
1481  791  595 
1481  791  595 
1481  791  595 
1481  791  595 
1481  791  595 
1481  791  595 
1481  791  595 
1481  791  595 
1481  791  595 
1481  791  595 
1481  791  595 
2884.3  1772.7  1057 
2884.3  1772.7  1057 
2884.3  1772.7  1057 
2884.3  1772.7  1057 
2884.3  1772.7  1057 
2884.3  1772.7  1057 
2884.3  1772.7  1057 
2884.3  1772.7  1057 
2884.3  1772.7  1057 
2884.3  1772.7  1057 
2884.3  1772.7  1057 
941  245  209 
941  245  209 
941  245  209 
941  245  209 
941  245  209 
941  245  209 
941  245  209 
941  245  209 
941  245  209 
941  245  209 
941  245  209 
1955.7  1238.7  658.33 
1955.7  1238.7  658.33 
1955.7  1238.7  658.33 
1955.7  1238.7  658.33 
1955.7  1238.7  658.33 
1955.7  1238.7  658.33 
1955.7  1238.7  658.33 
1955.7  1238.7  658.33 
1955.7  1238.7  658.33 
1955.7  1238.7  658.33 
1955.7  1238.7  658.33 
2421.7  1631.3  1176.3 
2421.7  1631.3  1176.3 
2421.7  1631.3  1176.3 
2421.7  1631.3  1176.3 
2421.7  1631.3  1176.3 
2421.7  1631.3  1176.3 
2421.7  1631.3  1176.3 
2421.7  1631.3  1176.3 
2421.7  1631.3  1176.3 
2421.7  1631.3  1176.3 
2421.7  1631.3  1176.3 
2372.7  1626.3  1255 
2372.7  1626.3  1255 
2372.7  1626.3  1255 
2372.7  1626.3  1255 
2372.7  1626.3  1255 
2372.7  1626.3  1255 
2372.7  1626.3  1255 
2372.7  1626.3  1255 
2372.7  1626.3  1255 
2372.7  1626.3  1255 
2372.7  1626.3  1255 
3088  2775.7  1543 
3088  2775.7  1543 
3088  2775.7  1543 
3088  2775.7  1543 
3088  2775.7  1543 
3088  2775.7  1543 
3088  2775.7  1543 
3088  2775.7  1543 
3088  2775.7  1543 
3088  2775.7  1543 
3088  2775.7  1543 
471.33  451.33  319.67 
471.33  451.33  319.67 
471.33  451.33  319.67 
471.33  451.33  319.67 
471.33  451.33  319.67 
471.33  451.33  319.67 
471.33  451.33  319.67 
471.33  451.33  319.67 
471.33  451.33  319.67 
471.33  451.33  319.67 
471.33  451.33  319.67 
2711.7  2189.3  3138.3 
2711.7  2189.3  3138.3 
2711.7  2189.3  3138.3 
2711.7  2189.3  3138.3 
2711.7  2189.3  3138.3 
2711.7  2189.3  3138.3 
2711.7  2189.3  3138.3 
2711.7  2189.3  3138.3 
2711.7  2189.3  3138.3 
2711.7  2189.3  3138.3 
2711.7  2189.3  3138.3 
3058.3  2350.3  1400.3 
3058.3  2350.3  1400.3 
3058.3  2350.3  1400.3 
3058.3  2350.3  1400.3 
3058.3  2350.3  1400.3 
3058.3  2350.3  1400.3 
3058.3  2350.3  1400.3 
3058.3  2350.3  1400.3 
3058.3  2350.3  1400.3 
3058.3  2350.3  1400.3 
1491.7  1151.7  833 
1491.7  1151.7  833 
1491.7  1151.7  833 
1491.7  1151.7  833 
1491.7  1151.7  833 
1491.7  1151.7  833 
1491.7  1151.7  833 
1491.7  1151.7  833 
1491.7  1151.7  833 
1491.7  1151.7  833 
1491.7  1151.7  833 
1491.7  1151.7  833 
1491.7  1151.7  833 
2676.7  1870  890 
2676.7  1870  890 
2676.7  1870  890 
2676.7  1870  890 
2676.7  1870  890 
2676.7  1870  890 
2676.7  1870  890 
2676.7  1870  890 
2676.7  1870  890 
2676.7  1870  890 
2676.7  1870  890 
716  570  505.67 
716  570  505.67 
716  570  505.67 
716  570  505.67 
716  570  505.67 
716  570  505.67 
716  570  505.67 
716  570  505.67 
716  570  505.67 
716  570  505.67 
716  570  505.67 
2617.7  2709  2701.7 
2617.7  2709  2701.7 
2617.7  2709  2701.7 
2617.7  2709  2701.7 
2617.7  2709  2701.7 
2617.7  2709  2701.7 
2617.7  2709  2701.7 
2617.7  2709  2701.7 
2617.7  2709  2701.7 
2617.7  2709  2701.7 
2617.7  2709  2701.7 
2617.7  2709  2701.7 
1430.3  942  571 
1430.3  942  571 
1430.3  942  571 
1430.3  942  571 
1430.3  942  571 
1430.3  942  571 
1430.3  942  571 
1430.3  942  571 
1430.3  942  571 
1430.3  942  571 
1430.3  942  571 
1363.7  775.67  606.67 
1363.7  775.67  606.67 
1363.7  775.67  606.67 
1363.7  775.67  606.67 
1363.7  775.67  606.67 
1363.7  775.67  606.67 
1363.7  775.67  606.67 
1363.7  775.67  606.67 
1363.7  775.67  606.67 
2736.7  2188.3  2616.7 
2736.7  2188.3  2616.7 
2736.7  2188.3  2616.7 
2736.7  2188.3  2616.7 
2736.7  2188.3  2616.7 
2736.7  2188.3  2616.7 
2736.7  2188.3  2616.7 
2736.7  2188.3  2616.7 
2736.7  2188.3  2616.7 
2736.7  2188.3  2616.7 
2736.7  2188.3  2616.7 
2124  1554  1024 
2124  1554  1024 
2124  1554  1024 
2124  1554  1024 
2124  1554  1024 
2124  1554  1024 
2124  1554  1024 
2124  1554  1024 
2124  1554  1024 
2124  1554  1024 
2124  1554  1024 
639  311.33  274 
639  311.33  274 
639  311.33  274 
639  311.33  274 
639  311.33  274 
639  311.33  274 
639  311.33  274 
639  311.33  274 
639  311.33  274 
639  311.33  274 
639  311.33  274 
1412.3  814.33  512 
1412.3  814.33  512 
1412.3  814.33  512 
1412.3  814.33  512 
1412.3  814.33  512 
1412.3  814.33  512 
1412.3  814.33  512 
1412.3  814.33  512 
1412.3  814.33  512 
1412.3  814.33  512 
1412.3  814.33  512 
935  439.33  293 
935  439.33  293 
935  439.33  293 
935  439.33  293 
935  439.33  293 
935  439.33  293 
935  439.33  293 
935  439.33  293 
935  439.33  293 
935  439.33  293 
935  439.33  293 
935  439.33  293 
935  439.33  293 
935  439.33  293 
957.67  404  438.33 
957.67  404  438.33 
957.67  404  438.33 
957.67  404  438.33 
957.67  404  438.33 
957.67  404  438.33 
957.67  404  438.33 
957.67  404  438.33 
957.67  404  438.33 
957.67  404  438.33 
957.67  404  438.33 
888.33  511.33  329.33 
888.33  511.33  329.33 
888.33  511.33  329.33 
888.33  511.33  329.33 
888.33  511.33  329.33 
888.33  511.33  329.33 
888.33  511.33  329.33 
888.33  511.33  329.33 
888.33  511.33  329.33 
888.33  511.33  329.33 
888.33  511.33  329.33 
1116.3  809.33  406 
1116.3  809.33  406 
1116.3  809.33  406 
1116.3  809.33  406 
1116.3  809.33  406 
1116.3  809.33  406 
1116.3  809.33  406 
1116.3  809.33  406 
1116.3  809.33  406 
1116.3  809.33  406 
1116.3  809.33  406 
1300.3  831.67  737.67 
1300.3  831.67  737.67 
1300.3  831.67  737.67 
1300.3  831.67  737.67 
1300.3  831.67  737.67 
1300.3  831.67  737.67 
1300.3  831.67  737.67 
1300.3  831.67  737.67 
1300.3  831.67  737.67 
1300.3  831.67  737.67 
1300.3  831.67  737.67 
1724.7  1265.7  728.67 
1724.7  1265.7  728.67 
1724.7  1265.7  728.67 
1724.7  1265.7  728.67 
1724.7  1265.7  728.67 
1724.7  1265.7  728.67 
1724.7  1265.7  728.67 
1724.7  1265.7  728.67 
1724.7  1265.7  728.67 
1724.7  1265.7  728.67 
1724.7  1265.7  728.67 
1938.3  1622.3  1079.7 
1938.3  1622.3  1079.7 
1938.3  1622.3  1079.7 
1938.3  1622.3  1079.7 
1938.3  1622.3  1079.7 
1938.3  1622.3  1079.7 
1938.3  1622.3  1079.7 
1938.3  1622.3  1079.7 
1938.3  1622.3  1079.7 
1938.3  1622.3  1079.7 
1938.3  1622.3  1079.7 
1536.7  879.67  601 
1536.7  879.67  601 
1536.7  879.67  601 
1536.7  879.67  601 
1536.7  879.67  601 
1536.7  879.67  601 
1536.7  879.67  601 
1536.7  879.67  601 
1536.7  879.67  601 
499  168.33  184 
499  168.33  184 
499  168.33  184 
499  168.33  184 
499  168.33  184 
499  168.33  184 
499  168.33  184 
499  168.33  184 
499  168.33  184 
499  168.33  184 
499  168.33  184 
499  168.33  184 
499  168.33  184 
499  168.33  184 
499  168.33  184 
956.33  317.67  414 
956.33  317.67  414 
956.33  317.67  414 
956.33  317.67  414 
956.33  317.67  414 
956.33  317.67  414 
956.33  317.67  414 
956.33  317.67  414 
956.33  317.67  414 
956.33  317.67  414 
956.33  317.67  414 
1225  608.33  603.67 
1225  608.33  603.67 
1225  608.33  603.67 
1225  608.33  603.67 
1225  608.33  603.67 
1225  608.33  603.67 
1225  608.33  603.67 
1225  608.33  603.67 
1225  608.33  603.67 
1225  608.33  603.67 
1225  608.33  603.67 
1636  908.33  945.33 
1636  908.33  945.33 
1636  908.33  945.33 
1636  908.33  945.33 
1636  908.33  945.33 
1636  908.33  945.33 
1636  908.33  945.33 
1636  908.33  945.33 
1636  908.33  945.33 
1636  908.33  945.33 
1636  908.33  945.33 
1636  908.33  945.33 
1636  908.33  945.33 
887  847.33  1096.3 
887  847.33  1096.3 
887  847.33  1096.3 
887  847.33  1096.3 
887  847.33  1096.3 
887  847.33  1096.3 
887  847.33  1096.3 
887  847.33  1096.3 
887  847.33  1096.3 
887  847.33  1096.3 
941  916  362 
941  916  362 
941  916  362 
941  916  362 
941  916  362 
941  916  362 
941  916  362 
941  916  362 
941  916  362 
941  916  362 
941  916  362 
1215.7  824.33  503 
1215.7  824.33  503 
1215.7  824.33  503 
1215.7  824.33  503 
1215.7  824.33  503 
1215.7  824.33  503 
1215.7  824.33  503 
1215.7  824.33  503 
1215.7  824.33  503 
1215.7  824.33  503 
1215.7  824.33  503 
1050.3  883  627 
1050.3  883  627 
1050.3  883  627 
1050.3  883  627 
1050.3  883  627 
1050.3  883  627 
1050.3  883  627 
1050.3  883  627 
1050.3  883  627 
1050.3  883  627 
1050.3  883  627 
1118  1306.3  885 
1118  1306.3  885 
1118  1306.3  885 
1118  1306.3  885 
1118  1306.3  885 
1118  1306.3  885 
1118  1306.3  885 
1118  1306.3  885 
1118  1306.3  885 
1118  1306.3  885 
537.67  425.33  350 
537.67  425.33  350 
537.67  425.33  350 
537.67  425.33  350 
537.67  425.33  350 
537.67  425.33  350 
537.67  425.33  350 
537.67  425.33  350 
537.67  425.33  350 
537.67  425.33  350 
537.67  425.33  350 
682.33  453.67  355.33 
682.33  453.67  355.33 
682.33  453.67  355.33 
682.33  453.67  355.33 
682.33  453.67  355.33 
682.33  453.67  355.33 
682.33  453.67  355.33 
682.33  453.67  355.33 
682.33  453.67  355.33 
682.33  453.67  355.33 
682.33  453.67  355.33 
495.33  295.67  233.67 
495.33  295.67  233.67 
495.33  295.67  233.67 
495.33  295.67  233.67 
495.33  295.67  233.67 
495.33  295.67  233.67 
495.33  295.67  233.67 
495.33  295.67  233.67 
495.33  295.67  233.67 
495.33  295.67  233.67 
495.33  295.67  233.67 
1489.7  1428  1458 
1489.7  1428  1458 
1489.7  1428  1458 
1489.7  1428  1458 
1489.7  1428  1458 
1489.7  1428  1458 
1489.7  1428  1458 
1489.7  1428  1458 
1489.7  1428  1458 
1489.7  1428  1458 
1489.7  1428  1458 
1379.7  1344  1360.3 
1379.7  1344  1360.3 
1379.7  1344  1360.3 
1379.7  1344  1360.3 
1379.7  1344  1360.3 
1379.7  1344  1360.3 
1379.7  1344  1360.3 
1379.7  1344  1360.3 
1379.7  1344  1360.3 
1379.7  1344  1360.3 
993.67  1156.7  1885 
993.67  1156.7  1885 
993.67  1156.7  1885 
993.67  1156.7  1885 
993.67  1156.7  1885 
993.67  1156.7  1885 
993.67  1156.7  1885 
993.67  1156.7  1885 
993.67  1156.7  1885 
993.67  1156.7  1885 
993.67  1156.7  1885 
1634.3  1934.7  3454.3 
1634.3  1934.7  3454.3 
1634.3  1934.7  3454.3 
1634.3  1934.7  3454.3 
1634.3  1934.7  3454.3 
1634.3  1934.7  3454.3 
1634.3  1934.7  3454.3 
1634.3  1934.7  3454.3 
1634.3  1934.7  3454.3 
1634.3  1934.7  3454.3 
1634.3  1934.7  3454.3 
1274.3  972.67  678 
1274.3  972.67  678 
1274.3  972.67  678 
1274.3  972.67  678 
1274.3  972.67  678 
1274.3  972.67  678 
1274.3  972.67  678 
1274.3  972.67  678 
1274.3  972.67  678 
1274.3  972.67  678 
1274.3  972.67  678 
777  860.67  871 
777  860.67  871 
777  860.67  871 
777  860.67  871 
777  860.67  871 
777  860.67  871 
777  860.67  871 
777  860.67  871 
777  860.67  871 
777  860.67  871 
777  860.67  871 
775.67  983.33  661 
775.67  983.33  661 
775.67  983.33  661 
775.67  983.33  661 
775.67  983.33  661 
775.67  983.33  661 
775.67  983.33  661 
775.67  983.33  661 
775.67  983.33  661 
775.67  983.33  661 
775.67  983.33  661 
426  411.67  331 
426  411.67  331 
426  411.67  331 
426  411.67  331 
426  411.67  331 
426  411.67  331 
426  411.67  331 
426  411.67  331 
426  411.67  331 
426  411.67  331 
426  411.67  331 
1692.7  1952.7  2311 
1692.7  1952.7  2311 
1692.7  1952.7  2311 
1692.7  1952.7  2311 
1692.7  1952.7  2311 
1692.7  1952.7  2311 
1692.7  1952.7  2311 
1692.7  1952.7  2311 
1692.7  1952.7  2311 
1692.7  1952.7  2311 
1692.7  1952.7  2311 
1159  690.33  645.33 
1159  690.33  645.33 
1159  690.33  645.33 
1159  690.33  645.33 
1159  690.33  645.33 
1159  690.33  645.33 
1159  690.33  645.33 
1159  690.33  645.33 
1159  690.33  645.33 
1159  690.33  645.33 
1159  690.33  645.33 
1159  690.33  645.33 
700.67  417  500.67 
700.67  417  500.67 
700.67  417  500.67 
700.67  417  500.67 
700.67  417  500.67 
700.67  417  500.67 
700.67  417  500.67 
700.67  417  500.67 
700.67  417  500.67 
700.67  417  500.67 
700.67  417  500.67 
525  532  551 
525  532  551 
525  532  551 
525  532  551 
525  532  551 
525  532  551 
525  532  551 
525  532  551 
525  532  551 
525  532  551 
525  532  551 
783.33  952.67  755.67 
783.33  952.67  755.67 
783.33  952.67  755.67 
783.33  952.67  755.67 
783.33  952.67  755.67 
783.33  952.67  755.67 
783.33  952.67  755.67 
783.33  952.67  755.67 
783.33  952.67  755.67 
783.33  952.67  755.67 
783.33  952.67  755.67 
481.33  278.33  314.67 
481.33  278.33  314.67 
481.33  278.33  314.67 
481.33  278.33  314.67 
481.33  278.33  314.67 
481.33  278.33  314.67 
481.33  278.33  314.67 
481.33  278.33  314.67 
481.33  278.33  314.67 
481.33  278.33  314.67 
481.33  278.33  314.67 
153.67  135.33  115.33 
153.67  135.33  115.33 
153.67  135.33  115.33 
153.67  135.33  115.33 
153.67  135.33  115.33 
153.67  135.33  115.33 
153.67  135.33  115.33 
153.67  135.33  115.33 
153.67  135.33  115.33 
153.67  135.33  115.33 
153.67  135.33  115.33 
1179.3  1594.7  1110 
1179.3  1594.7  1110 
1179.3  1594.7  1110 
1179.3  1594.7  1110 
1179.3  1594.7  1110 
1179.3  1594.7  1110 
1179.3  1594.7  1110 
1179.3  1594.7  1110 
1179.3  1594.7  1110 
1179.3  1594.7  1110 
1179.3  1594.7  1110 
897.67  1128  666.33 
897.67  1128  666.33 
897.67  1128  666.33 
897.67  1128  666.33 
897.67  1128  666.33 
897.67  1128  666.33 
897.67  1128  666.33 
897.67  1128  666.33 
897.67  1128  666.33 
897.67  1128  666.33 
897.67  1128  666.33 
784  603  632.67 
784  603  632.67 
784  603  632.67 
784  603  632.67 
784  603  632.67 
784  603  632.67 
784  603  632.67 
784  603  632.67 
452  401  478 
452  401  478 
452  401  478 
452  401  478 
452  401  478 
452  401  478 
452  401  478 
452  401  478 
452  401  478 
452  401  478 
452  401  478 
452  401  478 
452  401  478 
452  401  478 
452  401  478 
452  401  478 
452  401  478 
452  401  478 
452  401  478 
452  401  478 
452  401  478 
452  401  478 
452  401  478 
1320.3  1424.3  1702 
1320.3  1424.3  1702 
1320.3  1424.3  1702 
1320.3  1424.3  1702 
1320.3  1424.3  1702 
1320.3  1424.3  1702 
1320.3  1424.3  1702 
1320.3  1424.3  1702 
1320.3  1424.3  1702 
1320.3  1424.3  1702 
1320.3  1424.3  1702 
377.67  317.67  302.67 
377.67  317.67  302.67 
377.67  317.67  302.67 
377.67  317.67  302.67 
377.67  317.67  302.67 
377.67  317.67  302.67 
377.67  317.67  302.67 
377.67  317.67  302.67 
377.67  317.67  302.67 
377.67  317.67  302.67 
377.67  317.67  302.67 
811.67  930  748.33 
811.67  930  748.33 
811.67  930  748.33 
811.67  930  748.33 
811.67  930  748.33 
811.67  930  748.33 
811.67  930  748.33 
811.67  930  748.33 
811.67  930  748.33 
811.67  930  748.33 
811.67  930  748.33 
351  465.33  361.67 
351  465.33  361.67 
351  465.33  361.67 
351  465.33  361.67 
351  465.33  361.67 
351  465.33  361.67 
351  465.33  361.67 
351  465.33  361.67 
351  465.33  361.67 
351  465.33  361.67 
554  798.67  524 
554  798.67  524 
554  798.67  524 
554  798.67  524 
554  798.67  524 
554  798.67  524 
554  798.67  524 
554  798.67  524 
554  798.67  524 
554  798.67  524 
554  798.67  524 
407.33  369.33  364.67 
407.33  369.33  364.67 
407.33  369.33  364.67 
407.33  369.33  364.67 
407.33  369.33  364.67 
407.33  369.33  364.67 
407.33  369.33  364.67 
407.33  369.33  364.67 
407.33  369.33  364.67 
407.33  369.33  364.67 
407.33  369.33  364.67 
595.67  653.33  544.67 
595.67  653.33  544.67 
595.67  653.33  544.67 
595.67  653.33  544.67 
595.67  653.33  544.67 
595.67  653.33  544.67 
595.67  653.33  544.67 
595.67  653.33  544.67 
595.67  653.33  544.67 
595.67  653.33  544.67 
595.67  653.33  544.67 
583  654.33  953.67 
583  654.33  953.67 
583  654.33  953.67 
583  654.33  953.67 
583  654.33  953.67 
583  654.33  953.67 
583  654.33  953.67 
583  654.33  953.67 
822.67  1026  1227.7 
822.67  1026  1227.7 
822.67  1026  1227.7 
822.67  1026  1227.7 
822.67  1026  1227.7 
822.67  1026  1227.7 
822.67  1026  1227.7 
822.67  1026  1227.7 
822.67  1026  1227.7 
822.67  1026  1227.7 
822.67  1026  1227.7 
822.67  1026  1227.7 
822.67  1026  1227.7 
2632  3061  2441.3 
2632  3061  2441.3 
2632  3061  2441.3 
2632  3061  2441.3 
2632  3061  2441.3 
2632  3061  2441.3 
2632  3061  2441.3 
2632  3061  2441.3 
2632  3061  2441.3 
2632  3061  2441.3 
2632  3061  2441.3 
2632  3061  2441.3 
2632  3061  2441.3 
2632  3061  2441.3 
252.33  330  258.33 
252.33  330  258.33 
252.33  330  258.33 
252.33  330  258.33 
252.33  330  258.33 
252.33  330  258.33 
252.33  330  258.33 
252.33  330  258.33 
252.33  330  258.33 
252.33  330  258.33 
252.33  330  258.33 
422  527  458.33 
422  527  458.33 
422  527  458.33 
422  527  458.33 
422  527  458.33 
422  527  458.33 
422  527  458.33 
422  527  458.33 
422  527  458.33 
422  527  458.33 
422  527  458.33 
746  652.67  628.67 
746  652.67  628.67 
746  652.67  628.67 
746  652.67  628.67 
746  652.67  628.67 
746  652.67  628.67 
746  652.67  628.67 
746  652.67  628.67 
746  652.67  628.67 
746  652.67  628.67 
746  652.67  628.67 
488  502  589.67 
488  502  589.67 
488  502  589.67 
488  502  589.67 
488  502  589.67 
488  502  589.67 
488  502  589.67 
488  502  589.67 
488  502  589.67 
488  502  589.67 
562  618.33  626.33 
562  618.33  626.33 
562  618.33  626.33 
562  618.33  626.33 
562  618.33  626.33 
562  618.33  626.33 
562  618.33  626.33 
562  618.33  626.33 
562  618.33  626.33 
562  618.33  626.33 
562  618.33  626.33 
651  810.67  938 
651  810.67  938 
651  810.67  938 
651  810.67  938 
651  810.67  938 
651  810.67  938 
651  810.67  938 
651  810.67  938 
651  810.67  938 
651  810.67  938 
651  810.67  938 
823  1287.7  7924.7 
823  1287.7  7924.7 
823  1287.7  7924.7 
823  1287.7  7924.7 
823  1287.7  7924.7 
823  1287.7  7924.7 
823  1287.7  7924.7 
823  1287.7  7924.7 
823  1287.7  7924.7 
823  1287.7  7924.7 
823  1287.7  7924.7 
780.33  1040.7  941.67 
780.33  1040.7  941.67 
780.33  1040.7  941.67 
780.33  1040.7  941.67 
780.33  1040.7  941.67 
780.33  1040.7  941.67 
780.33  1040.7  941.67 
780.33  1040.7  941.67 
780.33  1040.7  941.67 
780.33  1040.7  941.67 
780.33  1040.7  941.67 
204  252.33  257.67 
204  252.33  257.67 
204  252.33  257.67 
204  252.33  257.67 
204  252.33  257.67 
204  252.33  257.67 
204  252.33  257.67 
204  252.33  257.67 
204  252.33  257.67 
204  252.33  257.67 
204  252.33  257.67 
385.67  291.33  330.33 
385.67  291.33  330.33 
385.67  291.33  330.33 
385.67  291.33  330.33 
385.67  291.33  330.33 
385.67  291.33  330.33 
385.67  291.33  330.33 
385.67  291.33  330.33 
385.67  291.33  330.33 
385.67  291.33  330.33 
385.67  291.33  330.33 
773  714.67  1042.7 
773  714.67  1042.7 
773  714.67  1042.7 
773  714.67  1042.7 
773  714.67  1042.7 
773  714.67  1042.7 
773  714.67  1042.7 
773  714.67  1042.7 
773  714.67  1042.7 
773  714.67  1042.7 
773  714.67  1042.7 
529.33  285.67  766.67 
529.33  285.67  766.67 
529.33  285.67  766.67 
529.33  285.67  766.67 
529.33  285.67  766.67 
529.33  285.67  766.67 
529.33  285.67  766.67 
514  139  507 
514  139  507 
514  139  507 
514  139  507 
514  139  507 
514  139  507 
514  139  507 
514  139  507 
514  139  507 
514  139  507 
514  139  507 
514  139  507 
739.67  804  967.33 
739.67  804  967.33 
739.67  804  967.33 
739.67  804  967.33 
739.67  804  967.33 
739.67  804  967.33 
739.67  804  967.33 
739.67  804  967.33 
739.67  804  967.33 
739.67  804  967.33 
739.67  804  967.33 
441.67  488.33  498.67 
441.67  488.33  498.67 
441.67  488.33  498.67 
441.67  488.33  498.67 
441.67  488.33  498.67 
441.67  488.33  498.67 
441.67  488.33  498.67 
441.67  488.33  498.67 
441.67  488.33  498.67 
441.67  488.33  498.67 
441.67  488.33  498.67 
368.33  458.67  563 
368.33  458.67  563 
368.33  458.67  563 
368.33  458.67  563 
368.33  458.67  563 
368.33  458.67  563 
368.33  458.67  563 
368.33  458.67  563 
368.33  458.67  563 
368.33  458.67  563 
368.33  458.67  563 
368.33  458.67  563 
480.33  609  482.33 
480.33  609  482.33 
480.33  609  482.33 
480.33  609  482.33 
480.33  609  482.33 
480.33  609  482.33 
480.33  609  482.33 
480.33  609  482.33 
480.33  609  482.33 
480.33  609  482.33 
480.33  609  482.33 
480.67  441.33  441 
480.67  441.33  441 
480.67  441.33  441 
480.67  441.33  441 
480.67  441.33  441 
480.67  441.33  441 
480.67  441.33  441 
480.67  441.33  441 
480.67  441.33  441 
480.67  441.33  441 
480.67  441.33  441 
520.67  624.33  650.67 
520.67  624.33  650.67 
520.67  624.33  650.67 
520.67  624.33  650.67 
520.67  624.33  650.67 
520.67  624.33  650.67 
520.67  624.33  650.67 
520.67  624.33  650.67 
520.67  624.33  650.67 
520.67  624.33  650.67 
520.67  624.33  650.67 
352.33  310.67  250 
352.33  310.67  250 
352.33  310.67  250 
352.33  310.67  250 
352.33  310.67  250 
352.33  310.67  250 
352.33  310.67  250 
352.33  310.67  250 
352.33  310.67  250 
352.33  310.67  250 
352.33  310.67  250 
367  425.67  497 
367  425.67  497 
367  425.67  497 
367  425.67  497 
367  425.67  497 
367  425.67  497 
367  425.67  497 
367  425.67  497 
367  425.67  497 
367  425.67  497 
367  425.67  497 
304.67  183  396.33 
304.67  183  396.33 
304.67  183  396.33 
304.67  183  396.33 
304.67  183  396.33 
304.67  183  396.33 
304.67  183  396.33 
304.67  183  396.33 
304.67  183  396.33 
304.67  183  396.33 
304.67  183  396.33 
66.667  70.333  71 
66.667  70.333  71 
66.667  70.333  71 
66.667  70.333  71 
66.667  70.333  71 
66.667  70.333  71 
66.667  70.333  71 
66.667  70.333  71 
66.667  70.333  71 
66.667  70.333  71 
66.667  70.333  71 
212.67  232.67  227.33 
212.67  232.67  227.33 
212.67  232.67  227.33 
212.67  232.67  227.33 
212.67  232.67  227.33 
212.67  232.67  227.33 
212.67  232.67  227.33 
212.67  232.67  227.33 
212.67  232.67  227.33 
212.67  232.67  227.33 
212.67  232.67  227.33 
647.67  599  633.67 
647.67  599  633.67 
647.67  599  633.67 
647.67  599  633.67 
647.67  599  633.67 
647.67  599  633.67 
647.67  599  633.67 
647.67  599  633.67 
647.67  599  633.67 
647.67  599  633.67 
647.67  599  633.67 
399  394  438 
399  394  438 
399  394  438 
399  394  438 
399  394  438 
399  394  438 
399  394  438 
399  394  438 
399  394  438 
399  394  438 
399  394  438 
576.67  604.67  820.33 
576.67  604.67  820.33 
576.67  604.67  820.33 
576.67  604.67  820.33 
576.67  604.67  820.33 
576.67  604.67  820.33 
576.67  604.67  820.33 
576.67  604.67  820.33 
576.67  604.67  820.33 
576.67  604.67  820.33 
576.67  604.67  820.33 
205  268.67  339.67 
205  268.67  339.67 
205  268.67  339.67 
205  268.67  339.67 
205  268.67  339.67 
205  268.67  339.67 
205  268.67  339.67 
205  268.67  339.67 
205  268.67  339.67 
205  268.67  339.67 
105.67  158  120.67 
105.67  158  120.67 
105.67  158  120.67 
105.67  158  120.67 
105.67  158  120.67 
105.67  158  120.67 
105.67  158  120.67 
105.67  158  120.67 
105.67  158  120.67 
105.67  158  120.67 
105.67  158  120.67 
595.33  459  352.67 
595.33  459  352.67 
595.33  459  352.67 
595.33  459  352.67 
595.33  459  352.67 
595.33  459  352.67 
595.33  459  352.67 
595.33  459  352.67 
595.33  459  352.67 
595.33  459  352.67 
595.33  459  352.67 
461.67  429.33  661 
461.67  429.33  661 
461.67  429.33  661 
461.67  429.33  661 
461.67  429.33  661 
461.67  429.33  661 
461.67  429.33  661 
461.67  429.33  661 
461.67  429.33  661 
461.67  429.33  661 
576  540.67  587 
576  540.67  587 
576  540.67  587 
576  540.67  587 
576  540.67  587 
576  540.67  587 
576  540.67  587 
576  540.67  587 
576  540.67  587 
576  540.67  587 
576  540.67  587 
342  352.33  386 
342  352.33  386 
342  352.33  386 
342  352.33  386 
342  352.33  386 
342  352.33  386 
342  352.33  386 
342  352.33  386 
342  352.33  386 
342  352.33  386 
342  352.33  386 
342  352.33  386 
304  173  284.33 
304  173  284.33 
304  173  284.33 
304  173  284.33 
304  173  284.33 
304  173  284.33 
304  173  284.33 
304  173  284.33 
304  173  284.33 
304  173  284.33 
304  173  284.33 
582  649  713.33 
582  649  713.33 
582  649  713.33 
582  649  713.33 
582  649  713.33 
582  649  713.33 
582  649  713.33 
582  649  713.33 
582  649  713.33 
582  649  713.33 
582  649  713.33 
743.33  846.67  1026.3 
743.33  846.67  1026.3 
743.33  846.67  1026.3 
743.33  846.67  1026.3 
743.33  846.67  1026.3 
743.33  846.67  1026.3 
743.33  846.67  1026.3 
743.33  846.67  1026.3 
743.33  846.67  1026.3 
743.33  846.67  1026.3 
743.33  846.67  1026.3 
562.67  600.67  718.33 
562.67  600.67  718.33 
562.67  600.67  718.33 
562.67  600.67  718.33 
562.67  600.67  718.33 
562.67  600.67  718.33 
562.67  600.67  718.33 
562.67  600.67  718.33 
562.67  600.67  718.33 
562.67  600.67  718.33 
562.67  600.67  718.33 
188.67  139.33  201 
188.67  139.33  201 
188.67  139.33  201 
188.67  139.33  201 
188.67  139.33  201 
188.67  139.33  201 
188.67  139.33  201 
188.67  139.33  201 
188.67  139.33  201 
188.67  139.33  201 
188.67  139.33  201 
91.667  74.667  83 
91.667  74.667  83 
91.667  74.667  83 
91.667  74.667  83 
91.667  74.667  83 
91.667  74.667  83 
91.667  74.667  83 
91.667  74.667  83 
91.667  74.667  83 
91.667  74.667  83 
91.667  74.667  83 
441.33  377.67  753.33 
441.33  377.67  753.33 
441.33  377.67  753.33 
441.33  377.67  753.33 
441.33  377.67  753.33 
441.33  377.67  753.33 
441.33  377.67  753.33 
441.33  377.67  753.33 
441.33  377.67  753.33 
441.33  377.67  753.33 
321  219.67  362.67 
321  219.67  362.67 
321  219.67  362.67 
321  219.67  362.67 
321  219.67  362.67 
321  219.67  362.67 
321  219.67  362.67 
321  219.67  362.67 
321  219.67  362.67 
321  219.67  362.67 
321  219.67  362.67 
56.667  64.333  55.333 
56.667  64.333  55.333 
56.667  64.333  55.333 
56.667  64.333  55.333 
56.667  64.333  55.333 
56.667  64.333  55.333 
56.667  64.333  55.333 
56.667  64.333  55.333 
56.667  64.333  55.333 
56.667  64.333  55.333 
548.67  324.67  170.67 
548.67  324.67  170.67 
548.67  324.67  170.67 
548.67  324.67  170.67 
548.67  324.67  170.67 
548.67  324.67  170.67 
548.67  324.67  170.67 
548.67  324.67  170.67 
548.67  324.67  170.67 
548.67  324.67  170.67 
902  668  202 
902  668  202 
902  668  202 
902  668  202 
902  668  202 
902  668  202 
902  668  202 
902  668  202 
902  668  202 
902  668  202 
902  668  202 
902  668  202 
718.33  468  187 
718.33  468  187 
718.33  468  187 
718.33  468  187 
718.33  468  187 
718.33  468  187 
718.33  468  187 
718.33  468  187 
718.33  468  187 
718.33  468  187 
718.33  468  187 
1397.7  1406.3  605.67 
1397.7  1406.3  605.67 
1397.7  1406.3  605.67 
1397.7  1406.3  605.67 
1397.7  1406.3  605.67 
1397.7  1406.3  605.67 
1397.7  1406.3  605.67 
1397.7  1406.3  605.67 
1397.7  1406.3  605.67 
1397.7  1406.3  605.67 
1397.7  1406.3  605.67 
1397.7  1406.3  605.67 
2308  2608.7  1872 
2308  2608.7  1872 
2308  2608.7  1872 
2308  2608.7  1872 
2308  2608.7  1872 
2308  2608.7  1872 
2308  2608.7  1872 
2308  2608.7  1872 
2308  2608.7  1872 
2308  2608.7  1872 
2308  2608.7  1872 
2308  2608.7  1872 
2067.7  2277.3  1633.3 
2067.7  2277.3  1633.3 
2067.7  2277.3  1633.3 
2067.7  2277.3  1633.3 
2067.7  2277.3  1633.3 
2067.7  2277.3  1633.3 
2067.7  2277.3  1633.3 
2067.7  2277.3  1633.3 
2067.7  2277.3  1633.3 
2067.7  2277.3  1633.3 
2067.7  2277.3  1633.3 
851  388.33  211 
851  388.33  211 
851  388.33  211 
851  388.33  211 
851  388.33  211 
851  388.33  211 
851  388.33  211 
851  388.33  211 
851  388.33  211 
851  388.33  211 
851  388.33  211 
851  388.33  211 
1452.7  1264.7  459 
1452.7  1264.7  459 
1452.7  1264.7  459 
1452.7  1264.7  459 
1452.7  1264.7  459 
1452.7  1264.7  459 
1452.7  1264.7  459 
1452.7  1264.7  459 
1452.7  1264.7  459 
1452.7  1264.7  459 
1452.7  1264.7  459 
2168  2555.3  659.67 
2168  2555.3  659.67 
2168  2555.3  659.67 
2168  2555.3  659.67 
2168  2555.3  659.67 
2168  2555.3  659.67 
2168  2555.3  659.67 
2168  2555.3  659.67 
2168  2555.3  659.67 
2168  2555.3  659.67 
2168  2555.3  659.67 
1432  1965.3  525.67 
1432  1965.3  525.67 
1432  1965.3  525.67 
1432  1965.3  525.67 
1432  1965.3  525.67 
1432  1965.3  525.67 
1432  1965.3  525.67 
1432  1965.3  525.67 
1432  1965.3  525.67 
1127  1209.3  351.67 
1127  1209.3  351.67 
1127  1209.3  351.67 
1127  1209.3  351.67 
1127  1209.3  351.67 
1127  1209.3  351.67 
1127  1209.3  351.67 
1127  1209.3  351.67 
1127  1209.3  351.67 
1127  1209.3  351.67 
1127  1209.3  351.67 
1131.7  746  234.33 
1131.7  746  234.33 
1131.7  746  234.33 
1131.7  746  234.33 
1131.7  746  234.33 
1131.7  746  234.33 
1131.7  746  234.33 
1131.7  746  234.33 
1131.7  746  234.33 
1131.7  746  234.33 
1027.3  682  317.33 
1027.3  682  317.33 
1027.3  682  317.33 
1027.3  682  317.33 
1027.3  682  317.33 
1027.3  682  317.33 
1027.3  682  317.33 
1027.3  682  317.33 
1027.3  682  317.33 
1027.3  682  317.33 
1027.3  682  317.33 
1651.7  1067.3  592.67 
1651.7  1067.3  592.67 
1651.7  1067.3  592.67 
1651.7  1067.3  592.67 
1651.7  1067.3  592.67 
1651.7  1067.3  592.67 
1651.7  1067.3  592.67 
1651.7  1067.3  592.67 
1651.7  1067.3  592.67 
1651.7  1067.3  592.67 
1651.7  1067.3  592.67 
1495  848  521.67 
1495  848  521.67 
1495  848  521.67 
1495  848  521.67 
1495  848  521.67 
1495  848  521.67 
1495  848  521.67 
1495  848  521.67 
1495  848  521.67 
1495  848  521.67 
1495  848  521.67 
1737.3  1892.7  646 
1737.3  1892.7  646 
1737.3  1892.7  646 
1737.3  1892.7  646 
1737.3  1892.7  646 
1737.3  1892.7  646 
1737.3  1892.7  646 
1737.3  1892.7  646 
1737.3  1892.7  646 
1737.3  1892.7  646 
1737.3  1892.7  646 
1955.3  1986  741.67 
1955.3  1986  741.67 
1955.3  1986  741.67 
1955.3  1986  741.67 
1955.3  1986  741.67 
1955.3  1986  741.67 
1955.3  1986  741.67 
1955.3  1986  741.67 
1955.3  1986  741.67 
1955.3  1986  741.67 
1955.3  1986  741.67 
1955.3  1986  741.67 
1955.3  1986  741.67 
1955.3  1986  741.67 
1955.3  1986  741.67 
1955.3  1986  741.67 
1955.3  1986  741.67 
1955.3  1986  741.67 
1955.3  1986  741.67 
1955.3  1986  741.67 
1955.3  1986  741.67 
1955.3  1986  741.67 
1955.3  1986  741.67 
1955.3  1986  741.67 
1955.3  1986  741.67 
1955.3  1986  741.67 
1955.3  1986  741.67 
1955.3  1986  741.67 
1955.3  1986  741.67 
1955.3  1986  741.67 
1955.3  1986  741.67 
2019.7  2006.3  1409 
2019.7  2006.3  1409 
2019.7  2006.3  1409 
2019.7  2006.3  1409 
2019.7  2006.3  1409 
2019.7  2006.3  1409 
2019.7  2006.3  1409 
2019.7  2006.3  1409 
2019.7  2006.3  1409 
2019.7  2006.3  1409 
2019.7  2006.3  1409 
2060.7  2516.7  1458.7 
2060.7  2516.7  1458.7 
2060.7  2516.7  1458.7 
2060.7  2516.7  1458.7 
2060.7  2516.7  1458.7 
2060.7  2516.7  1458.7 
2060.7  2516.7  1458.7 
2060.7  2516.7  1458.7 
2060.7  2516.7  1458.7 
2060.7  2516.7  1458.7 
2060.7  2516.7  1458.7 
610  401.33  226.67 
610  401.33  226.67 
610  401.33  226.67 
610  401.33  226.67 
610  401.33  226.67 
610  401.33  226.67 
610  401.33  226.67 
610  401.33  226.67 
610  401.33  226.67 
610  401.33  226.67 
610  401.33  226.67 
513  464.67  287 
513  464.67  287 
513  464.67  287 
513  464.67  287 
513  464.67  287 
513  464.67  287 
513  464.67  287 
513  464.67  287 
513  464.67  287 
513  464.67  287 
513  464.67  287 
776.67  857.67  305.33 
776.67  857.67  305.33 
776.67  857.67  305.33 
776.67  857.67  305.33 
776.67  857.67  305.33 
776.67  857.67  305.33 
776.67  857.67  305.33 
776.67  857.67  305.33 
776.67  857.67  305.33 
776.67  857.67  305.33 
776.67  857.67  305.33 
1104.3  453.67  235 
1104.3  453.67  235 
1104.3  453.67  235 
1104.3  453.67  235 
1104.3  453.67  235 
1104.3  453.67  235 
1104.3  453.67  235 
1104.3  453.67  235 
1104.3  453.67  235 
1104.3  453.67  235 
1104.3  453.67  235 
1734.3  887  388.67 
1734.3  887  388.67 
1734.3  887  388.67 
1734.3  887  388.67 
1734.3  887  388.67 
1734.3  887  388.67 
1734.3  887  388.67 
1734.3  887  388.67 
1734.3  887  388.67 
1734.3  887  388.67 
1734.3  887  388.67 
1734.3  887  388.67 
760  318.67  210.67 
760  318.67  210.67 
760  318.67  210.67 
760  318.67  210.67 
760  318.67  210.67 
760  318.67  210.67 
760  318.67  210.67 
760  318.67  210.67 
760  318.67  210.67 
760  318.67  210.67 
760  318.67  210.67 
1935  1393.3  677 
1935  1393.3  677 
1935  1393.3  677 
1935  1393.3  677 
1935  1393.3  677 
1935  1393.3  677 
1935  1393.3  677 
1935  1393.3  677 
1935  1393.3  677 
1935  1393.3  677 
1935  1393.3  677 
2153.3  2273.3  1178.3 
2153.3  2273.3  1178.3 
2153.3  2273.3  1178.3 
2153.3  2273.3  1178.3 
2153.3  2273.3  1178.3 
2153.3  2273.3  1178.3 
2153.3  2273.3  1178.3 
2153.3  2273.3  1178.3 
2153.3  2273.3  1178.3 
2153.3  2273.3  1178.3 
2153.3  2273.3  1178.3 
2153.3  2273.3  1178.3 
2153.3  2273.3  1178.3 
2153.3  2273.3  1178.3 
2153.3  2273.3  1178.3 
2153.3  2273.3  1178.3 
2153.3  2273.3  1178.3 
2256  2372  1479.3 
2256  2372  1479.3 
2256  2372  1479.3 
2256  2372  1479.3 
2256  2372  1479.3 
2256  2372  1479.3 
2256  2372  1479.3 
2256  2372  1479.3 
2256  2372  1479.3 
2256  2372  1479.3 
2256  2372  1479.3 
2256  2372  1479.3 
115.33  116.67  70.667 
115.33  116.67  70.667 
115.33  116.67  70.667 
115.33  116.67  70.667 
115.33  116.67  70.667 
115.33  116.67  70.667 
115.33  116.67  70.667 
115.33  116.67  70.667 
115.33  116.67  70.667 
115.33  116.67  70.667 
115.33  116.67  70.667 
995  561.33  201.67 
995  561.33  201.67 
995  561.33  201.67 
995  561.33  201.67 
995  561.33  201.67 
995  561.33  201.67 
995  561.33  201.67 
995  561.33  201.67 
995  561.33  201.67 
995  561.33  201.67 
4121.3  3309.3  2329.7 
4121.3  3309.3  2329.7 
4121.3  3309.3  2329.7 
4121.3  3309.3  2329.7 
4121.3  3309.3  2329.7 
4121.3  3309.3  2329.7 
4121.3  3309.3  2329.7 
4121.3  3309.3  2329.7 
4121.3  3309.3  2329.7 
4121.3  3309.3  2329.7 
4121.3  3309.3  2329.7 
5830.7  5751.3  4671 
5830.7  5751.3  4671 
5830.7  5751.3  4671 
5830.7  5751.3  4671 
5830.7  5751.3  4671 
5830.7  5751.3  4671 
5830.7  5751.3  4671 
5830.7  5751.3  4671 
5830.7  5751.3  4671 
5830.7  5751.3  4671 
876.67  728.33  519.67 
876.67  728.33  519.67 
876.67  728.33  519.67 
876.67  728.33  519.67 
876.67  728.33  519.67 
876.67  728.33  519.67 
876.67  728.33  519.67 
876.67  728.33  519.67 
876.67  728.33  519.67 
876.67  728.33  519.67 
876.67  728.33  519.67 
582.33  488.33  325 
582.33  488.33  325 
582.33  488.33  325 
582.33  488.33  325 
582.33  488.33  325 
582.33  488.33  325 
582.33  488.33  325 
582.33  488.33  325 
582.33  488.33  325 
582.33  488.33  325 
582.33  488.33  325 
582.33  488.33  325 
613  340.67  190 
613  340.67  190 
613  340.67  190 
613  340.67  190 
613  340.67  190 
613  340.67  190 
613  340.67  190 
613  340.67  190 
613  340.67  190 
613  340.67  190 
613  340.67  190 
1542.7  1719.3  348.33 
1542.7  1719.3  348.33 
1542.7  1719.3  348.33 
1542.7  1719.3  348.33 
1542.7  1719.3  348.33 
1542.7  1719.3  348.33 
1542.7  1719.3  348.33 
1542.7  1719.3  348.33 
1542.7  1719.3  348.33 
1542.7  1719.3  348.33 
1196.7  1539  1674.7 
1196.7  1539  1674.7 
1196.7  1539  1674.7 
1196.7  1539  1674.7 
1196.7  1539  1674.7 
1196.7  1539  1674.7 
1196.7  1539  1674.7 
1196.7  1539  1674.7 
1196.7  1539  1674.7 
1196.7  1539  1674.7 
1603.3  1794  2338.3 
1603.3  1794  2338.3 
1603.3  1794  2338.3 
1603.3  1794  2338.3 
1603.3  1794  2338.3 
1603.3  1794  2338.3 
1603.3  1794  2338.3 
1603.3  1794  2338.3 
1603.3  1794  2338.3 
1603.3  1794  2338.3 
1603.3  1794  2338.3 
1603.3  1794  2338.3 
1390.7  755  377 
1390.7  755  377 
1390.7  755  377 
1390.7  755  377 
1390.7  755  377 
1390.7  755  377 
1390.7  755  377 
1390.7  755  377 
1390.7  755  377 
1390.7  755  377 
1390.7  755  377 
703.67  329.67  161 
703.67  329.67  161 
703.67  329.67  161 
703.67  329.67  161 
703.67  329.67  161 
703.67  329.67  161 
703.67  329.67  161 
703.67  329.67  161 
703.67  329.67  161 
703.67  329.67  161 
703.67  329.67  161 
1317  1335.3  561 
1317  1335.3  561 
1317  1335.3  561 
1317  1335.3  561 
1317  1335.3  561 
1317  1335.3  561 
1317  1335.3  561 
1317  1335.3  561 
1317  1335.3  561 
1317  1335.3  561 
1317  1335.3  561 
2216.7  2166.7  962.33 
2216.7  2166.7  962.33 
2216.7  2166.7  962.33 
2216.7  2166.7  962.33 
2216.7  2166.7  962.33 
2216.7  2166.7  962.33 
2216.7  2166.7  962.33 
2216.7  2166.7  962.33 
2216.7  2166.7  962.33 
2216.7  2166.7  962.33 
2216.7  2166.7  962.33 
1565.3  1549.7  700.67 
1565.3  1549.7  700.67 
1565.3  1549.7  700.67 
1565.3  1549.7  700.67 
1565.3  1549.7  700.67 
1565.3  1549.7  700.67 
1565.3  1549.7  700.67 
1565.3  1549.7  700.67 
1565.3  1549.7  700.67 
1565.3  1549.7  700.67 
1565.3  1549.7  700.67 
166.33  198.67  83.667 
166.33  198.67  83.667 
166.33  198.67  83.667 
166.33  198.67  83.667 
166.33  198.67  83.667 
166.33  198.67  83.667 
166.33  198.67  83.667 
166.33  198.67  83.667 
166.33  198.67  83.667 
166.33  198.67  83.667 
166.33  198.67  83.667 
166.33  198.67  83.667 
786.33  561.33  263.67 
786.33  561.33  263.67 
786.33  561.33  263.67 
786.33  561.33  263.67 
786.33  561.33  263.67 
786.33  561.33  263.67 
786.33  561.33  263.67 
786.33  561.33  263.67 
786.33  561.33  263.67 
786.33  561.33  263.67 
786.33  561.33  263.67 
632.67  296.33  232.67 
632.67  296.33  232.67 
632.67  296.33  232.67 
632.67  296.33  232.67 
632.67  296.33  232.67 
632.67  296.33  232.67 
632.67  296.33  232.67 
632.67  296.33  232.67 
632.67  296.33  232.67 
632.67  296.33  232.67 
632.67  296.33  232.67 
2050.7  1896.7  1621.7 
2050.7  1896.7  1621.7 
2050.7  1896.7  1621.7 
2050.7  1896.7  1621.7 
2050.7  1896.7  1621.7 
2050.7  1896.7  1621.7 
2050.7  1896.7  1621.7 
2050.7  1896.7  1621.7 
2050.7  1896.7  1621.7 
2050.7  1896.7  1621.7 
2050.7  1896.7  1621.7 
2343.7  2181.3  1041.7 
2343.7  2181.3  1041.7 
2343.7  2181.3  1041.7 
2343.7  2181.3  1041.7 
2343.7  2181.3  1041.7 
2343.7  2181.3  1041.7 
2343.7  2181.3  1041.7 
2343.7  2181.3  1041.7 
2343.7  2181.3  1041.7 
2343.7  2181.3  1041.7 
2371  2223.7  1037.7 
2371  2223.7  1037.7 
2371  2223.7  1037.7 
2371  2223.7  1037.7 
2371  2223.7  1037.7 
2371  2223.7  1037.7 
2371  2223.7  1037.7 
2371  2223.7  1037.7 
2371  2223.7  1037.7 
2371  2223.7  1037.7 
1382  1128.3  715.67 
1382  1128.3  715.67 
1382  1128.3  715.67 
1382  1128.3  715.67 
1382  1128.3  715.67 
1382  1128.3  715.67 
1382  1128.3  715.67 
1382  1128.3  715.67 
1382  1128.3  715.67 
1382  1128.3  715.67 
1382  1128.3  715.67 
897.33  387.67  285 
897.33  387.67  285 
897.33  387.67  285 
897.33  387.67  285 
897.33  387.67  285 
897.33  387.67  285 
897.33  387.67  285 
897.33  387.67  285 
897.33  387.67  285 
897.33  387.67  285 
897.33  387.67  285 
869.67  659.67  521.67 
869.67  659.67  521.67 
869.67  659.67  521.67 
869.67  659.67  521.67 
869.67  659.67  521.67 
869.67  659.67  521.67 
869.67  659.67  521.67 
869.67  659.67  521.67 
869.67  659.67  521.67 
869.67  659.67  521.67 
869.67  659.67  521.67 
1151.7  781.33  562.67 
1151.7  781.33  562.67 
1151.7  781.33  562.67 
1151.7  781.33  562.67 
1151.7  781.33  562.67 
1151.7  781.33  562.67 
1151.7  781.33  562.67 
1151.7  781.33  562.67 
1151.7  781.33  562.67 
1151.7  781.33  562.67 
1151.7  781.33  562.67 
1151.7  781.33  562.67 
1143  414.67  284.67 
1143  414.67  284.67 
1143  414.67  284.67 
1143  414.67  284.67 
1143  414.67  284.67 
1143  414.67  284.67 
1143  414.67  284.67 
1143  414.67  284.67 
1143  414.67  284.67 
1143  414.67  284.67 
1143  414.67  284.67 
1143  414.67  284.67 
1143  414.67  284.67 
1143  414.67  284.67 
1143  414.67  284.67 
1143  414.67  284.67 
697  394.33  481 
697  394.33  481 
697  394.33  481 
697  394.33  481 
697  394.33  481 
697  394.33  481 
697  394.33  481 
697  394.33  481 
697  394.33  481 
697  394.33  481 
697  394.33  481 
958.67  878  667 
958.67  878  667 
958.67  878  667 
958.67  878  667 
958.67  878  667 
958.67  878  667 
958.67  878  667 
958.67  878  667 
958.67  878  667 
958.67  878  667 
958.67  878  667 
2977.7  2950  3181 
2977.7  2950  3181 
2977.7  2950  3181 
2977.7  2950  3181 
2977.7  2950  3181 
2977.7  2950  3181 
2977.7  2950  3181 
2977.7  2950  3181 
2977.7  2950  3181 
2977.7  2950  3181 
2977.7  2950  3181 
690.67  567  411 
690.67  567  411 
690.67  567  411 
690.67  567  411 
690.67  567  411 
690.67  567  411 
690.67  567  411 
690.67  567  411 
690.67  567  411 
690.67  567  411 
690.67  567  411 
587.67  449  334.67 
587.67  449  334.67 
587.67  449  334.67 
587.67  449  334.67 
587.67  449  334.67 
587.67  449  334.67 
587.67  449  334.67 
587.67  449  334.67 
587.67  449  334.67 
587.67  449  334.67 
587.67  449  334.67 
646.33  891  499.67 
646.33  891  499.67 
646.33  891  499.67 
646.33  891  499.67 
646.33  891  499.67 
646.33  891  499.67 
646.33  891  499.67 
646.33  891  499.67 
646.33  891  499.67 
646.33  891  499.67 
646.33  891  499.67 
310  306  2640.3 
310  306  2640.3 
310  306  2640.3 
310  306  2640.3 
310  306  2640.3 
310  306  2640.3 
310  306  2640.3 
310  306  2640.3 
310  306  2640.3 
310  306  2640.3 
310  306  2640.3 
516  460.67  422.33 
516  460.67  422.33 
516  460.67  422.33 
516  460.67  422.33 
516  460.67  422.33 
516  460.67  422.33 
516  460.67  422.33 
516  460.67  422.33 
516  460.67  422.33 
516  460.67  422.33 
516  460.67  422.33 
814.33  799.67  930.67 
814.33  799.67  930.67 
814.33  799.67  930.67 
814.33  799.67  930.67 
814.33  799.67  930.67 
814.33  799.67  930.67 
814.33  799.67  930.67 
814.33  799.67  930.67 
814.33  799.67  930.67 
814.33  799.67  930.67 
814.33  799.67  930.67 
259.67  282  225 
259.67  282  225 
259.67  282  225 
259.67  282  225 
259.67  282  225 
259.67  282  225 
259.67  282  225 
259.67  282  225 
259.67  282  225 
259.67  282  225 
259.67  282  225 
433  417  340.33 
433  417  340.33 
433  417  340.33 
433  417  340.33 
433  417  340.33 
433  417  340.33 
433  417  340.33 
433  417  340.33 
433  417  340.33 
433  417  340.33 
433  417  340.33 
433  417  340.33 
599.67  522.33  517 
599.67  522.33  517 
599.67  522.33  517 
599.67  522.33  517 
599.67  522.33  517 
599.67  522.33  517 
599.67  522.33  517 
599.67  522.33  517 
599.67  522.33  517 
599.67  522.33  517 
599.67  522.33  517 
477  480  374 
477  480  374 
477  480  374 
477  480  374 
477  480  374 
477  480  374 
477  480  374 
477  480  374 
477  480  374 
477  480  374 
477  480  374 
616.67  857  627 
616.67  857  627 
616.67  857  627 
616.67  857  627 
616.67  857  627 
616.67  857  627 
616.67  857  627 
616.67  857  627 
616.67  857  627 
616.67  857  627 
616.67  857  627 
1346.7  1613  1226 
1346.7  1613  1226 
1346.7  1613  1226 
1346.7  1613  1226 
1346.7  1613  1226 
1346.7  1613  1226 
1346.7  1613  1226 
1346.7  1613  1226 
1346.7  1613  1226 
1346.7  1613  1226 
1346.7  1613  1226 
1346.7  1613  1226 
1346.7  1613  1226 
1346.7  1613  1226 
1346.7  1613  1226 
1346.7  1613  1226 
1346.7  1613  1226 
1346.7  1613  1226 
1346.7  1613  1226 
1346.7  1613  1226 
1346.7  1613  1226 
1346.7  1613  1226 
1346.7  1613  1226 
1346.7  1613  1226 
1346.7  1613  1226 
1346.7  1613  1226 
1346.7  1613  1226 
487.67  334.33  382.67 
487.67  334.33  382.67 
487.67  334.33  382.67 
487.67  334.33  382.67 
487.67  334.33  382.67 
487.67  334.33  382.67 
487.67  334.33  382.67 
487.67  334.33  382.67 
487.67  334.33  382.67 
487.67  334.33  382.67 
487.67  334.33  382.67 
179.67  157  165.33 
179.67  157  165.33 
179.67  157  165.33 
179.67  157  165.33 
179.67  157  165.33 
179.67  157  165.33 
179.67  157  165.33 
179.67  157  165.33 
179.67  157  165.33 
179.67  157  165.33 
331.33  318.67  187.67 
331.33  318.67  187.67 
331.33  318.67  187.67 
331.33  318.67  187.67 
331.33  318.67  187.67 
331.33  318.67  187.67 
331.33  318.67  187.67 
331.33  318.67  187.67 
331.33  318.67  187.67 
331.33  318.67  187.67 
203.33  150.33  177.67 
203.33  150.33  177.67 
203.33  150.33  177.67 
203.33  150.33  177.67 
203.33  150.33  177.67 
203.33  150.33  177.67 
203.33  150.33  177.67 
203.33  150.33  177.67 
203.33  150.33  177.67 
203.33  150.33  177.67 
203.33  150.33  177.67 
644  526  532.33 
644  526  532.33 
644  526  532.33 
644  526  532.33 
644  526  532.33 
644  526  532.33 
644  526  532.33 
644  526  532.33 
644  526  532.33 
644  526  532.33 
644  526  532.33 
2156.7  2369.7  2163.3 
2156.7  2369.7  2163.3 
2156.7  2369.7  2163.3 
2156.7  2369.7  2163.3 
2156.7  2369.7  2163.3 
2156.7  2369.7  2163.3 
2156.7  2369.7  2163.3 
2156.7  2369.7  2163.3 
2156.7  2369.7  2163.3 
2156.7  2369.7  2163.3 
1822.3  1750.3  2419.7 
1822.3  1750.3  2419.7 
1822.3  1750.3  2419.7 
1822.3  1750.3  2419.7 
1822.3  1750.3  2419.7 
1822.3  1750.3  2419.7 
1822.3  1750.3  2419.7 
1822.3  1750.3  2419.7 
1822.3  1750.3  2419.7 
1363.3  1274  1762.3 
1363.3  1274  1762.3 
1363.3  1274  1762.3 
1363.3  1274  1762.3 
1363.3  1274  1762.3 
1363.3  1274  1762.3 
1363.3  1274  1762.3 
1363.3  1274  1762.3 
1363.3  1274  1762.3 
1363.3  1274  1762.3 
814.33  680  824 
814.33  680  824 
814.33  680  824 
814.33  680  824 
814.33  680  824 
814.33  680  824 
814.33  680  824 
814.33  680  824 
814.33  680  824 
814.33  680  824 
814.33  680  824 
814.33  680  824 
814.33  680  824 
814.33  680  824 
814.33  680  824 
814.33  680  824 
814.33  680  824 
814.33  680  824 
814.33  680  824 
814.33  680  824 
814.33  680  824 
814.33  680  824 
814.33  680  824 
814.33  680  824 
814.33  680  824 
814.33  680  824 
814.33  680  824 
814.33  680  824 
814.33  680  824 
814.33  680  824 
814.33  680  824 
814.33  680  824 
814.33  680  824 
814.33  680  824 
814.33  680  824 
814.33  680  824 
271.33  164.33  258 
271.33  164.33  258 
271.33  164.33  258 
271.33  164.33  258 
271.33  164.33  258 
271.33  164.33  258 
271.33  164.33  258 
271.33  164.33  258 
271.33  164.33  258 
271.33  164.33  258 
271.33  164.33  258 
428  224.33  260 
428  224.33  260 
428  224.33  260 
428  224.33  260 
428  224.33  260 
428  224.33  260 
428  224.33  260 
428  224.33  260 
428  224.33  260 
428  224.33  260 
428  224.33  260 
390.33  317  300 
390.33  317  300 
390.33  317  300 
390.33  317  300 
390.33  317  300 
390.33  317  300 
390.33  317  300 
390.33  317  300 
390.33  317  300 
390.33  317  300 
390.33  317  300 
233.33  252.67  249.33 
233.33  252.67  249.33 
233.33  252.67  249.33 
233.33  252.67  249.33 
233.33  252.67  249.33 
233.33  252.67  249.33 
233.33  252.67  249.33 
233.33  252.67  249.33 
233.33  252.67  249.33 
233.33  252.67  249.33 
233.33  252.67  249.33 
619.67  638.33  472 
619.67  638.33  472 
619.67  638.33  472 
619.67  638.33  472 
619.67  638.33  472 
619.67  638.33  472 
619.67  638.33  472 
619.67  638.33  472 
619.67  638.33  472 
619.67  638.33  472 
619.67  638.33  472 
612.67  662.67  1278 
612.67  662.67  1278 
612.67  662.67  1278 
612.67  662.67  1278 
612.67  662.67  1278 
612.67  662.67  1278 
612.67  662.67  1278 
612.67  662.67  1278 
612.67  662.67  1278 
612.67  662.67  1278 
301.67  259  285 
301.67  259  285 
301.67  259  285 
301.67  259  285 
301.67  259  285 
301.67  259  285 
301.67  259  285 
301.67  259  285 
301.67  259  285 
301.67  259  285 
301.67  259  285 
289.67  256.67  240.33 
289.67  256.67  240.33 
289.67  256.67  240.33 
289.67  256.67  240.33 
289.67  256.67  240.33 
289.67  256.67  240.33 
289.67  256.67  240.33 
289.67  256.67  240.33 
289.67  256.67  240.33 
289.67  256.67  240.33 
289.67  256.67  240.33 
667.33  680.33  771 
667.33  680.33  771 
667.33  680.33  771 
667.33  680.33  771 
667.33  680.33  771 
667.33  680.33  771 
667.33  680.33  771 
667.33  680.33  771 
667.33  680.33  771 
667.33  680.33  771 
667.33  680.33  771 
607.33  382.33  512.67 
607.33  382.33  512.67 
607.33  382.33  512.67 
607.33  382.33  512.67 
607.33  382.33  512.67 
607.33  382.33  512.67 
607.33  382.33  512.67 
607.33  382.33  512.67 
607.33  382.33  512.67 
607.33  382.33  512.67 
607.33  382.33  512.67 
237.33  202.67  227.67 
237.33  202.67  227.67 
237.33  202.67  227.67 
237.33  202.67  227.67 
237.33  202.67  227.67 
237.33  202.67  227.67 
237.33  202.67  227.67 
237.33  202.67  227.67 
237.33  202.67  227.67 
237.33  202.67  227.67 
237.33  202.67  227.67 
521.67  450.67  558 
521.67  450.67  558 
521.67  450.67  558 
521.67  450.67  558 
521.67  450.67  558 
521.67  450.67  558 
521.67  450.67  558 
521.67  450.67  558 
521.67  450.67  558 
521.67  450.67  558 
521.67  450.67  558 
10000  1283.3  1992.7 
10000  1283.3  1992.7 
10000  1283.3  1992.7 
10000  1283.3  1992.7 
10000  1283.3  1992.7 
10000  1283.3  1992.7 
10000  1283.3  1992.7 
10000  1283.3  1992.7 
10000  1283.3  1992.7 
10000  1283.3  1992.7 
10000  1283.3  1992.7 
10000  1283.3  1992.7 
228.67  330  379 
228.67  330  379 
228.67  330  379 
228.67  330  379 
228.67  330  379 
228.67  330  379 
228.67  330  379 
228.67  330  379 
228.67  330  379 
228.67  330  379 
228.67  330  379 
228.67  330  379 
228.67  330  379 
228.67  330  379 
1479.7  1745.3  2886.7 
1479.7  1745.3  2886.7 
1479.7  1745.3  2886.7 
1479.7  1745.3  2886.7 
1479.7  1745.3  2886.7 
1479.7  1745.3  2886.7 
1479.7  1745.3  2886.7 
1479.7  1745.3  2886.7 
1479.7  1745.3  2886.7 
1479.7  1745.3  2886.7 
1479.7  1745.3  2886.7 
1091.3  1112  1194 
1091.3  1112  1194 
1091.3  1112  1194 
1091.3  1112  1194 
1091.3  1112  1194 
1091.3  1112  1194 
1091.3  1112  1194 
1091.3  1112  1194 
1091.3  1112  1194 
1091.3  1112  1194 
1091.3  1112  1194 
791  658.67  684 
791  658.67  684 
791  658.67  684 
791  658.67  684 
791  658.67  684 
791  658.67  684 
791  658.67  684 
791  658.67  684 
791  658.67  684 
791  658.67  684 
791  658.67  684 
791  658.67  684 
791  658.67  684 
1348.7  1266.3  1712 
1348.7  1266.3  1712 
1348.7  1266.3  1712 
1348.7  1266.3  1712 
1348.7  1266.3  1712 
1348.7  1266.3  1712 
1348.7  1266.3  1712 
1348.7  1266.3  1712 
1348.7  1266.3  1712 
1348.7  1266.3  1712 
1348.7  1266.3  1712 
301  348  313 
301  348  313 
301  348  313 
301  348  313 
301  348  313 
301  348  313 
301  348  313 
301  348  313 
301  348  313 
301  348  313 
301  348  313 
332.33  253.33  352 
332.33  253.33  352 
332.33  253.33  352 
332.33  253.33  352 
332.33  253.33  352 
332.33  253.33  352 
332.33  253.33  352 
332.33  253.33  352 
332.33  253.33  352 
332.33  253.33  352 
332.33  253.33  352 
291.33  175.67  324.33 
291.33  175.67  324.33 
291.33  175.67  324.33 
291.33  175.67  324.33 
291.33  175.67  324.33 
291.33  175.67  324.33 
291.33  175.67  324.33 
291.33  175.67  324.33 
291.33  175.67  324.33 
291.33  175.67  324.33 
325  235  410.33 
325  235  410.33 
325  235  410.33 
325  235  410.33 
325  235  410.33 
325  235  410.33 
325  235  410.33 
325  235  410.33 
325  235  410.33 
325  235  410.33 
325  235  410.33 
325  235  410.33 
1204.7  1428.7  2085 
1204.7  1428.7  2085 
1204.7  1428.7  2085 
1204.7  1428.7  2085 
1204.7  1428.7  2085 
1204.7  1428.7  2085 
1204.7  1428.7  2085 
1204.7  1428.7  2085 
1204.7  1428.7  2085 
1204.7  1428.7  2085 
1204.7  1428.7  2085 
1670.3  2482.7  2169.3 
1670.3  2482.7  2169.3 
1670.3  2482.7  2169.3 
1670.3  2482.7  2169.3 
1670.3  2482.7  2169.3 
1670.3  2482.7  2169.3 
1670.3  2482.7  2169.3 
1670.3  2482.7  2169.3 
1670.3  2482.7  2169.3 
1670.3  2482.7  2169.3 
1670.3  2482.7  2169.3 
1670.3  2482.7  2169.3 
1371.3  1308  1151.3 
1371.3  1308  1151.3 
1371.3  1308  1151.3 
1371.3  1308  1151.3 
1371.3  1308  1151.3 
1371.3  1308  1151.3 
1371.3  1308  1151.3 
1371.3  1308  1151.3 
1371.3  1308  1151.3 
1371.3  1308  1151.3 
1371.3  1308  1151.3 
1500  1383.3  1546 
1500  1383.3  1546 
1500  1383.3  1546 
1500  1383.3  1546 
1500  1383.3  1546 
1500  1383.3  1546 
1500  1383.3  1546 
1500  1383.3  1546 
1500  1383.3  1546 
1500  1383.3  1546 
1500  1383.3  1546 
465.67  405.33  724 
465.67  405.33  724 
465.67  405.33  724 
465.67  405.33  724 
465.67  405.33  724 
465.67  405.33  724 
465.67  405.33  724 
465.67  405.33  724 
465.67  405.33  724 
465.67  405.33  724 
465.67  405.33  724 
1022  748.67  1510 
1022  748.67  1510 
1022  748.67  1510 
1022  748.67  1510 
1022  748.67  1510 
1022  748.67  1510 
1022  748.67  1510 
1022  748.67  1510 
1022  748.67  1510 
1022  748.67  1510 
1022  748.67  1510 
503.33  422  738.33 
503.33  422  738.33 
503.33  422  738.33 
503.33  422  738.33 
503.33  422  738.33 
503.33  422  738.33 
503.33  422  738.33 
503.33  422  738.33 
503.33  422  738.33 
503.33  422  738.33 
346.67  482.67  530.67 
346.67  482.67  530.67 
346.67  482.67  530.67 
346.67  482.67  530.67 
346.67  482.67  530.67 
346.67  482.67  530.67 
346.67  482.67  530.67 
346.67  482.67  530.67 
346.67  482.67  530.67 
346.67  482.67  530.67 
346.67  482.67  530.67 
486.67  450.33  358 
486.67  450.33  358 
486.67  450.33  358 
486.67  450.33  358 
486.67  450.33  358 
486.67  450.33  358 
486.67  450.33  358 
486.67  450.33  358 
486.67  450.33  358 
486.67  450.33  358 
486.67  450.33  358 
523.67  506.67  656 
523.67  506.67  656 
523.67  506.67  656 
523.67  506.67  656 
523.67  506.67  656 
523.67  506.67  656 
523.67  506.67  656 
523.67  506.67  656 
523.67  506.67  656 
523.67  506.67  656 
523.67  506.67  656 
606  685.67  749.67 
606  685.67  749.67 
606  685.67  749.67 
606  685.67  749.67 
606  685.67  749.67 
606  685.67  749.67 
606  685.67  749.67 
606  685.67  749.67 
606  685.67  749.67 
606  685.67  749.67 
606  685.67  749.67 
457.33  505.67  504.67 
457.33  505.67  504.67 
457.33  505.67  504.67 
457.33  505.67  504.67 
457.33  505.67  504.67 
457.33  505.67  504.67 
457.33  505.67  504.67 
457.33  505.67  504.67 
457.33  505.67  504.67 
457.33  505.67  504.67 
457.33  505.67  504.67 
1422.3  1421  1820.7 
1422.3  1421  1820.7 
1422.3  1421  1820.7 
1422.3  1421  1820.7 
1422.3  1421  1820.7 
1422.3  1421  1820.7 
1422.3  1421  1820.7
[truncated: 30,987,523 more chars]
