# Supplementary material for: Whole genome transcription profiling of Anaplasma phagocytophilum in human and tick host cells by tiling array analysis
Source: BMC Genomics. 2008 Jul 31;9:364. doi: 10.1186/1471-2164-9-364 (PMC2527338; doi:10.1186/1471-2164-9-364)
Supplement: Additional file 1 — Materials and instructions for graphing transcript level data in Artemis [file 1471-2164-9-364-S1.zip › Data for Artemis/Hz plus strand.txt]

0  0  0 
0  0  0 
0  0  0 
0  0  0 
0  0  0 
0  0  0 
0  0  0 
0  0  0 
0  0  0 
0  0  0 
0  0  0 
0  0  0 
232.33  215.33  373.67 
232.33  215.33  373.67 
232.33  215.33  373.67 
232.33  215.33  373.67 
232.33  215.33  373.67 
232.33  215.33  373.67 
232.33  215.33  373.67 
232.33  215.33  373.67 
232.33  215.33  373.67 
232.33  215.33  373.67 
232.33  215.33  373.67 
331  410.33  523.67 
331  410.33  523.67 
331  410.33  523.67 
331  410.33  523.67 
331  410.33  523.67 
331  410.33  523.67 
331  410.33  523.67 
331  410.33  523.67 
331  410.33  523.67 
331  410.33  523.67 
331  410.33  523.67 
616.67  555  1306 
616.67  555  1306 
616.67  555  1306 
616.67  555  1306 
616.67  555  1306 
616.67  555  1306 
616.67  555  1306 
616.67  555  1306 
616.67  555  1306 
616.67  555  1306 
616.67  555  1306 
616.67  555  1306 
616.67  555  1306 
616.67  555  1306 
616.67  555  1306 
616.67  555  1306 
616.67  555  1306 
616.67  555  1306 
127.67  71  122 
127.67  71  122 
127.67  71  122 
127.67  71  122 
127.67  71  122 
127.67  71  122 
127.67  71  122 
127.67  71  122 
127.67  71  122 
127.67  71  122 
127.67  71  122 
117  96.333  123 
117  96.333  123 
117  96.333  123 
117  96.333  123 
117  96.333  123 
117  96.333  123 
117  96.333  123 
117  96.333  123 
117  96.333  123 
117  96.333  123 
117  96.333  123 
299.33  287  303 
299.33  287  303 
299.33  287  303 
299.33  287  303 
299.33  287  303 
299.33  287  303 
299.33  287  303 
299.33  287  303 
299.33  287  303 
299.33  287  303 
299.33  287  303 
299.33  287  303 
299.33  287  303 
299.33  287  303 
283.67  182.33  332.67 
283.67  182.33  332.67 
283.67  182.33  332.67 
283.67  182.33  332.67 
283.67  182.33  332.67 
283.67  182.33  332.67 
283.67  182.33  332.67 
283.67  182.33  332.67 
283.67  182.33  332.67 
283.67  182.33  332.67 
283.67  182.33  332.67 
283.67  182.33  332.67 
283.67  182.33  332.67 
283.67  182.33  332.67 
248.33  243  175 
248.33  243  175 
248.33  243  175 
248.33  243  175 
248.33  243  175 
248.33  243  175 
248.33  243  175 
248.33  243  175 
248.33  243  175 
248.33  243  175 
151  169.33  116.67 
151  169.33  116.67 
151  169.33  116.67 
151  169.33  116.67 
151  169.33  116.67 
151  169.33  116.67 
151  169.33  116.67 
151  169.33  116.67 
151  169.33  116.67 
151  169.33  116.67 
151  169.33  116.67 
471  437  397 
471  437  397 
471  437  397 
471  437  397 
471  437  397 
471  437  397 
471  437  397 
471  437  397 
471  437  397 
471  437  397 
471  437  397 
471  437  397 
471  437  397 
471  437  397 
471  437  397 
471  437  397 
471  437  397 
471  437  397 
471  437  397 
471  437  397 
471  437  397 
301.67  285.33  474.67 
301.67  285.33  474.67 
301.67  285.33  474.67 
301.67  285.33  474.67 
301.67  285.33  474.67 
301.67  285.33  474.67 
301.67  285.33  474.67 
344.33  346  452.67 
344.33  346  452.67 
344.33  346  452.67 
344.33  346  452.67 
344.33  346  452.67 
344.33  346  452.67 
344.33  346  452.67 
344.33  346  452.67 
344.33  346  452.67 
344.33  346  452.67 
344.33  346  452.67 
575  595  903 
575  595  903 
575  595  903 
575  595  903 
575  595  903 
575  595  903 
575  595  903 
575  595  903 
575  595  903 
575  595  903 
575  595  903 
206  290.33  505.33 
206  290.33  505.33 
206  290.33  505.33 
206  290.33  505.33 
206  290.33  505.33 
206  290.33  505.33 
206  290.33  505.33 
206  290.33  505.33 
206  290.33  505.33 
206  290.33  505.33 
865  737.33  924.67 
865  737.33  924.67 
865  737.33  924.67 
865  737.33  924.67 
865  737.33  924.67 
865  737.33  924.67 
865  737.33  924.67 
865  737.33  924.67 
865  737.33  924.67 
865  737.33  924.67 
865  737.33  924.67 
725.67  761.33  957 
725.67  761.33  957 
725.67  761.33  957 
725.67  761.33  957 
725.67  761.33  957 
725.67  761.33  957 
725.67  761.33  957 
725.67  761.33  957 
725.67  761.33  957 
725.67  761.33  957 
725.67  761.33  957 
349.67  408.67  430 
349.67  408.67  430 
349.67  408.67  430 
349.67  408.67  430 
349.67  408.67  430 
349.67  408.67  430 
349.67  408.67  430 
349.67  408.67  430 
349.67  408.67  430 
349.67  408.67  430 
349.67  408.67  430 
123.67  183.67  137.67 
123.67  183.67  137.67 
123.67  183.67  137.67 
123.67  183.67  137.67 
123.67  183.67  137.67 
123.67  183.67  137.67 
123.67  183.67  137.67 
123.67  183.67  137.67 
123.67  183.67  137.67 
123.67  183.67  137.67 
123.67  183.67  137.67 
364  524.33  382 
364  524.33  382 
364  524.33  382 
364  524.33  382 
364  524.33  382 
364  524.33  382 
364  524.33  382 
364  524.33  382 
364  524.33  382 
364  524.33  382 
364  524.33  382 
90  79  94 
90  79  94 
90  79  94 
90  79  94 
90  79  94 
90  79  94 
90  79  94 
90  79  94 
90  79  94 
90  79  94 
90  79  94 
90  79  94 
233  160  211 
233  160  211 
233  160  211 
233  160  211 
233  160  211 
233  160  211 
233  160  211 
233  160  211 
233  160  211 
233  160  211 
463  316  398.67 
463  316  398.67 
463  316  398.67 
463  316  398.67 
463  316  398.67 
463  316  398.67 
463  316  398.67 
463  316  398.67 
463  316  398.67 
463  316  398.67 
463  316  398.67 
614.67  590.33  816.67 
614.67  590.33  816.67 
614.67  590.33  816.67 
614.67  590.33  816.67 
614.67  590.33  816.67 
614.67  590.33  816.67 
614.67  590.33  816.67 
614.67  590.33  816.67 
614.67  590.33  816.67 
614.67  590.33  816.67 
614.67  590.33  816.67 
447.33  424.67  555.67 
447.33  424.67  555.67 
447.33  424.67  555.67 
447.33  424.67  555.67 
447.33  424.67  555.67 
447.33  424.67  555.67 
447.33  424.67  555.67 
447.33  424.67  555.67 
447.33  424.67  555.67 
447.33  424.67  555.67 
447.33  424.67  555.67 
367.67  389.33  460.67 
367.67  389.33  460.67 
367.67  389.33  460.67 
367.67  389.33  460.67 
367.67  389.33  460.67 
367.67  389.33  460.67 
367.67  389.33  460.67 
367.67  389.33  460.67 
367.67  389.33  460.67 
367.67  389.33  460.67 
1729.7  1823.3  1740.7 
1729.7  1823.3  1740.7 
1729.7  1823.3  1740.7 
1729.7  1823.3  1740.7 
1729.7  1823.3  1740.7 
1729.7  1823.3  1740.7 
1729.7  1823.3  1740.7 
1729.7  1823.3  1740.7 
1729.7  1823.3  1740.7 
1729.7  1823.3  1740.7 
1729.7  1823.3  1740.7 
1729.7  1823.3  1740.7 
1729.7  1823.3  1740.7 
1729.7  1823.3  1740.7 
1729.7  1823.3  1740.7 
1729.7  1823.3  1740.7 
1729.7  1823.3  1740.7 
1729.7  1823.3  1740.7 
1729.7  1823.3  1740.7 
1729.7  1823.3  1740.7 
1729.7  1823.3  1740.7 
1729.7  1823.3  1740.7 
1729.7  1823.3  1740.7 
1729.7  1823.3  1740.7 
411  375  487 
411  375  487 
411  375  487 
411  375  487 
411  375  487 
411  375  487 
411  375  487 
411  375  487 
411  375  487 
411  375  487 
411  375  487 
136.33  159.67  167.67 
136.33  159.67  167.67 
136.33  159.67  167.67 
136.33  159.67  167.67 
136.33  159.67  167.67 
136.33  159.67  167.67 
136.33  159.67  167.67 
136.33  159.67  167.67 
136.33  159.67  167.67 
136.33  159.67  167.67 
136.33  159.67  167.67 
513  571  1015 
513  571  1015 
513  571  1015 
513  571  1015 
513  571  1015 
513  571  1015 
513  571  1015 
513  571  1015 
513  571  1015 
513  571  1015 
1129.7  1853.7  2464.7 
1129.7  1853.7  2464.7 
1129.7  1853.7  2464.7 
1129.7  1853.7  2464.7 
1129.7  1853.7  2464.7 
1129.7  1853.7  2464.7 
1129.7  1853.7  2464.7 
1129.7  1853.7  2464.7 
1129.7  1853.7  2464.7 
657.33  962  875.67 
657.33  962  875.67 
657.33  962  875.67 
657.33  962  875.67 
657.33  962  875.67 
657.33  962  875.67 
657.33  962  875.67 
657.33  962  875.67 
657.33  962  875.67 
657.33  962  875.67 
657.33  962  875.67 
299.33  389  350 
299.33  389  350 
299.33  389  350 
299.33  389  350 
299.33  389  350 
299.33  389  350 
299.33  389  350 
299.33  389  350 
299.33  389  350 
299.33  389  350 
299.33  389  350 
417  536  501 
417  536  501 
417  536  501 
417  536  501 
417  536  501 
417  536  501 
417  536  501 
417  536  501 
417  536  501 
417  536  501 
417  536  501 
1132  993.67  1056.3 
1132  993.67  1056.3 
1132  993.67  1056.3 
1132  993.67  1056.3 
1132  993.67  1056.3 
1132  993.67  1056.3 
1132  993.67  1056.3 
1132  993.67  1056.3 
1132  993.67  1056.3 
1132  993.67  1056.3 
1132  993.67  1056.3 
584.33  640.67  732.67 
584.33  640.67  732.67 
584.33  640.67  732.67 
584.33  640.67  732.67 
584.33  640.67  732.67 
584.33  640.67  732.67 
584.33  640.67  732.67 
584.33  640.67  732.67 
584.33  640.67  732.67 
584.33  640.67  732.67 
584.33  640.67  732.67 
188.33  176  278.33 
188.33  176  278.33 
188.33  176  278.33 
188.33  176  278.33 
188.33  176  278.33 
188.33  176  278.33 
188.33  176  278.33 
188.33  176  278.33 
188.33  176  278.33 
188.33  176  278.33 
188.33  176  278.33 
299  343.33  328 
299  343.33  328 
299  343.33  328 
299  343.33  328 
299  343.33  328 
299  343.33  328 
299  343.33  328 
299  343.33  328 
299  343.33  328 
299  343.33  328 
299  343.33  328 
133.67  174  175.33 
133.67  174  175.33 
133.67  174  175.33 
133.67  174  175.33 
133.67  174  175.33 
133.67  174  175.33 
133.67  174  175.33 
133.67  174  175.33 
133.67  174  175.33 
133.67  174  175.33 
133.67  174  175.33 
618.33  723.33  5678 
618.33  723.33  5678 
618.33  723.33  5678 
618.33  723.33  5678 
618.33  723.33  5678 
618.33  723.33  5678 
618.33  723.33  5678 
618.33  723.33  5678 
618.33  723.33  5678 
618.33  723.33  5678 
618.33  723.33  5678 
330.67  468.33  519 
330.67  468.33  519 
330.67  468.33  519 
330.67  468.33  519 
330.67  468.33  519 
330.67  468.33  519 
330.67  468.33  519 
330.67  468.33  519 
330.67  468.33  519 
330.67  468.33  519 
330.67  468.33  519 
305.67  326  321 
305.67  326  321 
305.67  326  321 
305.67  326  321 
305.67  326  321 
305.67  326  321 
305.67  326  321 
305.67  326  321 
305.67  326  321 
305.67  326  321 
305.67  326  321 
310.67  219  327.67 
310.67  219  327.67 
310.67  219  327.67 
310.67  219  327.67 
310.67  219  327.67 
310.67  219  327.67 
310.67  219  327.67 
310.67  219  327.67 
310.67  219  327.67 
310.67  219  327.67 
310.67  219  327.67 
664.33  844.33  821.33 
664.33  844.33  821.33 
664.33  844.33  821.33 
664.33  844.33  821.33 
664.33  844.33  821.33 
664.33  844.33  821.33 
664.33  844.33  821.33 
664.33  844.33  821.33 
664.33  844.33  821.33 
664.33  844.33  821.33 
664.33  844.33  821.33 
420  504  465 
420  504  465 
420  504  465 
420  504  465 
420  504  465 
420  504  465 
420  504  465 
420  504  465 
420  504  465 
420  504  465 
420  504  465 
462  471.67  411.67 
462  471.67  411.67 
462  471.67  411.67 
462  471.67  411.67 
462  471.67  411.67 
462  471.67  411.67 
462  471.67  411.67 
462  471.67  411.67 
462  471.67  411.67 
462  471.67  411.67 
462  471.67  411.67 
200.67  271  253.33 
200.67  271  253.33 
200.67  271  253.33 
200.67  271  253.33 
200.67  271  253.33 
200.67  271  253.33 
200.67  271  253.33 
200.67  271  253.33 
200.67  271  253.33 
200.67  271  253.33 
200.67  271  253.33 
147.33  163.67  150.33 
147.33  163.67  150.33 
147.33  163.67  150.33 
147.33  163.67  150.33 
147.33  163.67  150.33 
147.33  163.67  150.33 
147.33  163.67  150.33 
147.33  163.67  150.33 
147.33  163.67  150.33 
147.33  163.67  150.33 
147.33  163.67  150.33 
147.33  163.67  150.33 
257  162.67  195 
257  162.67  195 
257  162.67  195 
257  162.67  195 
257  162.67  195 
257  162.67  195 
257  162.67  195 
257  162.67  195 
257  162.67  195 
257  162.67  195 
257  162.67  195 
435.67  312.33  405 
435.67  312.33  405 
435.67  312.33  405 
435.67  312.33  405 
435.67  312.33  405 
435.67  312.33  405 
435.67  312.33  405 
435.67  312.33  405 
435.67  312.33  405 
435.67  312.33  405 
435.67  312.33  405 
435.67  312.33  405 
435.67  312.33  405 
435.67  312.33  405 
435.67  312.33  405 
435.67  312.33  405 
476.33  514.33  567.33 
476.33  514.33  567.33 
476.33  514.33  567.33 
476.33  514.33  567.33 
476.33  514.33  567.33 
476.33  514.33  567.33 
476.33  514.33  567.33 
476.33  514.33  567.33 
476.33  514.33  567.33 
476.33  514.33  567.33 
476.33  514.33  567.33 
785.67  1107  1122 
785.67  1107  1122 
785.67  1107  1122 
785.67  1107  1122 
785.67  1107  1122 
785.67  1107  1122 
785.67  1107  1122 
785.67  1107  1122 
785.67  1107  1122 
785.67  1107  1122 
785.67  1107  1122 
187.67  155.33  157 
187.67  155.33  157 
187.67  155.33  157 
187.67  155.33  157 
187.67  155.33  157 
187.67  155.33  157 
187.67  155.33  157 
187.67  155.33  157 
187.67  155.33  157 
187.67  155.33  157 
187.67  155.33  157 
187.67  155.33  157 
187.67  155.33  157 
187.67  155.33  157 
187.67  155.33  157 
187.67  155.33  157 
307.67  303.67  408.33 
307.67  303.67  408.33 
307.67  303.67  408.33 
307.67  303.67  408.33 
307.67  303.67  408.33 
307.67  303.67  408.33 
307.67  303.67  408.33 
307.67  303.67  408.33 
307.67  303.67  408.33 
307.67  303.67  408.33 
307.67  303.67  408.33 
521  474  679.33 
521  474  679.33 
521  474  679.33 
521  474  679.33 
521  474  679.33 
521  474  679.33 
521  474  679.33 
521  474  679.33 
521  474  679.33 
521  474  679.33 
521  474  679.33 
316.67  363  369 
316.67  363  369 
316.67  363  369 
316.67  363  369 
316.67  363  369 
316.67  363  369 
316.67  363  369 
316.67  363  369 
316.67  363  369 
316.67  363  369 
316.67  363  369 
212.67  287.67  323.67 
212.67  287.67  323.67 
212.67  287.67  323.67 
212.67  287.67  323.67 
212.67  287.67  323.67 
212.67  287.67  323.67 
212.67  287.67  323.67 
212.67  287.67  323.67 
212.67  287.67  323.67 
212.67  287.67  323.67 
212.67  287.67  323.67 
295.67  435  338.33 
295.67  435  338.33 
295.67  435  338.33 
295.67  435  338.33 
295.67  435  338.33 
295.67  435  338.33 
295.67  435  338.33 
295.67  435  338.33 
295.67  435  338.33 
295.67  435  338.33 
295.67  435  338.33 
294  350.33  362 
294  350.33  362 
294  350.33  362 
294  350.33  362 
294  350.33  362 
294  350.33  362 
294  350.33  362 
294  350.33  362 
294  350.33  362 
294  350.33  362 
294  350.33  362 
497.33  604  1935.7 
497.33  604  1935.7 
497.33  604  1935.7 
497.33  604  1935.7 
497.33  604  1935.7 
497.33  604  1935.7 
497.33  604  1935.7 
497.33  604  1935.7 
497.33  604  1935.7 
497.33  604  1935.7 
497.33  604  1935.7 
541  607.33  540 
541  607.33  540 
541  607.33  540 
541  607.33  540 
541  607.33  540 
541  607.33  540 
541  607.33  540 
541  607.33  540 
541  607.33  540 
541  607.33  540 
541  607.33  540 
272  282  321 
272  282  321 
272  282  321 
272  282  321 
272  282  321 
272  282  321 
272  282  321 
272  282  321 
272  282  321 
272  282  321 
272  282  321 
298  286  356.33 
298  286  356.33 
298  286  356.33 
298  286  356.33 
298  286  356.33 
298  286  356.33 
298  286  356.33 
298  286  356.33 
298  286  356.33 
298  286  356.33 
298  286  356.33 
408.33  382.67  439.33 
408.33  382.67  439.33 
408.33  382.67  439.33 
408.33  382.67  439.33 
408.33  382.67  439.33 
408.33  382.67  439.33 
408.33  382.67  439.33 
408.33  382.67  439.33 
408.33  382.67  439.33 
408.33  382.67  439.33 
475.33  562.67  624.67 
475.33  562.67  624.67 
475.33  562.67  624.67 
475.33  562.67  624.67 
475.33  562.67  624.67 
475.33  562.67  624.67 
475.33  562.67  624.67 
475.33  562.67  624.67 
475.33  562.67  624.67 
475.33  562.67  624.67 
475.33  562.67  624.67 
405.33  401  417.67 
405.33  401  417.67 
405.33  401  417.67 
405.33  401  417.67 
405.33  401  417.67 
405.33  401  417.67 
405.33  401  417.67 
405.33  401  417.67 
405.33  401  417.67 
405.33  401  417.67 
405.33  401  417.67 
178.33  292  235 
178.33  292  235 
178.33  292  235 
178.33  292  235 
178.33  292  235 
178.33  292  235 
178.33  292  235 
178.33  292  235 
178.33  292  235 
178.33  292  235 
178.33  292  235 
1256  1249.7  1137.7 
1256  1249.7  1137.7 
1256  1249.7  1137.7 
1256  1249.7  1137.7 
1256  1249.7  1137.7 
1256  1249.7  1137.7 
1256  1249.7  1137.7 
1256  1249.7  1137.7 
1256  1249.7  1137.7 
1256  1249.7  1137.7 
1256  1249.7  1137.7 
1011.3  850.67  1754.3 
1011.3  850.67  1754.3 
1011.3  850.67  1754.3 
1011.3  850.67  1754.3 
1011.3  850.67  1754.3 
1011.3  850.67  1754.3 
1011.3  850.67  1754.3 
1011.3  850.67  1754.3 
1011.3  850.67  1754.3 
1011.3  850.67  1754.3 
1011.3  850.67  1754.3 
246.67  308  472.67 
246.67  308  472.67 
246.67  308  472.67 
246.67  308  472.67 
246.67  308  472.67 
246.67  308  472.67 
246.67  308  472.67 
246.67  308  472.67 
246.67  308  472.67 
246.67  308  472.67 
444.33  421.33  554.33 
444.33  421.33  554.33 
444.33  421.33  554.33 
444.33  421.33  554.33 
444.33  421.33  554.33 
444.33  421.33  554.33 
444.33  421.33  554.33 
444.33  421.33  554.33 
444.33  421.33  554.33 
444.33  421.33  554.33 
444.33  421.33  554.33 
444.33  421.33  554.33 
467.33  637  953.67 
467.33  637  953.67 
467.33  637  953.67 
467.33  637  953.67 
467.33  637  953.67 
467.33  637  953.67 
467.33  637  953.67 
467.33  637  953.67 
467.33  637  953.67 
467.33  637  953.67 
467.33  637  953.67 
319.33  419.67  521.33 
319.33  419.67  521.33 
319.33  419.67  521.33 
319.33  419.67  521.33 
319.33  419.67  521.33 
319.33  419.67  521.33 
319.33  419.67  521.33 
319.33  419.67  521.33 
319.33  419.67  521.33 
319.33  419.67  521.33 
319.33  419.67  521.33 
228.33  266.67  305.33 
228.33  266.67  305.33 
228.33  266.67  305.33 
228.33  266.67  305.33 
228.33  266.67  305.33 
228.33  266.67  305.33 
228.33  266.67  305.33 
228.33  266.67  305.33 
228.33  266.67  305.33 
228.33  266.67  305.33 
228.33  266.67  305.33 
474.33  475  559 
474.33  475  559 
474.33  475  559 
474.33  475  559 
474.33  475  559 
474.33  475  559 
474.33  475  559 
474.33  475  559 
474.33  475  559 
474.33  475  559 
474.33  475  559 
690.67  790.67  762 
690.67  790.67  762 
690.67  790.67  762 
690.67  790.67  762 
690.67  790.67  762 
690.67  790.67  762 
690.67  790.67  762 
690.67  790.67  762 
690.67  790.67  762 
690.67  790.67  762 
690.67  790.67  762 
690.67  790.67  762 
690.67  790.67  762 
1224.7  1479.7  1312.7 
1224.7  1479.7  1312.7 
1224.7  1479.7  1312.7 
1224.7  1479.7  1312.7 
1224.7  1479.7  1312.7 
1224.7  1479.7  1312.7 
1224.7  1479.7  1312.7 
1224.7  1479.7  1312.7 
1224.7  1479.7  1312.7 
1224.7  1479.7  1312.7 
515.33  643.33  540 
515.33  643.33  540 
515.33  643.33  540 
515.33  643.33  540 
515.33  643.33  540 
515.33  643.33  540 
515.33  643.33  540 
515.33  643.33  540 
515.33  643.33  540 
515.33  643.33  540 
515.33  643.33  540 
550  570.67  690 
550  570.67  690 
550  570.67  690 
550  570.67  690 
550  570.67  690 
550  570.67  690 
550  570.67  690 
550  570.67  690 
550  570.67  690 
550  570.67  690 
550  570.67  690 
699  1032  1575.7 
699  1032  1575.7 
699  1032  1575.7 
699  1032  1575.7 
699  1032  1575.7 
699  1032  1575.7 
699  1032  1575.7 
699  1032  1575.7 
699  1032  1575.7 
699  1032  1575.7 
699  1032  1575.7 
191.67  291.67  362 
191.67  291.67  362 
191.67  291.67  362 
191.67  291.67  362 
191.67  291.67  362 
191.67  291.67  362 
191.67  291.67  362 
191.67  291.67  362 
191.67  291.67  362 
191.67  291.67  362 
191.67  291.67  362 
191.67  291.67  362 
191.67  291.67  362 
191.67  291.67  362 
191.67  291.67  362 
147  147  110.67 
147  147  110.67 
147  147  110.67 
147  147  110.67 
147  147  110.67 
147  147  110.67 
147  147  110.67 
147  147  110.67 
147  147  110.67 
147  147  110.67 
147  147  110.67 
147  147  110.67 
147  147  110.67 
116.67  79  98.333 
116.67  79  98.333 
116.67  79  98.333 
116.67  79  98.333 
116.67  79  98.333 
116.67  79  98.333 
116.67  79  98.333 
116.67  79  98.333 
116.67  79  98.333 
116.67  79  98.333 
116.67  79  98.333 
138.67  191  144 
138.67  191  144 
138.67  191  144 
138.67  191  144 
138.67  191  144 
138.67  191  144 
138.67  191  144 
138.67  191  144 
138.67  191  144 
138.67  191  144 
138.67  191  144 
1178.7  1521.7  1379 
1178.7  1521.7  1379 
1178.7  1521.7  1379 
1178.7  1521.7  1379 
1178.7  1521.7  1379 
1178.7  1521.7  1379 
1178.7  1521.7  1379 
1178.7  1521.7  1379 
1178.7  1521.7  1379 
1178.7  1521.7  1379 
1178.7  1521.7  1379 
612.33  721.33  685.67 
612.33  721.33  685.67 
612.33  721.33  685.67 
612.33  721.33  685.67 
612.33  721.33  685.67 
612.33  721.33  685.67 
612.33  721.33  685.67 
612.33  721.33  685.67 
612.33  721.33  685.67 
612.33  721.33  685.67 
612.33  721.33  685.67 
360.33  433.67  461.33 
360.33  433.67  461.33 
360.33  433.67  461.33 
360.33  433.67  461.33 
360.33  433.67  461.33 
360.33  433.67  461.33 
360.33  433.67  461.33 
360.33  433.67  461.33 
360.33  433.67  461.33 
360.33  433.67  461.33 
360.33  433.67  461.33 
1783.7  1560  1376.7 
1783.7  1560  1376.7 
1783.7  1560  1376.7 
1783.7  1560  1376.7 
1783.7  1560  1376.7 
1783.7  1560  1376.7 
1783.7  1560  1376.7 
1783.7  1560  1376.7 
1783.7  1560  1376.7 
1783.7  1560  1376.7 
1783.7  1560  1376.7 
927.67  1066.7  815.33 
927.67  1066.7  815.33 
927.67  1066.7  815.33 
927.67  1066.7  815.33 
927.67  1066.7  815.33 
927.67  1066.7  815.33 
927.67  1066.7  815.33 
927.67  1066.7  815.33 
927.67  1066.7  815.33 
927.67  1066.7  815.33 
927.67  1066.7  815.33 
648  770.33  836.67 
648  770.33  836.67 
648  770.33  836.67 
648  770.33  836.67 
648  770.33  836.67 
648  770.33  836.67 
648  770.33  836.67 
648  770.33  836.67 
648  770.33  836.67 
648  770.33  836.67 
648  770.33  836.67 
648  770.33  836.67 
648  770.33  836.67 
602.33  735  800 
602.33  735  800 
602.33  735  800 
602.33  735  800 
602.33  735  800 
602.33  735  800 
602.33  735  800 
602.33  735  800 
602.33  735  800 
602.33  735  800 
602.33  735  800 
605.67  663.33  559.67 
605.67  663.33  559.67 
605.67  663.33  559.67 
605.67  663.33  559.67 
605.67  663.33  559.67 
605.67  663.33  559.67 
605.67  663.33  559.67 
605.67  663.33  559.67 
605.67  663.33  559.67 
605.67  663.33  559.67 
605.67  663.33  559.67 
1366.3  1555.7  1565.3 
1366.3  1555.7  1565.3 
1366.3  1555.7  1565.3 
1366.3  1555.7  1565.3 
1366.3  1555.7  1565.3 
1366.3  1555.7  1565.3 
1366.3  1555.7  1565.3 
1366.3  1555.7  1565.3 
1366.3  1555.7  1565.3 
1366.3  1555.7  1565.3 
1366.3  1555.7  1565.3 
745.67  754.67  806.33 
745.67  754.67  806.33 
745.67  754.67  806.33 
745.67  754.67  806.33 
745.67  754.67  806.33 
745.67  754.67  806.33 
745.67  754.67  806.33 
745.67  754.67  806.33 
745.67  754.67  806.33 
745.67  754.67  806.33 
745.67  754.67  806.33 
1265.7  1335.3  1094.3 
1265.7  1335.3  1094.3 
1265.7  1335.3  1094.3 
1265.7  1335.3  1094.3 
1265.7  1335.3  1094.3 
1265.7  1335.3  1094.3 
1265.7  1335.3  1094.3 
1265.7  1335.3  1094.3 
1265.7  1335.3  1094.3 
862.33  916.33  957.33 
862.33  916.33  957.33 
862.33  916.33  957.33 
862.33  916.33  957.33 
862.33  916.33  957.33 
862.33  916.33  957.33 
862.33  916.33  957.33 
862.33  916.33  957.33 
862.33  916.33  957.33 
862.33  916.33  957.33 
862.33  916.33  957.33 
236  217.33  240.33 
236  217.33  240.33 
236  217.33  240.33 
236  217.33  240.33 
236  217.33  240.33 
236  217.33  240.33 
236  217.33  240.33 
236  217.33  240.33 
236  217.33  240.33 
236  217.33  240.33 
236  217.33  240.33 
665.67  955  913.67 
665.67  955  913.67 
665.67  955  913.67 
665.67  955  913.67 
665.67  955  913.67 
665.67  955  913.67 
665.67  955  913.67 
665.67  955  913.67 
665.67  955  913.67 
665.67  955  913.67 
665.67  955  913.67 
371.67  369.67  500 
371.67  369.67  500 
371.67  369.67  500 
371.67  369.67  500 
371.67  369.67  500 
371.67  369.67  500 
371.67  369.67  500 
371.67  369.67  500 
371.67  369.67  500 
371.67  369.67  500 
371.67  369.67  500 
480.67  589.67  580 
480.67  589.67  580 
480.67  589.67  580 
480.67  589.67  580 
480.67  589.67  580 
480.67  589.67  580 
480.67  589.67  580 
480.67  589.67  580 
480.67  589.67  580 
480.67  589.67  580 
480.67  589.67  580 
1731  1499.7  1837 
1731  1499.7  1837 
1731  1499.7  1837 
1731  1499.7  1837 
1731  1499.7  1837 
1731  1499.7  1837 
1731  1499.7  1837 
1731  1499.7  1837 
1731  1499.7  1837 
1731  1499.7  1837 
1731  1499.7  1837 
262.67  354.33  345 
262.67  354.33  345 
262.67  354.33  345 
262.67  354.33  345 
262.67  354.33  345 
262.67  354.33  345 
262.67  354.33  345 
262.67  354.33  345 
262.67  354.33  345 
262.67  354.33  345 
262.67  354.33  345 
499.67  454  404.67 
499.67  454  404.67 
499.67  454  404.67 
499.67  454  404.67 
499.67  454  404.67 
499.67  454  404.67 
499.67  454  404.67 
499.67  454  404.67 
499.67  454  404.67 
499.67  454  404.67 
499.67  454  404.67 
402  418.67  529 
402  418.67  529 
402  418.67  529 
402  418.67  529 
402  418.67  529 
402  418.67  529 
402  418.67  529 
402  418.67  529 
402  418.67  529 
402  418.67  529 
402  418.67  529 
498.33  578.67  848 
498.33  578.67  848 
498.33  578.67  848 
498.33  578.67  848 
498.33  578.67  848 
498.33  578.67  848 
498.33  578.67  848 
498.33  578.67  848 
498.33  578.67  848 
498.33  578.67  848 
498.33  578.67  848 
1397.3  1718  4126 
1397.3  1718  4126 
1397.3  1718  4126 
1397.3  1718  4126 
1397.3  1718  4126 
1397.3  1718  4126 
1397.3  1718  4126 
1397.3  1718  4126 
1397.3  1718  4126 
1397.3  1718  4126 
1397.3  1718  4126 
803.67  918.33  1424.3 
803.67  918.33  1424.3 
803.67  918.33  1424.3 
803.67  918.33  1424.3 
803.67  918.33  1424.3 
803.67  918.33  1424.3 
803.67  918.33  1424.3 
803.67  918.33  1424.3 
803.67  918.33  1424.3 
803.67  918.33  1424.3 
803.67  918.33  1424.3 
403.33  410  481.67 
403.33  410  481.67 
403.33  410  481.67 
403.33  410  481.67 
403.33  410  481.67 
403.33  410  481.67 
403.33  410  481.67 
403.33  410  481.67 
403.33  410  481.67 
403.33  410  481.67 
403.33  410  481.67 
851  885.33  1533.3 
851  885.33  1533.3 
851  885.33  1533.3 
851  885.33  1533.3 
851  885.33  1533.3 
851  885.33  1533.3 
851  885.33  1533.3 
851  885.33  1533.3 
851  885.33  1533.3 
851  885.33  1533.3 
851  885.33  1533.3 
606.67  742.67  1037.3 
606.67  742.67  1037.3 
606.67  742.67  1037.3 
606.67  742.67  1037.3 
606.67  742.67  1037.3 
606.67  742.67  1037.3 
606.67  742.67  1037.3 
606.67  742.67  1037.3 
606.67  742.67  1037.3 
606.67  742.67  1037.3 
606.67  742.67  1037.3 
528.33  562.33  695.67 
528.33  562.33  695.67 
528.33  562.33  695.67 
528.33  562.33  695.67 
528.33  562.33  695.67 
528.33  562.33  695.67 
528.33  562.33  695.67 
528.33  562.33  695.67 
528.33  562.33  695.67 
528.33  562.33  695.67 
528.33  562.33  695.67 
597.67  516  600.33 
597.67  516  600.33 
597.67  516  600.33 
597.67  516  600.33 
597.67  516  600.33 
597.67  516  600.33 
597.67  516  600.33 
597.67  516  600.33 
597.67  516  600.33 
597.67  516  600.33 
597.67  516  600.33 
766.67  739  1183.7 
766.67  739  1183.7 
766.67  739  1183.7 
766.67  739  1183.7 
766.67  739  1183.7 
766.67  739  1183.7 
766.67  739  1183.7 
766.67  739  1183.7 
766.67  739  1183.7 
766.67  739  1183.7 
766.67  739  1183.7 
1423.3  1487.3  2631 
1423.3  1487.3  2631 
1423.3  1487.3  2631 
1423.3  1487.3  2631 
1423.3  1487.3  2631 
1423.3  1487.3  2631 
1423.3  1487.3  2631 
1423.3  1487.3  2631 
1423.3  1487.3  2631 
1423.3  1487.3  2631 
1423.3  1487.3  2631 
1423.3  1487.3  2631 
1423.3  1487.3  2631 
360.33  431  734.67 
360.33  431  734.67 
360.33  431  734.67 
360.33  431  734.67 
360.33  431  734.67 
360.33  431  734.67 
360.33  431  734.67 
360.33  431  734.67 
360.33  431  734.67 
360.33  431  734.67 
360.33  431  734.67 
360.33  431  734.67 
776.67  631.67  700.67 
776.67  631.67  700.67 
776.67  631.67  700.67 
776.67  631.67  700.67 
776.67  631.67  700.67 
776.67  631.67  700.67 
776.67  631.67  700.67 
776.67  631.67  700.67 
776.67  631.67  700.67 
776.67  631.67  700.67 
776.67  631.67  700.67 
776.67  631.67  700.67 
556.33  549.33  477.33 
556.33  549.33  477.33 
556.33  549.33  477.33 
556.33  549.33  477.33 
556.33  549.33  477.33 
556.33  549.33  477.33 
556.33  549.33  477.33 
556.33  549.33  477.33 
556.33  549.33  477.33 
556.33  549.33  477.33 
556.33  549.33  477.33 
1030.3  1140.3  2926.7 
1030.3  1140.3  2926.7 
1030.3  1140.3  2926.7 
1030.3  1140.3  2926.7 
1030.3  1140.3  2926.7 
1030.3  1140.3  2926.7 
1030.3  1140.3  2926.7 
1030.3  1140.3  2926.7 
1030.3  1140.3  2926.7 
1030.3  1140.3  2926.7 
1030.3  1140.3  2926.7 
926.67  723.33  1159.3 
926.67  723.33  1159.3 
926.67  723.33  1159.3 
926.67  723.33  1159.3 
926.67  723.33  1159.3 
926.67  723.33  1159.3 
926.67  723.33  1159.3 
926.67  723.33  1159.3 
926.67  723.33  1159.3 
926.67  723.33  1159.3 
926.67  723.33  1159.3 
557  626.33  806.67 
557  626.33  806.67 
557  626.33  806.67 
557  626.33  806.67 
557  626.33  806.67 
557  626.33  806.67 
557  626.33  806.67 
557  626.33  806.67 
557  626.33  806.67 
557  626.33  806.67 
557  626.33  806.67 
980  1137.3  2117.7 
980  1137.3  2117.7 
980  1137.3  2117.7 
980  1137.3  2117.7 
980  1137.3  2117.7 
980  1137.3  2117.7 
980  1137.3  2117.7 
980  1137.3  2117.7 
980  1137.3  2117.7 
980  1137.3  2117.7 
980  1137.3  2117.7 
288.33  392  523 
288.33  392  523 
288.33  392  523 
288.33  392  523 
288.33  392  523 
288.33  392  523 
288.33  392  523 
288.33  392  523 
288.33  392  523 
288.33  392  523 
288.33  392  523 
64  81  70 
64  81  70 
64  81  70 
64  81  70 
64  81  70 
64  81  70 
64  81  70 
64  81  70 
64  81  70 
64  81  70 
64  81  70 
357.33  288.33  412 
357.33  288.33  412 
357.33  288.33  412 
357.33  288.33  412 
357.33  288.33  412 
357.33  288.33  412 
357.33  288.33  412 
357.33  288.33  412 
357.33  288.33  412 
357.33  288.33  412 
357.33  288.33  412 
588.33  819  1408.3 
588.33  819  1408.3 
588.33  819  1408.3 
588.33  819  1408.3 
588.33  819  1408.3 
588.33  819  1408.3 
588.33  819  1408.3 
588.33  819  1408.3 
588.33  819  1408.3 
588.33  819  1408.3 
588.33  819  1408.3 
687.33  727.33  762.33 
687.33  727.33  762.33 
687.33  727.33  762.33 
687.33  727.33  762.33 
687.33  727.33  762.33 
687.33  727.33  762.33 
687.33  727.33  762.33 
687.33  727.33  762.33 
687.33  727.33  762.33 
687.33  727.33  762.33 
687.33  727.33  762.33 
158  159.33  144.33 
158  159.33  144.33 
158  159.33  144.33 
158  159.33  144.33 
158  159.33  144.33 
158  159.33  144.33 
158  159.33  144.33 
158  159.33  144.33 
158  159.33  144.33 
158  159.33  144.33 
158  159.33  144.33 
158  159.33  144.33 
158  159.33  144.33 
88  102  81.333 
88  102  81.333 
88  102  81.333 
88  102  81.333 
88  102  81.333 
88  102  81.333 
88  102  81.333 
88  102  81.333 
88  102  81.333 
88  102  81.333 
341.33  301.67  289 
341.33  301.67  289 
341.33  301.67  289 
341.33  301.67  289 
341.33  301.67  289 
341.33  301.67  289 
341.33  301.67  289 
341.33  301.67  289 
341.33  301.67  289 
341.33  301.67  289 
341.33  301.67  289 
448  323.67  507.67 
448  323.67  507.67 
448  323.67  507.67 
448  323.67  507.67 
448  323.67  507.67 
448  323.67  507.67 
448  323.67  507.67 
448  323.67  507.67 
448  323.67  507.67 
448  323.67  507.67 
448  323.67  507.67 
1036.3  1177  1608.3 
1036.3  1177  1608.3 
1036.3  1177  1608.3 
1036.3  1177  1608.3 
1036.3  1177  1608.3 
1036.3  1177  1608.3 
1036.3  1177  1608.3 
1036.3  1177  1608.3 
1036.3  1177  1608.3 
1036.3  1177  1608.3 
1036.3  1177  1608.3 
516.67  677.33  901.67 
516.67  677.33  901.67 
516.67  677.33  901.67 
516.67  677.33  901.67 
516.67  677.33  901.67 
516.67  677.33  901.67 
516.67  677.33  901.67 
516.67  677.33  901.67 
516.67  677.33  901.67 
516.67  677.33  901.67 
516.67  677.33  901.67 
87  115.33  126 
87  115.33  126 
87  115.33  126 
87  115.33  126 
87  115.33  126 
87  115.33  126 
87  115.33  126 
87  115.33  126 
87  115.33  126 
87  115.33  126 
87  115.33  126 
647.33  335.33  402 
647.33  335.33  402 
647.33  335.33  402 
647.33  335.33  402 
647.33  335.33  402 
647.33  335.33  402 
647.33  335.33  402 
647.33  335.33  402 
647.33  335.33  402 
647.33  335.33  402 
647.33  335.33  402 
647.33  335.33  402 
647.33  335.33  402 
647.33  335.33  402 
647.33  335.33  402 
647.33  335.33  402 
647.33  335.33  402 
647.33  335.33  402 
647.33  335.33  402 
647.33  335.33  402 
537.67  560.67  672 
537.67  560.67  672 
537.67  560.67  672 
537.67  560.67  672 
537.67  560.67  672 
537.67  560.67  672 
537.67  560.67  672 
537.67  560.67  672 
537.67  560.67  672 
537.67  560.67  672 
537.67  560.67  672 
392.67  372  525 
392.67  372  525 
392.67  372  525 
392.67  372  525 
392.67  372  525 
392.67  372  525 
392.67  372  525 
392.67  372  525 
392.67  372  525 
392.67  372  525 
317.33  237  292 
317.33  237  292 
317.33  237  292 
317.33  237  292 
317.33  237  292 
317.33  237  292 
317.33  237  292 
317.33  237  292 
317.33  237  292 
317.33  237  292 
317.33  237  292 
375.33  372  440.67 
375.33  372  440.67 
375.33  372  440.67 
375.33  372  440.67 
375.33  372  440.67 
375.33  372  440.67 
375.33  372  440.67 
375.33  372  440.67 
375.33  372  440.67 
375.33  372  440.67 
375.33  372  440.67 
177.67  197.33  138.33 
177.67  197.33  138.33 
177.67  197.33  138.33 
177.67  197.33  138.33 
177.67  197.33  138.33 
177.67  197.33  138.33 
177.67  197.33  138.33 
177.67  197.33  138.33 
177.67  197.33  138.33 
177.67  197.33  138.33 
177.67  197.33  138.33 
82.667  82.333  78 
82.667  82.333  78 
82.667  82.333  78 
82.667  82.333  78 
82.667  82.333  78 
82.667  82.333  78 
82.667  82.333  78 
82.667  82.333  78 
82.667  82.333  78 
82.667  82.333  78 
82.667  82.333  78 
271.67  178.67  207 
271.67  178.67  207 
271.67  178.67  207 
271.67  178.67  207 
271.67  178.67  207 
271.67  178.67  207 
271.67  178.67  207 
271.67  178.67  207 
271.67  178.67  207 
271.67  178.67  207 
271.67  178.67  207 
592  700.67  1715.3 
592  700.67  1715.3 
592  700.67  1715.3 
592  700.67  1715.3 
592  700.67  1715.3 
592  700.67  1715.3 
592  700.67  1715.3 
592  700.67  1715.3 
592  700.67  1715.3 
592  700.67  1715.3 
592  700.67  1715.3 
592  700.67  1715.3 
375.67  474  430.33 
375.67  474  430.33 
375.67  474  430.33 
375.67  474  430.33 
375.67  474  430.33 
375.67  474  430.33 
375.67  474  430.33 
375.67  474  430.33 
375.67  474  430.33 
375.67  474  430.33 
375.67  474  430.33 
252  174.33  197.33 
252  174.33  197.33 
252  174.33  197.33 
252  174.33  197.33 
252  174.33  197.33 
252  174.33  197.33 
252  174.33  197.33 
252  174.33  197.33 
252  174.33  197.33 
252  174.33  197.33 
252  174.33  197.33 
796.67  785.67  690.33 
796.67  785.67  690.33 
796.67  785.67  690.33 
796.67  785.67  690.33 
796.67  785.67  690.33 
796.67  785.67  690.33 
796.67  785.67  690.33 
796.67  785.67  690.33 
796.67  785.67  690.33 
796.67  785.67  690.33 
796.67  785.67  690.33 
731.67  808  932 
731.67  808  932 
731.67  808  932 
731.67  808  932 
731.67  808  932 
731.67  808  932 
731.67  808  932 
731.67  808  932 
731.67  808  932 
731.67  808  932 
731.67  808  932 
232.67  288.33  360.67 
232.67  288.33  360.67 
232.67  288.33  360.67 
232.67  288.33  360.67 
232.67  288.33  360.67 
232.67  288.33  360.67 
232.67  288.33  360.67 
232.67  288.33  360.67 
232.67  288.33  360.67 
232.67  288.33  360.67 
232.67  288.33  360.67 
337.67  415  354.33 
337.67  415  354.33 
337.67  415  354.33 
337.67  415  354.33 
337.67  415  354.33 
337.67  415  354.33 
337.67  415  354.33 
337.67  415  354.33 
337.67  415  354.33 
337.67  415  354.33 
337.67  415  354.33 
913.33  1081  1012.7 
913.33  1081  1012.7 
913.33  1081  1012.7 
913.33  1081  1012.7 
913.33  1081  1012.7 
913.33  1081  1012.7 
913.33  1081  1012.7 
913.33  1081  1012.7 
913.33  1081  1012.7 
913.33  1081  1012.7 
913.33  1081  1012.7 
913.33  1081  1012.7 
913.33  1081  1012.7 
913.33  1081  1012.7 
193.33  260.67  285 
193.33  260.67  285 
193.33  260.67  285 
193.33  260.67  285 
193.33  260.67  285 
193.33  260.67  285 
193.33  260.67  285 
193.33  260.67  285 
193.33  260.67  285 
193.33  260.67  285 
193.33  260.67  285 
543.33  629.67  672 
543.33  629.67  672 
543.33  629.67  672 
543.33  629.67  672 
543.33  629.67  672 
543.33  629.67  672 
543.33  629.67  672 
543.33  629.67  672 
543.33  629.67  672 
543.33  629.67  672 
543.33  629.67  672 
782.67  814.33  1024 
782.67  814.33  1024 
782.67  814.33  1024 
782.67  814.33  1024 
782.67  814.33  1024 
782.67  814.33  1024 
782.67  814.33  1024 
782.67  814.33  1024 
782.67  814.33  1024 
782.67  814.33  1024 
782.67  814.33  1024 
414.67  408.33  548 
414.67  408.33  548 
414.67  408.33  548 
414.67  408.33  548 
414.67  408.33  548 
414.67  408.33  548 
414.67  408.33  548 
414.67  408.33  548 
414.67  408.33  548 
414.67  408.33  548 
414.67  408.33  548 
379  340  338.33 
379  340  338.33 
379  340  338.33 
379  340  338.33 
379  340  338.33 
379  340  338.33 
379  340  338.33 
379  340  338.33 
379  340  338.33 
379  340  338.33 
379  340  338.33 
822  876.33  749.33 
822  876.33  749.33 
822  876.33  749.33 
822  876.33  749.33 
822  876.33  749.33 
822  876.33  749.33 
822  876.33  749.33 
822  876.33  749.33 
822  876.33  749.33 
822  876.33  749.33 
822  876.33  749.33 
424.33  526  721 
424.33  526  721 
424.33  526  721 
424.33  526  721 
424.33  526  721 
424.33  526  721 
424.33  526  721 
424.33  526  721 
424.33  526  721 
424.33  526  721 
424.33  526  721 
870.67  950.33  943.33 
870.67  950.33  943.33 
870.67  950.33  943.33 
870.67  950.33  943.33 
870.67  950.33  943.33 
870.67  950.33  943.33 
870.67  950.33  943.33 
870.67  950.33  943.33 
870.67  950.33  943.33 
870.67  950.33  943.33 
870.67  950.33  943.33 
870.67  950.33  943.33 
870.67  950.33  943.33 
361.33  450.67  492.67 
361.33  450.67  492.67 
361.33  450.67  492.67 
361.33  450.67  492.67 
361.33  450.67  492.67 
361.33  450.67  492.67 
361.33  450.67  492.67 
361.33  450.67  492.67 
220  253.67  212.33 
220  253.67  212.33 
220  253.67  212.33 
220  253.67  212.33 
220  253.67  212.33 
220  253.67  212.33 
220  253.67  212.33 
220  253.67  212.33 
220  253.67  212.33 
220  253.67  212.33 
416.33  489.67  511 
416.33  489.67  511 
416.33  489.67  511 
416.33  489.67  511 
416.33  489.67  511 
416.33  489.67  511 
416.33  489.67  511 
416.33  489.67  511 
416.33  489.67  511 
416.33  489.67  511 
416.33  489.67  511 
468.67  617.67  932 
468.67  617.67  932 
468.67  617.67  932 
468.67  617.67  932 
468.67  617.67  932 
468.67  617.67  932 
468.67  617.67  932 
468.67  617.67  932 
468.67  617.67  932 
468.67  617.67  932 
468.67  617.67  932 
992  1031.7  1887.3 
992  1031.7  1887.3 
992  1031.7  1887.3 
992  1031.7  1887.3 
992  1031.7  1887.3 
992  1031.7  1887.3 
992  1031.7  1887.3 
992  1031.7  1887.3 
992  1031.7  1887.3 
992  1031.7  1887.3 
992  1031.7  1887.3 
769.67  861.33  1232.3 
769.67  861.33  1232.3 
769.67  861.33  1232.3 
769.67  861.33  1232.3 
769.67  861.33  1232.3 
769.67  861.33  1232.3 
769.67  861.33  1232.3 
769.67  861.33  1232.3 
769.67  861.33  1232.3 
769.67  861.33  1232.3 
769.67  861.33  1232.3 
629.33  740.67  783 
629.33  740.67  783 
629.33  740.67  783 
629.33  740.67  783 
629.33  740.67  783 
629.33  740.67  783 
629.33  740.67  783 
629.33  740.67  783 
629.33  740.67  783 
629.33  740.67  783 
629.33  740.67  783 
587.67  744.33  943.67 
587.67  744.33  943.67 
587.67  744.33  943.67 
587.67  744.33  943.67 
587.67  744.33  943.67 
587.67  744.33  943.67 
587.67  744.33  943.67 
587.67  744.33  943.67 
587.67  744.33  943.67 
587.67  744.33  943.67 
587.67  744.33  943.67 
587.67  744.33  943.67 
587.67  744.33  943.67 
587.67  744.33  943.67 
587.67  744.33  943.67 
587.67  744.33  943.67 
587.67  744.33  943.67 
587.67  744.33  943.67 
587.67  744.33  943.67 
587.67  744.33  943.67 
904.67  793  1608 
904.67  793  1608 
904.67  793  1608 
904.67  793  1608 
904.67  793  1608 
904.67  793  1608 
904.67  793  1608 
904.67  793  1608 
904.67  793  1608 
904.67  793  1608 
904.67  793  1608 
2874.3  2748.7  6067 
2874.3  2748.7  6067 
2874.3  2748.7  6067 
2874.3  2748.7  6067 
2874.3  2748.7  6067 
2874.3  2748.7  6067 
2874.3  2748.7  6067 
2874.3  2748.7  6067 
2874.3  2748.7  6067 
2874.3  2748.7  6067 
2874.3  2748.7  6067 
972  1097.3  1795.3 
972  1097.3  1795.3 
972  1097.3  1795.3 
972  1097.3  1795.3 
972  1097.3  1795.3 
972  1097.3  1795.3 
972  1097.3  1795.3 
972  1097.3  1795.3 
972  1097.3  1795.3 
972  1097.3  1795.3 
972  1097.3  1795.3 
377  312.67  310 
377  312.67  310 
377  312.67  310 
377  312.67  310 
377  312.67  310 
377  312.67  310 
377  312.67  310 
377  312.67  310 
377  312.67  310 
377  312.67  310 
377  312.67  310 
234.67  326.33  208 
234.67  326.33  208 
234.67  326.33  208 
234.67  326.33  208 
234.67  326.33  208 
234.67  326.33  208 
234.67  326.33  208 
234.67  326.33  208 
234.67  326.33  208 
234.67  326.33  208 
234.67  326.33  208 
710.67  688.33  649 
710.67  688.33  649 
710.67  688.33  649 
710.67  688.33  649 
710.67  688.33  649 
710.67  688.33  649 
710.67  688.33  649 
710.67  688.33  649 
710.67  688.33  649 
710.67  688.33  649 
710.67  688.33  649 
1124.7  1260.3  1306 
1124.7  1260.3  1306 
1124.7  1260.3  1306 
1124.7  1260.3  1306 
1124.7  1260.3  1306 
1124.7  1260.3  1306 
1124.7  1260.3  1306 
1124.7  1260.3  1306 
1124.7  1260.3  1306 
1124.7  1260.3  1306 
1124.7  1260.3  1306 
1124.7  1260.3  1306 
1124.7  1260.3  1306 
1118.3  1344  1845.7 
1118.3  1344  1845.7 
1118.3  1344  1845.7 
1118.3  1344  1845.7 
1118.3  1344  1845.7 
1118.3  1344  1845.7 
1118.3  1344  1845.7 
1118.3  1344  1845.7 
1118.3  1344  1845.7 
1118.3  1344  1845.7 
1118.3  1344  1845.7 
249.33  265.67  307.67 
249.33  265.67  307.67 
249.33  265.67  307.67 
249.33  265.67  307.67 
249.33  265.67  307.67 
249.33  265.67  307.67 
249.33  265.67  307.67 
249.33  265.67  307.67 
249.33  265.67  307.67 
249.33  265.67  307.67 
249.33  265.67  307.67 
353.33  356  328.67 
353.33  356  328.67 
353.33  356  328.67 
353.33  356  328.67 
353.33  356  328.67 
353.33  356  328.67 
353.33  356  328.67 
353.33  356  328.67 
353.33  356  328.67 
353.33  356  328.67 
353.33  356  328.67 
560  657  847.33 
560  657  847.33 
560  657  847.33 
560  657  847.33 
560  657  847.33 
560  657  847.33 
560  657  847.33 
560  657  847.33 
560  657  847.33 
560  657  847.33 
560  657  847.33 
554.33  546.67  524.33 
554.33  546.67  524.33 
554.33  546.67  524.33 
554.33  546.67  524.33 
554.33  546.67  524.33 
554.33  546.67  524.33 
554.33  546.67  524.33 
554.33  546.67  524.33 
554.33  546.67  524.33 
554.33  546.67  524.33 
554.33  546.67  524.33 
627  603.33  594.33 
627  603.33  594.33 
627  603.33  594.33 
627  603.33  594.33 
627  603.33  594.33 
627  603.33  594.33 
627  603.33  594.33 
627  603.33  594.33 
627  603.33  594.33 
627  603.33  594.33 
627  603.33  594.33 
750.67  720.67  932.67 
750.67  720.67  932.67 
750.67  720.67  932.67 
750.67  720.67  932.67 
750.67  720.67  932.67 
750.67  720.67  932.67 
750.67  720.67  932.67 
750.67  720.67  932.67 
750.67  720.67  932.67 
750.67  720.67  932.67 
474  465  613.33 
474  465  613.33 
474  465  613.33 
474  465  613.33 
474  465  613.33 
474  465  613.33 
474  465  613.33 
474  465  613.33 
474  465  613.33 
474  465  613.33 
474  465  613.33 
279.33  276.33  288.33 
279.33  276.33  288.33 
279.33  276.33  288.33 
279.33  276.33  288.33 
279.33  276.33  288.33 
279.33  276.33  288.33 
279.33  276.33  288.33 
279.33  276.33  288.33 
279.33  276.33  288.33 
279.33  276.33  288.33 
279.33  276.33  288.33 
100  98.667  108.67 
100  98.667  108.67 
100  98.667  108.67 
100  98.667  108.67 
100  98.667  108.67 
100  98.667  108.67 
100  98.667  108.67 
100  98.667  108.67 
100  98.667  108.67 
100  98.667  108.67 
100  98.667  108.67 
452.33  477.33  394.67 
452.33  477.33  394.67 
452.33  477.33  394.67 
452.33  477.33  394.67 
452.33  477.33  394.67 
452.33  477.33  394.67 
452.33  477.33  394.67 
452.33  477.33  394.67 
452.33  477.33  394.67 
452.33  477.33  394.67 
452.33  477.33  394.67 
686.67  781  569.67 
686.67  781  569.67 
686.67  781  569.67 
686.67  781  569.67 
686.67  781  569.67 
686.67  781  569.67 
686.67  781  569.67 
686.67  781  569.67 
686.67  781  569.67 
686.67  781  569.67 
686.67  781  569.67 
253  376.67  425.33 
253  376.67  425.33 
253  376.67  425.33 
253  376.67  425.33 
253  376.67  425.33 
253  376.67  425.33 
253  376.67  425.33 
253  376.67  425.33 
253  376.67  425.33 
253  376.67  425.33 
253  376.67  425.33 
2032.7  2026.7  6668.7 
2032.7  2026.7  6668.7 
2032.7  2026.7  6668.7 
2032.7  2026.7  6668.7 
2032.7  2026.7  6668.7 
2032.7  2026.7  6668.7 
2032.7  2026.7  6668.7 
2032.7  2026.7  6668.7 
2032.7  2026.7  6668.7 
2032.7  2026.7  6668.7 
2032.7  2026.7  6668.7 
699.33  694.67  904 
699.33  694.67  904 
699.33  694.67  904 
699.33  694.67  904 
699.33  694.67  904 
699.33  694.67  904 
699.33  694.67  904 
699.33  694.67  904 
699.33  694.67  904 
699.33  694.67  904 
699.33  694.67  904 
522.67  453.33  656 
522.67  453.33  656 
522.67  453.33  656 
522.67  453.33  656 
522.67  453.33  656 
522.67  453.33  656 
522.67  453.33  656 
522.67  453.33  656 
522.67  453.33  656 
522.67  453.33  656 
522.67  453.33  656 
329  251.67  272.33 
329  251.67  272.33 
329  251.67  272.33 
329  251.67  272.33 
329  251.67  272.33 
329  251.67  272.33 
329  251.67  272.33 
329  251.67  272.33 
329  251.67  272.33 
329  251.67  272.33 
329  251.67  272.33 
140.67  193  141.67 
140.67  193  141.67 
140.67  193  141.67 
140.67  193  141.67 
140.67  193  141.67 
140.67  193  141.67 
140.67  193  141.67 
140.67  193  141.67 
140.67  193  141.67 
140.67  193  141.67 
140.67  193  141.67 
872  971.67  1327.3 
872  971.67  1327.3 
872  971.67  1327.3 
872  971.67  1327.3 
872  971.67  1327.3 
872  971.67  1327.3 
872  971.67  1327.3 
872  971.67  1327.3 
872  971.67  1327.3 
872  971.67  1327.3 
872  971.67  1327.3 
541  597.33  959 
541  597.33  959 
541  597.33  959 
541  597.33  959 
541  597.33  959 
541  597.33  959 
541  597.33  959 
541  597.33  959 
541  597.33  959 
541  597.33  959 
541  597.33  959 
532.67  326.33  543.33 
532.67  326.33  543.33 
532.67  326.33  543.33 
532.67  326.33  543.33 
532.67  326.33  543.33 
532.67  326.33  543.33 
532.67  326.33  543.33 
532.67  326.33  543.33 
532.67  326.33  543.33 
532.67  326.33  543.33 
532.67  326.33  543.33 
532.67  326.33  543.33 
532.67  593.33  713 
532.67  593.33  713 
532.67  593.33  713 
532.67  593.33  713 
532.67  593.33  713 
532.67  593.33  713 
532.67  593.33  713 
532.67  593.33  713 
532.67  593.33  713 
532.67  593.33  713 
532.67  593.33  713 
353.33  431.33  509.33 
353.33  431.33  509.33 
353.33  431.33  509.33 
353.33  431.33  509.33 
353.33  431.33  509.33 
353.33  431.33  509.33 
353.33  431.33  509.33 
353.33  431.33  509.33 
353.33  431.33  509.33 
353.33  431.33  509.33 
353.33  431.33  509.33 
411  299  241 
411  299  241 
411  299  241 
411  299  241 
411  299  241 
411  299  241 
411  299  241 
411  299  241 
411  299  241 
411  299  241 
411  299  241 
670  923.67  746.67 
670  923.67  746.67 
670  923.67  746.67 
670  923.67  746.67 
670  923.67  746.67 
670  923.67  746.67 
670  923.67  746.67 
670  923.67  746.67 
670  923.67  746.67 
670  923.67  746.67 
670  923.67  746.67 
544.67  820  435 
544.67  820  435 
544.67  820  435 
544.67  820  435 
544.67  820  435 
544.67  820  435 
544.67  820  435 
544.67  820  435 
544.67  820  435 
544.67  820  435 
376  434.33  278.33 
376  434.33  278.33 
376  434.33  278.33 
376  434.33  278.33 
376  434.33  278.33 
376  434.33  278.33 
376  434.33  278.33 
376  434.33  278.33 
376  434.33  278.33 
376  434.33  278.33 
376  434.33  278.33 
376  434.33  278.33 
346.67  313.67  254 
346.67  313.67  254 
346.67  313.67  254 
346.67  313.67  254 
346.67  313.67  254 
346.67  313.67  254 
346.67  313.67  254 
346.67  313.67  254 
346.67  313.67  254 
346.67  313.67  254 
346.67  313.67  254 
199.67  180.67  63.667 
199.67  180.67  63.667 
199.67  180.67  63.667 
199.67  180.67  63.667 
199.67  180.67  63.667 
199.67  180.67  63.667 
199.67  180.67  63.667 
199.67  180.67  63.667 
199.67  180.67  63.667 
199.67  180.67  63.667 
199.67  180.67  63.667 
580.67  420  399 
580.67  420  399 
580.67  420  399 
580.67  420  399 
580.67  420  399 
580.67  420  399 
580.67  420  399 
580.67  420  399 
580.67  420  399 
580.67  420  399 
766  546.67  678.67 
766  546.67  678.67 
766  546.67  678.67 
766  546.67  678.67 
766  546.67  678.67 
766  546.67  678.67 
766  546.67  678.67 
766  546.67  678.67 
766  546.67  678.67 
766  546.67  678.67 
766  546.67  678.67 
752.67  575.33  680 
752.67  575.33  680 
752.67  575.33  680 
752.67  575.33  680 
752.67  575.33  680 
752.67  575.33  680 
752.67  575.33  680 
752.67  575.33  680 
752.67  575.33  680 
752.67  575.33  680 
752.67  575.33  680 
391  534.33  484.33 
391  534.33  484.33 
391  534.33  484.33 
391  534.33  484.33 
391  534.33  484.33 
391  534.33  484.33 
391  534.33  484.33 
391  534.33  484.33 
391  534.33  484.33 
391  534.33  484.33 
391  534.33  484.33 
342.33  360  291.67 
342.33  360  291.67 
342.33  360  291.67 
342.33  360  291.67 
342.33  360  291.67 
342.33  360  291.67 
342.33  360  291.67 
342.33  360  291.67 
342.33  360  291.67 
342.33  360  291.67 
342.33  360  291.67 
220  207  231.33 
220  207  231.33 
220  207  231.33 
220  207  231.33 
220  207  231.33 
220  207  231.33 
220  207  231.33 
220  207  231.33 
220  207  231.33 
220  207  231.33 
358.33  300.67  352.67 
358.33  300.67  352.67 
358.33  300.67  352.67 
358.33  300.67  352.67 
358.33  300.67  352.67 
358.33  300.67  352.67 
358.33  300.67  352.67 
358.33  300.67  352.67 
358.33  300.67  352.67 
358.33  300.67  352.67 
358.33  300.67  352.67 
1424.7  1502.3  1294.7 
1424.7  1502.3  1294.7 
1424.7  1502.3  1294.7 
1424.7  1502.3  1294.7 
1424.7  1502.3  1294.7 
1424.7  1502.3  1294.7 
1424.7  1502.3  1294.7 
1424.7  1502.3  1294.7 
1424.7  1502.3  1294.7 
1424.7  1502.3  1294.7 
1424.7  1502.3  1294.7 
490.67  479  650 
490.67  479  650 
490.67  479  650 
490.67  479  650 
490.67  479  650 
490.67  479  650 
490.67  479  650 
490.67  479  650 
490.67  479  650 
426.67  252  391 
426.67  252  391 
426.67  252  391 
426.67  252  391 
426.67  252  391 
426.67  252  391 
426.67  252  391 
426.67  252  391 
426.67  252  391 
426.67  252  391 
556.67  632.67  733.33 
556.67  632.67  733.33 
556.67  632.67  733.33 
556.67  632.67  733.33 
556.67  632.67  733.33 
556.67  632.67  733.33 
556.67  632.67  733.33 
556.67  632.67  733.33 
556.67  632.67  733.33 
556.67  632.67  733.33 
556.67  632.67  733.33 
295  369.33  348.67 
295  369.33  348.67 
295  369.33  348.67 
295  369.33  348.67 
295  369.33  348.67 
295  369.33  348.67 
295  369.33  348.67 
295  369.33  348.67 
295  369.33  348.67 
295  369.33  348.67 
295  369.33  348.67 
533.67  665.67  930.33 
533.67  665.67  930.33 
533.67  665.67  930.33 
533.67  665.67  930.33 
533.67  665.67  930.33 
533.67  665.67  930.33 
533.67  665.67  930.33 
533.67  665.67  930.33 
533.67  665.67  930.33 
533.67  665.67  930.33 
533.67  665.67  930.33 
263  361.33  392.33 
263  361.33  392.33 
263  361.33  392.33 
263  361.33  392.33 
263  361.33  392.33 
263  361.33  392.33 
263  361.33  392.33 
263  361.33  392.33 
263  361.33  392.33 
263  361.33  392.33 
263  361.33  392.33 
2025  2088  2067.7 
2025  2088  2067.7 
2025  2088  2067.7 
2025  2088  2067.7 
2025  2088  2067.7 
2025  2088  2067.7 
2025  2088  2067.7 
2025  2088  2067.7 
2025  2088  2067.7 
2025  2088  2067.7 
2025  2088  2067.7 
1313.7  1648.3  1718.3 
1313.7  1648.3  1718.3 
1313.7  1648.3  1718.3 
1313.7  1648.3  1718.3 
1313.7  1648.3  1718.3 
1313.7  1648.3  1718.3 
1313.7  1648.3  1718.3 
1313.7  1648.3  1718.3 
1313.7  1648.3  1718.3 
1313.7  1648.3  1718.3 
1313.7  1648.3  1718.3 
329.67  355.33  332 
329.67  355.33  332 
329.67  355.33  332 
329.67  355.33  332 
329.67  355.33  332 
329.67  355.33  332 
329.67  355.33  332 
329.67  355.33  332 
329.67  355.33  332 
329.67  355.33  332 
329.67  355.33  332 
410.67  217.33  288.33 
410.67  217.33  288.33 
410.67  217.33  288.33 
410.67  217.33  288.33 
410.67  217.33  288.33 
410.67  217.33  288.33 
410.67  217.33  288.33 
410.67  217.33  288.33 
410.67  217.33  288.33 
410.67  217.33  288.33 
410.67  217.33  288.33 
840  1133  1352.7 
840  1133  1352.7 
840  1133  1352.7 
840  1133  1352.7 
840  1133  1352.7 
840  1133  1352.7 
840  1133  1352.7 
840  1133  1352.7 
840  1133  1352.7 
509.67  669.33  772.67 
509.67  669.33  772.67 
509.67  669.33  772.67 
509.67  669.33  772.67 
509.67  669.33  772.67 
509.67  669.33  772.67 
509.67  669.33  772.67 
509.67  669.33  772.67 
509.67  669.33  772.67 
509.67  669.33  772.67 
509.67  669.33  772.67 
852.33  1017.3  1331.7 
852.33  1017.3  1331.7 
852.33  1017.3  1331.7 
852.33  1017.3  1331.7 
852.33  1017.3  1331.7 
852.33  1017.3  1331.7 
852.33  1017.3  1331.7 
852.33  1017.3  1331.7 
852.33  1017.3  1331.7 
852.33  1017.3  1331.7 
852.33  1017.3  1331.7 
684.67  723.33  987 
684.67  723.33  987 
684.67  723.33  987 
684.67  723.33  987 
684.67  723.33  987 
684.67  723.33  987 
684.67  723.33  987 
684.67  723.33  987 
684.67  723.33  987 
684.67  723.33  987 
684.67  723.33  987 
696.67  617.33  579 
696.67  617.33  579 
696.67  617.33  579 
696.67  617.33  579 
696.67  617.33  579 
696.67  617.33  579 
696.67  617.33  579 
696.67  617.33  579 
696.67  617.33  579 
696.67  617.33  579 
696.67  617.33  579 
567  514  507.33 
567  514  507.33 
567  514  507.33 
567  514  507.33 
567  514  507.33 
567  514  507.33 
567  514  507.33 
567  514  507.33 
567  514  507.33 
567  514  507.33 
567  514  507.33 
414.67  420  418 
414.67  420  418 
414.67  420  418 
414.67  420  418 
414.67  420  418 
414.67  420  418 
414.67  420  418 
414.67  420  418 
414.67  420  418 
414.67  420  418 
414.67  420  418 
1749.3  2259.7  2876.7 
1749.3  2259.7  2876.7 
1749.3  2259.7  2876.7 
1749.3  2259.7  2876.7 
1749.3  2259.7  2876.7 
1749.3  2259.7  2876.7 
1749.3  2259.7  2876.7 
1749.3  2259.7  2876.7 
1749.3  2259.7  2876.7 
1749.3  2259.7  2876.7 
1749.3  2259.7  2876.7 
484.33  543.33  442.67 
484.33  543.33  442.67 
484.33  543.33  442.67 
484.33  543.33  442.67 
484.33  543.33  442.67 
484.33  543.33  442.67 
484.33  543.33  442.67 
484.33  543.33  442.67 
484.33  543.33  442.67 
484.33  543.33  442.67 
484.33  543.33  442.67 
471.33  374.33  497.33 
471.33  374.33  497.33 
471.33  374.33  497.33 
471.33  374.33  497.33 
471.33  374.33  497.33 
471.33  374.33  497.33 
471.33  374.33  497.33 
471.33  374.33  497.33 
471.33  374.33  497.33 
471.33  374.33  497.33 
471.33  374.33  497.33 
734.67  521.67  673 
734.67  521.67  673 
734.67  521.67  673 
734.67  521.67  673 
734.67  521.67  673 
734.67  521.67  673 
734.67  521.67  673 
734.67  521.67  673 
734.67  521.67  673 
734.67  521.67  673 
734.67  521.67  673 
594.67  634.33  531.33 
594.67  634.33  531.33 
594.67  634.33  531.33 
594.67  634.33  531.33 
594.67  634.33  531.33 
594.67  634.33  531.33 
594.67  634.33  531.33 
594.67  634.33  531.33 
594.67  634.33  531.33 
594.67  634.33  531.33 
594.67  634.33  531.33 
1322.7  1645.7  2107 
1322.7  1645.7  2107 
1322.7  1645.7  2107 
1322.7  1645.7  2107 
1322.7  1645.7  2107 
1322.7  1645.7  2107 
1322.7  1645.7  2107 
1322.7  1645.7  2107 
1322.7  1645.7  2107 
1322.7  1645.7  2107 
754.33  592.33  1199 
754.33  592.33  1199 
754.33  592.33  1199 
754.33  592.33  1199 
754.33  592.33  1199 
754.33  592.33  1199 
754.33  592.33  1199 
754.33  592.33  1199 
754.33  592.33  1199 
754.33  592.33  1199 
754.33  592.33  1199 
263  220.67  234.33 
263  220.67  234.33 
263  220.67  234.33 
263  220.67  234.33 
263  220.67  234.33 
263  220.67  234.33 
263  220.67  234.33 
263  220.67  234.33 
263  220.67  234.33 
263  220.67  234.33 
723  649.33  902.67 
723  649.33  902.67 
723  649.33  902.67 
723  649.33  902.67 
723  649.33  902.67 
723  649.33  902.67 
723  649.33  902.67 
723  649.33  902.67 
723  649.33  902.67 
723  649.33  902.67 
723  649.33  902.67 
565  636.67  878.33 
565  636.67  878.33 
565  636.67  878.33 
565  636.67  878.33 
565  636.67  878.33 
565  636.67  878.33 
565  636.67  878.33 
565  636.67  878.33 
565  636.67  878.33 
565  636.67  878.33 
565  636.67  878.33 
565  636.67  878.33 
764.33  918.67  797 
764.33  918.67  797 
764.33  918.67  797 
764.33  918.67  797 
764.33  918.67  797 
764.33  918.67  797 
764.33  918.67  797 
764.33  918.67  797 
764.33  918.67  797 
764.33  918.67  797 
1819  2002  1557 
1819  2002  1557 
1819  2002  1557 
1819  2002  1557 
1819  2002  1557 
1819  2002  1557 
1819  2002  1557 
1819  2002  1557 
1819  2002  1557 
1819  2002  1557 
1819  2002  1557 
414.67  370.33  329.33 
414.67  370.33  329.33 
414.67  370.33  329.33 
414.67  370.33  329.33 
414.67  370.33  329.33 
414.67  370.33  329.33 
414.67  370.33  329.33 
414.67  370.33  329.33 
414.67  370.33  329.33 
414.67  370.33  329.33 
414.67  370.33  329.33 
205  282.33  265 
205  282.33  265 
205  282.33  265 
205  282.33  265 
205  282.33  265 
205  282.33  265 
205  282.33  265 
205  282.33  265 
205  282.33  265 
205  282.33  265 
205  282.33  265 
187.67  276.33  403.67 
187.67  276.33  403.67 
187.67  276.33  403.67 
187.67  276.33  403.67 
187.67  276.33  403.67 
187.67  276.33  403.67 
187.67  276.33  403.67 
187.67  276.33  403.67 
187.67  276.33  403.67 
187.67  276.33  403.67 
187.67  276.33  403.67 
141  126.33  121.33 
141  126.33  121.33 
141  126.33  121.33 
141  126.33  121.33 
141  126.33  121.33 
141  126.33  121.33 
141  126.33  121.33 
141  126.33  121.33 
141  126.33  121.33 
141  126.33  121.33 
141  126.33  121.33 
141  126.33  121.33 
76.333  54.667  69.667 
76.333  54.667  69.667 
76.333  54.667  69.667 
76.333  54.667  69.667 
76.333  54.667  69.667 
76.333  54.667  69.667 
76.333  54.667  69.667 
76.333  54.667  69.667 
76.333  54.667  69.667 
76.333  54.667  69.667 
76.333  54.667  69.667 
76.333  54.667  69.667 
241  219.33  256 
241  219.33  256 
241  219.33  256 
241  219.33  256 
241  219.33  256 
241  219.33  256 
241  219.33  256 
241  219.33  256 
241  219.33  256 
241  219.33  256 
241  219.33  256 
410.33  307.33  463 
410.33  307.33  463 
410.33  307.33  463 
410.33  307.33  463 
410.33  307.33  463 
410.33  307.33  463 
410.33  307.33  463 
410.33  307.33  463 
410.33  307.33  463 
410.33  307.33  463 
410.33  307.33  463 
696.67  517  1140 
696.67  517  1140 
696.67  517  1140 
696.67  517  1140 
696.67  517  1140 
696.67  517  1140 
696.67  517  1140 
696.67  517  1140 
696.67  517  1140 
696.67  517  1140 
696.67  517  1140 
696.67  517  1140 
456.33  563  800.33 
456.33  563  800.33 
456.33  563  800.33 
456.33  563  800.33 
456.33  563  800.33 
456.33  563  800.33 
456.33  563  800.33 
456.33  563  800.33 
456.33  563  800.33 
456.33  563  800.33 
456.33  563  800.33 
456.33  563  800.33 
456.33  563  800.33 
456.33  563  800.33 
456.33  563  800.33 
456.33  563  800.33 
1357.7  1072  1536 
1357.7  1072  1536 
1357.7  1072  1536 
1357.7  1072  1536 
1357.7  1072  1536 
1357.7  1072  1536 
1357.7  1072  1536 
1357.7  1072  1536 
1357.7  1072  1536 
1357.7  1072  1536 
527.67  435.67  702.67 
527.67  435.67  702.67 
527.67  435.67  702.67 
527.67  435.67  702.67 
527.67  435.67  702.67 
527.67  435.67  702.67 
527.67  435.67  702.67 
527.67  435.67  702.67 
527.67  435.67  702.67 
527.67  435.67  702.67 
527.67  435.67  702.67 
527.67  435.67  702.67 
430.67  269.33  502.33 
430.67  269.33  502.33 
430.67  269.33  502.33 
430.67  269.33  502.33 
430.67  269.33  502.33 
430.67  269.33  502.33 
430.67  269.33  502.33 
430.67  269.33  502.33 
430.67  269.33  502.33 
430.67  269.33  502.33 
430.67  269.33  502.33 
1021.7  828.33  1359 
1021.7  828.33  1359 
1021.7  828.33  1359 
1021.7  828.33  1359 
1021.7  828.33  1359 
1021.7  828.33  1359 
1021.7  828.33  1359 
1021.7  828.33  1359 
1021.7  828.33  1359 
1021.7  828.33  1359 
1021.7  828.33  1359 
516  497.33  699.33 
516  497.33  699.33 
516  497.33  699.33 
516  497.33  699.33 
516  497.33  699.33 
516  497.33  699.33 
516  497.33  699.33 
516  497.33  699.33 
516  497.33  699.33 
516  497.33  699.33 
516  497.33  699.33 
185  125.67  169 
185  125.67  169 
185  125.67  169 
185  125.67  169 
185  125.67  169 
185  125.67  169 
185  125.67  169 
185  125.67  169 
185  125.67  169 
185  125.67  169 
185  125.67  169 
185  125.67  169 
504  621.67  679.67 
504  621.67  679.67 
504  621.67  679.67 
504  621.67  679.67 
504  621.67  679.67 
504  621.67  679.67 
504  621.67  679.67 
504  621.67  679.67 
504  621.67  679.67 
504  621.67  679.67 
504  621.67  679.67 
504  621.67  679.67 
504  621.67  679.67 
504  621.67  679.67 
504  621.67  679.67 
116  199.67  130.67 
116  199.67  130.67 
116  199.67  130.67 
116  199.67  130.67 
116  199.67  130.67 
116  199.67  130.67 
116  199.67  130.67 
116  199.67  130.67 
116  199.67  130.67 
116  199.67  130.67 
116  199.67  130.67 
2487.3  2457  2372 
2487.3  2457  2372 
2487.3  2457  2372 
2487.3  2457  2372 
2487.3  2457  2372 
2487.3  2457  2372 
2487.3  2457  2372 
2487.3  2457  2372 
2487.3  2457  2372 
2487.3  2457  2372 
2487.3  2457  2372 
2123.7  1538.3  1519.3 
2123.7  1538.3  1519.3 
2123.7  1538.3  1519.3 
2123.7  1538.3  1519.3 
2123.7  1538.3  1519.3 
2123.7  1538.3  1519.3 
2123.7  1538.3  1519.3 
2123.7  1538.3  1519.3 
2123.7  1538.3  1519.3 
2123.7  1538.3  1519.3 
2123.7  1538.3  1519.3 
690.67  767.67  744.33 
690.67  767.67  744.33 
690.67  767.67  744.33 
690.67  767.67  744.33 
690.67  767.67  744.33 
690.67  767.67  744.33 
690.67  767.67  744.33 
659  660.67  910.33 
659  660.67  910.33 
659  660.67  910.33 
659  660.67  910.33 
659  660.67  910.33 
659  660.67  910.33 
659  660.67  910.33 
659  660.67  910.33 
659  660.67  910.33 
659  660.67  910.33 
659  660.67  910.33 
628.67  639.33  703.33 
628.67  639.33  703.33 
628.67  639.33  703.33 
628.67  639.33  703.33 
628.67  639.33  703.33 
628.67  639.33  703.33 
628.67  639.33  703.33 
628.67  639.33  703.33 
628.67  639.33  703.33 
628.67  639.33  703.33 
628.67  639.33  703.33 
753.33  535  992 
753.33  535  992 
753.33  535  992 
753.33  535  992 
753.33  535  992 
753.33  535  992 
753.33  535  992 
753.33  535  992 
753.33  535  992 
753.33  535  992 
753.33  535  992 
128.33  144.33  143 
128.33  144.33  143 
128.33  144.33  143 
128.33  144.33  143 
128.33  144.33  143 
128.33  144.33  143 
128.33  144.33  143 
128.33  144.33  143 
128.33  144.33  143 
128.33  144.33  143 
128.33  144.33  143 
412  493.67  461.67 
412  493.67  461.67 
412  493.67  461.67 
412  493.67  461.67 
412  493.67  461.67 
412  493.67  461.67 
412  493.67  461.67 
412  493.67  461.67 
412  493.67  461.67 
412  493.67  461.67 
669.33  941  1012.3 
669.33  941  1012.3 
669.33  941  1012.3 
669.33  941  1012.3 
669.33  941  1012.3 
669.33  941  1012.3 
669.33  941  1012.3 
669.33  941  1012.3 
669.33  941  1012.3 
669.33  941  1012.3 
669.33  941  1012.3 
1752  1880.7  1608 
1752  1880.7  1608 
1752  1880.7  1608 
1752  1880.7  1608 
1752  1880.7  1608 
1752  1880.7  1608 
1752  1880.7  1608 
1752  1880.7  1608 
1752  1880.7  1608 
1752  1880.7  1608 
1752  1880.7  1608 
1752  1880.7  1608 
955  1043.7  1087 
955  1043.7  1087 
955  1043.7  1087 
955  1043.7  1087 
955  1043.7  1087 
955  1043.7  1087 
955  1043.7  1087 
955  1043.7  1087 
955  1043.7  1087 
955  1043.7  1087 
955  1043.7  1087 
180  202.33  206.33 
180  202.33  206.33 
180  202.33  206.33 
180  202.33  206.33 
180  202.33  206.33 
180  202.33  206.33 
180  202.33  206.33 
180  202.33  206.33 
180  202.33  206.33 
180  202.33  206.33 
180  202.33  206.33 
2604.7  2616.3  1944.3 
2604.7  2616.3  1944.3 
2604.7  2616.3  1944.3 
2604.7  2616.3  1944.3 
2604.7  2616.3  1944.3 
2604.7  2616.3  1944.3 
2604.7  2616.3  1944.3 
2604.7  2616.3  1944.3 
2604.7  2616.3  1944.3 
2604.7  2616.3  1944.3 
2604.7  2616.3  1944.3 
2604.7  2616.3  1944.3 
2604.7  2616.3  1944.3 
1612.7  1824.3  1551 
1612.7  1824.3  1551 
1612.7  1824.3  1551 
1612.7  1824.3  1551 
1612.7  1824.3  1551 
1612.7  1824.3  1551 
1612.7  1824.3  1551 
1612.7  1824.3  1551 
1612.7  1824.3  1551 
1612.7  1824.3  1551 
1612.7  1824.3  1551 
598.67  645  527 
598.67  645  527 
598.67  645  527 
598.67  645  527 
598.67  645  527 
598.67  645  527 
598.67  645  527 
598.67  645  527 
598.67  645  527 
598.67  645  527 
598.67  645  527 
1622  1652.7  1411 
1622  1652.7  1411 
1622  1652.7  1411 
1622  1652.7  1411 
1622  1652.7  1411 
1622  1652.7  1411 
1622  1652.7  1411 
1622  1652.7  1411 
1622  1652.7  1411 
1622  1652.7  1411 
1622  1652.7  1411 
1622  1652.7  1411 
550  634.33  767 
550  634.33  767 
550  634.33  767 
550  634.33  767 
550  634.33  767 
550  634.33  767 
550  634.33  767 
550  634.33  767 
550  634.33  767 
550  634.33  767 
550  634.33  767 
550  634.33  767 
550  634.33  767 
229.33  307  191 
229.33  307  191 
229.33  307  191 
229.33  307  191 
229.33  307  191 
229.33  307  191 
229.33  307  191 
229.33  307  191 
229.33  307  191 
229.33  307  191 
229.33  307  191 
229.33  307  191 
654.33  573.33  670.67 
654.33  573.33  670.67 
654.33  573.33  670.67 
654.33  573.33  670.67 
654.33  573.33  670.67 
654.33  573.33  670.67 
654.33  573.33  670.67 
654.33  573.33  670.67 
654.33  573.33  670.67 
654.33  573.33  670.67 
654.33  573.33  670.67 
720.33  708.67  688 
720.33  708.67  688 
720.33  708.67  688 
720.33  708.67  688 
720.33  708.67  688 
720.33  708.67  688 
720.33  708.67  688 
720.33  708.67  688 
720.33  708.67  688 
720.33  708.67  688 
720.33  708.67  688 
294  380.33  255.33 
294  380.33  255.33 
294  380.33  255.33 
294  380.33  255.33 
294  380.33  255.33 
294  380.33  255.33 
294  380.33  255.33 
294  380.33  255.33 
294  380.33  255.33 
294  380.33  255.33 
294  380.33  255.33 
549.67  750.33  472.67 
549.67  750.33  472.67 
549.67  750.33  472.67 
549.67  750.33  472.67 
549.67  750.33  472.67 
549.67  750.33  472.67 
549.67  750.33  472.67 
549.67  750.33  472.67 
549.67  750.33  472.67 
549.67  750.33  472.67 
549.67  750.33  472.67 
825.33  856.33  658 
825.33  856.33  658 
825.33  856.33  658 
825.33  856.33  658 
825.33  856.33  658 
825.33  856.33  658 
825.33  856.33  658 
825.33  856.33  658 
825.33  856.33  658 
825.33  856.33  658 
825.33  856.33  658 
1452.7  1595.7  1292.3 
1452.7  1595.7  1292.3 
1452.7  1595.7  1292.3 
1452.7  1595.7  1292.3 
1452.7  1595.7  1292.3 
1452.7  1595.7  1292.3 
1452.7  1595.7  1292.3 
1452.7  1595.7  1292.3 
1452.7  1595.7  1292.3 
1452.7  1595.7  1292.3 
1452.7  1595.7  1292.3 
523.67  665.33  552 
523.67  665.33  552 
523.67  665.33  552 
523.67  665.33  552 
523.67  665.33  552 
523.67  665.33  552 
523.67  665.33  552 
523.67  665.33  552 
523.67  665.33  552 
523.67  665.33  552 
523.67  665.33  552 
229  307.33  234.33 
229  307.33  234.33 
229  307.33  234.33 
229  307.33  234.33 
229  307.33  234.33 
229  307.33  234.33 
229  307.33  234.33 
229  307.33  234.33 
229  307.33  234.33 
229  307.33  234.33 
229  307.33  234.33 
494.33  684  473.67 
494.33  684  473.67 
494.33  684  473.67 
494.33  684  473.67 
494.33  684  473.67 
494.33  684  473.67 
494.33  684  473.67 
494.33  684  473.67 
494.33  684  473.67 
494.33  684  473.67 
494.33  684  473.67 
269.33  350.33  232.33 
269.33  350.33  232.33 
269.33  350.33  232.33 
269.33  350.33  232.33 
269.33  350.33  232.33 
269.33  350.33  232.33 
269.33  350.33  232.33 
269.33  350.33  232.33 
269.33  350.33  232.33 
269.33  350.33  232.33 
269.33  350.33  232.33 
78  113  96.667 
78  113  96.667 
78  113  96.667 
78  113  96.667 
78  113  96.667 
78  113  96.667 
78  113  96.667 
78  113  96.667 
78  113  96.667 
78  113  96.667 
78  113  96.667 
299  387.33  251 
299  387.33  251 
299  387.33  251 
299  387.33  251 
299  387.33  251 
299  387.33  251 
299  387.33  251 
299  387.33  251 
299  387.33  251 
299  387.33  251 
92.667  158.67  103.67 
92.667  158.67  103.67 
92.667  158.67  103.67 
92.667  158.67  103.67 
92.667  158.67  103.67 
92.667  158.67  103.67 
92.667  158.67  103.67 
92.667  158.67  103.67 
92.667  158.67  103.67 
92.667  158.67  103.67 
92.667  158.67  103.67 
92.667  158.67  103.67 
92.667  158.67  103.67 
92.667  158.67  103.67 
92.667  158.67  103.67 
92.667  158.67  103.67 
92.667  158.67  103.67 
92.667  158.67  103.67 
92.667  158.67  103.67 
92.667  158.67  103.67 
92.667  158.67  103.67 
92.667  158.67  103.67 
92.667  158.67  103.67 
92.667  158.67  103.67 
92.667  158.67  103.67 
92.667  158.67  103.67 
92.667  158.67  103.67 
92.667  158.67  103.67 
921.33  1169.3  1095 
921.33  1169.3  1095 
921.33  1169.3  1095 
921.33  1169.3  1095 
921.33  1169.3  1095 
921.33  1169.3  1095 
921.33  1169.3  1095 
921.33  1169.3  1095 
921.33  1169.3  1095 
921.33  1169.3  1095 
1156.3  1108.7  1162.3 
1156.3  1108.7  1162.3 
1156.3  1108.7  1162.3 
1156.3  1108.7  1162.3 
1156.3  1108.7  1162.3 
1156.3  1108.7  1162.3 
1156.3  1108.7  1162.3 
1156.3  1108.7  1162.3 
1156.3  1108.7  1162.3 
1156.3  1108.7  1162.3 
1156.3  1108.7  1162.3 
2648.7  2588.3  2663.7 
2648.7  2588.3  2663.7 
2648.7  2588.3  2663.7 
2648.7  2588.3  2663.7 
2648.7  2588.3  2663.7 
2648.7  2588.3  2663.7 
2648.7  2588.3  2663.7 
2648.7  2588.3  2663.7 
2648.7  2588.3  2663.7 
2648.7  2588.3  2663.7 
2648.7  2588.3  2663.7 
643.33  493.67  655.33 
643.33  493.67  655.33 
643.33  493.67  655.33 
643.33  493.67  655.33 
643.33  493.67  655.33 
643.33  493.67  655.33 
643.33  493.67  655.33 
643.33  493.67  655.33 
643.33  493.67  655.33 
643.33  493.67  655.33 
643.33  493.67  655.33 
574.33  353.67  545.67 
574.33  353.67  545.67 
574.33  353.67  545.67 
574.33  353.67  545.67 
574.33  353.67  545.67 
574.33  353.67  545.67 
574.33  353.67  545.67 
574.33  353.67  545.67 
574.33  353.67  545.67 
574.33  353.67  545.67 
574.33  353.67  545.67 
574.33  353.67  545.67 
262  477  351 
262  477  351 
262  477  351 
262  477  351 
262  477  351 
262  477  351 
262  477  351 
262  477  351 
262  477  351 
262  477  351 
262  477  351 
262  477  351 
820  886.67  1146.3 
820  886.67  1146.3 
820  886.67  1146.3 
820  886.67  1146.3 
820  886.67  1146.3 
820  886.67  1146.3 
820  886.67  1146.3 
820  886.67  1146.3 
820  886.67  1146.3 
820  886.67  1146.3 
820  886.67  1146.3 
669.67  770  828.67 
669.67  770  828.67 
669.67  770  828.67 
669.67  770  828.67 
669.67  770  828.67 
669.67  770  828.67 
669.67  770  828.67 
669.67  770  828.67 
669.67  770  828.67 
669.67  770  828.67 
669.67  770  828.67 
2416.7  2172.7  1714 
2416.7  2172.7  1714 
2416.7  2172.7  1714 
2416.7  2172.7  1714 
2416.7  2172.7  1714 
2416.7  2172.7  1714 
2416.7  2172.7  1714 
2416.7  2172.7  1714 
2416.7  2172.7  1714 
2416.7  2172.7  1714 
2416.7  2172.7  1714 
2416.7  2172.7  1714 
2416.7  2172.7  1714 
964.67  1373.7  1736.3 
964.67  1373.7  1736.3 
964.67  1373.7  1736.3 
964.67  1373.7  1736.3 
964.67  1373.7  1736.3 
964.67  1373.7  1736.3 
964.67  1373.7  1736.3 
964.67  1373.7  1736.3 
964.67  1373.7  1736.3 
964.67  1373.7  1736.3 
964.67  1373.7  1736.3 
964.67  1373.7  1736.3 
964.67  1373.7  1736.3 
964.67  1373.7  1736.3 
964.67  1373.7  1736.3 
964.67  1373.7  1736.3 
725.67  823  872.67 
725.67  823  872.67 
725.67  823  872.67 
725.67  823  872.67 
725.67  823  872.67 
725.67  823  872.67 
725.67  823  872.67 
725.67  823  872.67 
725.67  823  872.67 
725.67  823  872.67 
918.33  1076.3  1088.7 
918.33  1076.3  1088.7 
918.33  1076.3  1088.7 
918.33  1076.3  1088.7 
918.33  1076.3  1088.7 
918.33  1076.3  1088.7 
918.33  1076.3  1088.7 
918.33  1076.3  1088.7 
918.33  1076.3  1088.7 
918.33  1076.3  1088.7 
918.33  1076.3  1088.7 
590.67  626.33  611 
590.67  626.33  611 
590.67  626.33  611 
590.67  626.33  611 
590.67  626.33  611 
590.67  626.33  611 
590.67  626.33  611 
590.67  626.33  611 
590.67  626.33  611 
590.67  626.33  611 
590.67  626.33  611 
260  388.33  283.67 
260  388.33  283.67 
260  388.33  283.67 
260  388.33  283.67 
260  388.33  283.67 
260  388.33  283.67 
260  388.33  283.67 
260  388.33  283.67 
260  388.33  283.67 
260  388.33  283.67 
260  388.33  283.67 
522.67  772.33  1731.3 
522.67  772.33  1731.3 
522.67  772.33  1731.3 
522.67  772.33  1731.3 
522.67  772.33  1731.3 
522.67  772.33  1731.3 
522.67  772.33  1731.3 
522.67  772.33  1731.3 
522.67  772.33  1731.3 
522.67  772.33  1731.3 
522.67  772.33  1731.3 
235.33  308.33  399.67 
235.33  308.33  399.67 
235.33  308.33  399.67 
235.33  308.33  399.67 
235.33  308.33  399.67 
235.33  308.33  399.67 
235.33  308.33  399.67 
235.33  308.33  399.67 
235.33  308.33  399.67 
235.33  308.33  399.67 
1799  1871.3  1534.3 
1799  1871.3  1534.3 
1799  1871.3  1534.3 
1799  1871.3  1534.3 
1799  1871.3  1534.3 
1799  1871.3  1534.3 
1799  1871.3  1534.3 
1799  1871.3  1534.3 
1799  1871.3  1534.3 
1799  1871.3  1534.3 
779.67  711  1103 
779.67  711  1103 
779.67  711  1103 
779.67  711  1103 
779.67  711  1103 
779.67  711  1103 
779.67  711  1103 
779.67  711  1103 
779.67  711  1103 
779.67  711  1103 
779.67  711  1103 
477  592.33  387 
477  592.33  387 
477  592.33  387 
477  592.33  387 
477  592.33  387 
477  592.33  387 
477  592.33  387 
477  592.33  387 
477  592.33  387 
477  592.33  387 
477  592.33  387 
1040.7  1200.7  974 
1040.7  1200.7  974 
1040.7  1200.7  974 
1040.7  1200.7  974 
1040.7  1200.7  974 
1040.7  1200.7  974 
1040.7  1200.7  974 
1040.7  1200.7  974 
1040.7  1200.7  974 
1040.7  1200.7  974 
1040.7  1200.7  974 
1040.7  1200.7  974 
1040.7  1200.7  974 
1040.7  1200.7  974 
679.33  846  768.33 
679.33  846  768.33 
679.33  846  768.33 
679.33  846  768.33 
679.33  846  768.33 
679.33  846  768.33 
679.33  846  768.33 
679.33  846  768.33 
679.33  846  768.33 
679.33  846  768.33 
679.33  846  768.33 
378.67  442.67  457 
378.67  442.67  457 
378.67  442.67  457 
378.67  442.67  457 
378.67  442.67  457 
378.67  442.67  457 
378.67  442.67  457 
378.67  442.67  457 
378.67  442.67  457 
378.67  442.67  457 
378.67  442.67  457 
2237.3  2225.7  1816 
2237.3  2225.7  1816 
2237.3  2225.7  1816 
2237.3  2225.7  1816 
2237.3  2225.7  1816 
2237.3  2225.7  1816 
2237.3  2225.7  1816 
2237.3  2225.7  1816 
2237.3  2225.7  1816 
2237.3  2225.7  1816 
2237.3  2225.7  1816 
2237.3  2225.7  1816 
2237.3  2225.7  1816 
1459.3  1612.3  2269.3 
1459.3  1612.3  2269.3 
1459.3  1612.3  2269.3 
1459.3  1612.3  2269.3 
1459.3  1612.3  2269.3 
1459.3  1612.3  2269.3 
1459.3  1612.3  2269.3 
1459.3  1612.3  2269.3 
1459.3  1612.3  2269.3 
1459.3  1612.3  2269.3 
1459.3  1612.3  2269.3 
502  540  571.33 
502  540  571.33 
502  540  571.33 
502  540  571.33 
502  540  571.33 
502  540  571.33 
502  540  571.33 
502  540  571.33 
502  540  571.33 
502  540  571.33 
502  540  571.33 
91.333  93.333  63 
91.333  93.333  63 
91.333  93.333  63 
91.333  93.333  63 
91.333  93.333  63 
91.333  93.333  63 
91.333  93.333  63 
91.333  93.333  63 
91.333  93.333  63 
91.333  93.333  63 
91.333  93.333  63 
91.333  93.333  63 
91.333  93.333  63 
91.333  93.333  63 
91.333  93.333  63 
91.333  93.333  63 
91.333  93.333  63 
91.333  93.333  63 
91.333  93.333  63 
91.333  93.333  63 
91.333  93.333  63 
91.333  93.333  63 
91.333  93.333  63 
91.333  93.333  63 
91.333  93.333  63 
91.333  93.333  63 
91.333  93.333  63 
236.33  166.67  242 
236.33  166.67  242 
236.33  166.67  242 
236.33  166.67  242 
236.33  166.67  242 
236.33  166.67  242 
236.33  166.67  242 
236.33  166.67  242 
236.33  166.67  242 
236.33  166.67  242 
236.33  166.67  242 
643  695.33  583 
643  695.33  583 
643  695.33  583 
643  695.33  583 
643  695.33  583 
643  695.33  583 
643  695.33  583 
643  695.33  583 
643  695.33  583 
643  695.33  583 
643  695.33  583 
486  703.33  552.33 
486  703.33  552.33 
486  703.33  552.33 
486  703.33  552.33 
486  703.33  552.33 
486  703.33  552.33 
486  703.33  552.33 
486  703.33  552.33 
486  703.33  552.33 
486  703.33  552.33 
486  703.33  552.33 
369.67  340  188 
369.67  340  188 
369.67  340  188 
369.67  340  188 
369.67  340  188 
369.67  340  188 
369.67  340  188 
369.67  340  188 
369.67  340  188 
369.67  340  188 
369.67  340  188 
369.67  340  188 
369.67  340  188 
369.67  340  188 
369.67  340  188 
369.67  340  188 
369.67  340  188 
1997.3  1798.3  2097.3 
1997.3  1798.3  2097.3 
1997.3  1798.3  2097.3 
1997.3  1798.3  2097.3 
1997.3  1798.3  2097.3 
1997.3  1798.3  2097.3 
1997.3  1798.3  2097.3 
1997.3  1798.3  2097.3 
1446.7  1443  1656 
1446.7  1443  1656 
1446.7  1443  1656 
1446.7  1443  1656 
1446.7  1443  1656 
1446.7  1443  1656 
1446.7  1443  1656 
1446.7  1443  1656 
1446.7  1443  1656 
1446.7  1443  1656 
1446.7  1443  1656 
1538.7  1891.7  2219.7 
1538.7  1891.7  2219.7 
1538.7  1891.7  2219.7 
1538.7  1891.7  2219.7 
1538.7  1891.7  2219.7 
1538.7  1891.7  2219.7 
1538.7  1891.7  2219.7 
1538.7  1891.7  2219.7 
1538.7  1891.7  2219.7 
1538.7  1891.7  2219.7 
1538.7  1891.7  2219.7 
1620.7  1263.7  1548.3 
1620.7  1263.7  1548.3 
1620.7  1263.7  1548.3 
1620.7  1263.7  1548.3 
1620.7  1263.7  1548.3 
1620.7  1263.7  1548.3 
1620.7  1263.7  1548.3 
1620.7  1263.7  1548.3 
1620.7  1263.7  1548.3 
1620.7  1263.7  1548.3 
1620.7  1263.7  1548.3 
801.67  768.33  454.67 
801.67  768.33  454.67 
801.67  768.33  454.67 
801.67  768.33  454.67 
801.67  768.33  454.67 
801.67  768.33  454.67 
801.67  768.33  454.67 
801.67  768.33  454.67 
801.67  768.33  454.67 
801.67  768.33  454.67 
801.67  768.33  454.67 
1857.7  2225.3  2289.3 
1857.7  2225.3  2289.3 
1857.7  2225.3  2289.3 
1857.7  2225.3  2289.3 
1857.7  2225.3  2289.3 
1857.7  2225.3  2289.3 
1857.7  2225.3  2289.3 
1857.7  2225.3  2289.3 
1857.7  2225.3  2289.3 
1857.7  2225.3  2289.3 
1857.7  2225.3  2289.3 
1857.7  2225.3  2289.3 
736  883.67  1016.3 
736  883.67  1016.3 
736  883.67  1016.3 
736  883.67  1016.3 
736  883.67  1016.3 
736  883.67  1016.3 
736  883.67  1016.3 
736  883.67  1016.3 
736  883.67  1016.3 
736  883.67  1016.3 
736  883.67  1016.3 
577  656.67  656.67 
577  656.67  656.67 
577  656.67  656.67 
577  656.67  656.67 
577  656.67  656.67 
577  656.67  656.67 
577  656.67  656.67 
577  656.67  656.67 
577  656.67  656.67 
577  656.67  656.67 
577  656.67  656.67 
658  636.67  717.33 
658  636.67  717.33 
658  636.67  717.33 
658  636.67  717.33 
658  636.67  717.33 
658  636.67  717.33 
658  636.67  717.33 
658  636.67  717.33 
658  636.67  717.33 
658  636.67  717.33 
658  636.67  717.33 
348.67  345.67  371.67 
348.67  345.67  371.67 
348.67  345.67  371.67 
348.67  345.67  371.67 
348.67  345.67  371.67 
348.67  345.67  371.67 
348.67  345.67  371.67 
348.67  345.67  371.67 
348.67  345.67  371.67 
348.67  345.67  371.67 
348.67  345.67  371.67 
105.33  73.333  61 
105.33  73.333  61 
105.33  73.333  61 
105.33  73.333  61 
105.33  73.333  61 
105.33  73.333  61 
105.33  73.333  61 
105.33  73.333  61 
105.33  73.333  61 
105.33  73.333  61 
105.33  73.333  61 
473.33  519.67  445 
473.33  519.67  445 
473.33  519.67  445 
473.33  519.67  445 
473.33  519.67  445 
473.33  519.67  445 
473.33  519.67  445 
473.33  519.67  445 
473.33  519.67  445 
473.33  519.67  445 
1067.3  1318  1220.3 
1067.3  1318  1220.3 
1067.3  1318  1220.3 
1067.3  1318  1220.3 
1067.3  1318  1220.3 
1067.3  1318  1220.3 
1067.3  1318  1220.3 
1067.3  1318  1220.3 
1067.3  1318  1220.3 
1067.3  1318  1220.3 
1067.3  1318  1220.3 
1067.3  1318  1220.3 
1067.3  1318  1220.3 
1067.3  1318  1220.3 
1067.3  1318  1220.3 
1067.3  1318  1220.3 
883.67  876.33  1073 
883.67  876.33  1073 
883.67  876.33  1073 
883.67  876.33  1073 
883.67  876.33  1073 
883.67  876.33  1073 
883.67  876.33  1073 
883.67  876.33  1073 
883.67  876.33  1073 
883.67  876.33  1073 
883.67  876.33  1073 
365.67  255  274.33 
365.67  255  274.33 
365.67  255  274.33 
365.67  255  274.33 
365.67  255  274.33 
365.67  255  274.33 
365.67  255  274.33 
365.67  255  274.33 
365.67  255  274.33 
365.67  255  274.33 
365.67  255  274.33 
417  403.33  385.33 
417  403.33  385.33 
417  403.33  385.33 
417  403.33  385.33 
417  403.33  385.33 
417  403.33  385.33 
417  403.33  385.33 
417  403.33  385.33 
417  403.33  385.33 
417  403.33  385.33 
417  403.33  385.33 
2343.7  2126.7  1457 
2343.7  2126.7  1457 
2343.7  2126.7  1457 
2343.7  2126.7  1457 
2343.7  2126.7  1457 
2343.7  2126.7  1457 
2343.7  2126.7  1457 
2343.7  2126.7  1457 
2343.7  2126.7  1457 
2343.7  2126.7  1457 
2343.7  2126.7  1457 
1797.3  2451  1153 
1797.3  2451  1153 
1797.3  2451  1153 
1797.3  2451  1153 
1797.3  2451  1153 
1797.3  2451  1153 
1797.3  2451  1153 
1797.3  2451  1153 
1325  1559.7  527.33 
1325  1559.7  527.33 
1325  1559.7  527.33 
1325  1559.7  527.33 
1325  1559.7  527.33 
1325  1559.7  527.33 
1325  1559.7  527.33 
1325  1559.7  527.33 
1325  1559.7  527.33 
1325  1559.7  527.33 
468.33  523.67  468.67 
468.33  523.67  468.67 
468.33  523.67  468.67 
468.33  523.67  468.67 
468.33  523.67  468.67 
468.33  523.67  468.67 
468.33  523.67  468.67 
468.33  523.67  468.67 
468.33  523.67  468.67 
468.33  523.67  468.67 
468.33  523.67  468.67 
522.67  657  651.33 
522.67  657  651.33 
522.67  657  651.33 
522.67  657  651.33 
522.67  657  651.33 
522.67  657  651.33 
522.67  657  651.33 
522.67  657  651.33 
522.67  657  651.33 
522.67  657  651.33 
522.67  657  651.33 
386  493  335.67 
386  493  335.67 
386  493  335.67 
386  493  335.67 
386  493  335.67 
386  493  335.67 
386  493  335.67 
386  493  335.67 
386  493  335.67 
386  493  335.67 
386  493  335.67 
790.67  739  705.33 
790.67  739  705.33 
790.67  739  705.33 
790.67  739  705.33 
790.67  739  705.33 
790.67  739  705.33 
790.67  739  705.33 
790.67  739  705.33 
790.67  739  705.33 
790.67  739  705.33 
790.67  739  705.33 
486.67  596.67  524.67 
486.67  596.67  524.67 
486.67  596.67  524.67 
486.67  596.67  524.67 
486.67  596.67  524.67 
486.67  596.67  524.67 
486.67  596.67  524.67 
486.67  596.67  524.67 
486.67  596.67  524.67 
486.67  596.67  524.67 
486.67  596.67  524.67 
581  692  720.33 
581  692  720.33 
581  692  720.33 
581  692  720.33 
581  692  720.33 
581  692  720.33 
581  692  720.33 
581  692  720.33 
581  692  720.33 
581  692  720.33 
581  692  720.33 
1443  1783.7  1078.7 
1443  1783.7  1078.7 
1443  1783.7  1078.7 
1443  1783.7  1078.7 
1443  1783.7  1078.7 
1443  1783.7  1078.7 
1443  1783.7  1078.7 
1443  1783.7  1078.7 
1443  1783.7  1078.7 
1443  1783.7  1078.7 
330  456  339 
330  456  339 
330  456  339 
330  456  339 
330  456  339 
330  456  339 
330  456  339 
330  456  339 
330  456  339 
330  456  339 
330  456  339 
330  456  339 
338.33  361.67  279.33 
338.33  361.67  279.33 
338.33  361.67  279.33 
338.33  361.67  279.33 
338.33  361.67  279.33 
338.33  361.67  279.33 
338.33  361.67  279.33 
338.33  361.67  279.33 
338.33  361.67  279.33 
338.33  361.67  279.33 
338.33  361.67  279.33 
668.33  836.33  846.33 
668.33  836.33  846.33 
668.33  836.33  846.33 
668.33  836.33  846.33 
668.33  836.33  846.33 
668.33  836.33  846.33 
668.33  836.33  846.33 
668.33  836.33  846.33 
668.33  836.33  846.33 
668.33  836.33  846.33 
668.33  836.33  846.33 
827  1045.7  724.67 
827  1045.7  724.67 
827  1045.7  724.67 
827  1045.7  724.67 
827  1045.7  724.67 
827  1045.7  724.67 
827  1045.7  724.67 
827  1045.7  724.67 
827  1045.7  724.67 
827  1045.7  724.67 
827  1045.7  724.67 
4074  4278.7  7096.3 
4074  4278.7  7096.3 
4074  4278.7  7096.3 
4074  4278.7  7096.3 
4074  4278.7  7096.3 
4074  4278.7  7096.3 
4074  4278.7  7096.3 
4074  4278.7  7096.3 
4074  4278.7  7096.3 
4074  4278.7  7096.3 
4074  4278.7  7096.3 
1434  1559.7  4090.3 
1434  1559.7  4090.3 
1434  1559.7  4090.3 
1434  1559.7  4090.3 
1434  1559.7  4090.3 
1434  1559.7  4090.3 
1434  1559.7  4090.3 
1434  1559.7  4090.3 
1434  1559.7  4090.3 
1434  1559.7  4090.3 
1434  1559.7  4090.3 
1434  1559.7  4090.3 
365  454.67  312 
365  454.67  312 
365  454.67  312 
365  454.67  312 
365  454.67  312 
365  454.67  312 
365  454.67  312 
365  454.67  312 
365  454.67  312 
365  454.67  312 
365  454.67  312 
595.67  595  444.67 
595.67  595  444.67 
595.67  595  444.67 
595.67  595  444.67 
595.67  595  444.67 
595.67  595  444.67 
595.67  595  444.67 
595.67  595  444.67 
595.67  595  444.67 
595.67  595  444.67 
595.67  595  444.67 
704.33  927.67  821 
704.33  927.67  821 
704.33  927.67  821 
704.33  927.67  821 
704.33  927.67  821 
704.33  927.67  821 
704.33  927.67  821 
704.33  927.67  821 
704.33  927.67  821 
704.33  927.67  821 
704.33  927.67  821 
493.33  371.67  325.33 
493.33  371.67  325.33 
493.33  371.67  325.33 
493.33  371.67  325.33 
493.33  371.67  325.33 
493.33  371.67  325.33 
493.33  371.67  325.33 
493.33  371.67  325.33 
493.33  371.67  325.33 
493.33  371.67  325.33 
493.33  371.67  325.33 
452.33  353  460.67 
452.33  353  460.67 
452.33  353  460.67 
452.33  353  460.67 
452.33  353  460.67 
452.33  353  460.67 
452.33  353  460.67 
452.33  353  460.67 
452.33  353  460.67 
452.33  353  460.67 
452.33  353  460.67 
259  226.33  211.67 
259  226.33  211.67 
259  226.33  211.67 
259  226.33  211.67 
259  226.33  211.67 
259  226.33  211.67 
259  226.33  211.67 
259  226.33  211.67 
259  226.33  211.67 
259  226.33  211.67 
259  226.33  211.67 
630.67  669  517 
630.67  669  517 
630.67  669  517 
630.67  669  517 
630.67  669  517 
630.67  669  517 
630.67  669  517 
630.67  669  517 
787  982  930.33 
787  982  930.33 
787  982  930.33 
787  982  930.33 
787  982  930.33 
787  982  930.33 
787  982  930.33 
787  982  930.33 
787  982  930.33 
667  794  601 
667  794  601 
667  794  601 
667  794  601 
667  794  601 
667  794  601 
667  794  601 
667  794  601 
667  794  601 
667  794  601 
397.67  441.67  579 
397.67  441.67  579 
397.67  441.67  579 
397.67  441.67  579 
397.67  441.67  579 
397.67  441.67  579 
397.67  441.67  579 
397.67  441.67  579 
397.67  441.67  579 
397.67  441.67  579 
397.67  441.67  579 
409.67  428.67  385.33 
409.67  428.67  385.33 
409.67  428.67  385.33 
409.67  428.67  385.33 
409.67  428.67  385.33 
409.67  428.67  385.33 
409.67  428.67  385.33 
409.67  428.67  385.33 
409.67  428.67  385.33 
409.67  428.67  385.33 
409.67  428.67  385.33 
455  444  366.33 
455  444  366.33 
455  444  366.33 
455  444  366.33 
455  444  366.33 
455  444  366.33 
455  444  366.33 
455  444  366.33 
455  444  366.33 
455  444  366.33 
455  444  366.33 
806.67  862.33  772.67 
806.67  862.33  772.67 
806.67  862.33  772.67 
806.67  862.33  772.67 
806.67  862.33  772.67 
806.67  862.33  772.67 
806.67  862.33  772.67 
806.67  862.33  772.67 
806.67  862.33  772.67 
806.67  862.33  772.67 
806.67  862.33  772.67 
1385.7  1892  2700.3 
1385.7  1892  2700.3 
1385.7  1892  2700.3 
1385.7  1892  2700.3 
1385.7  1892  2700.3 
1385.7  1892  2700.3 
1385.7  1892  2700.3 
1385.7  1892  2700.3 
1385.7  1892  2700.3 
1385.7  1892  2700.3 
1385.7  1892  2700.3 
637  817  1009.3 
637  817  1009.3 
637  817  1009.3 
637  817  1009.3 
637  817  1009.3 
637  817  1009.3 
637  817  1009.3 
637  817  1009.3 
637  817  1009.3 
942  1119.7  924 
942  1119.7  924 
942  1119.7  924 
942  1119.7  924 
942  1119.7  924 
942  1119.7  924 
942  1119.7  924 
942  1119.7  924 
942  1119.7  924 
1024.3  1026.3  795.67 
1024.3  1026.3  795.67 
1024.3  1026.3  795.67 
1024.3  1026.3  795.67 
1024.3  1026.3  795.67 
1024.3  1026.3  795.67 
1024.3  1026.3  795.67 
1024.3  1026.3  795.67 
1024.3  1026.3  795.67 
1024.3  1026.3  795.67 
1024.3  1026.3  795.67 
1681.3  2057  1303.7 
1681.3  2057  1303.7 
1681.3  2057  1303.7 
1681.3  2057  1303.7 
1681.3  2057  1303.7 
1681.3  2057  1303.7 
1681.3  2057  1303.7 
1681.3  2057  1303.7 
1681.3  2057  1303.7 
1681.3  2057  1303.7 
1681.3  2057  1303.7 
1099.3  1327  787.67 
1099.3  1327  787.67 
1099.3  1327  787.67 
1099.3  1327  787.67 
1099.3  1327  787.67 
1099.3  1327  787.67 
1099.3  1327  787.67 
1099.3  1327  787.67 
1099.3  1327  787.67 
1099.3  1327  787.67 
1099.3  1327  787.67 
859.33  855.33  699 
859.33  855.33  699 
859.33  855.33  699 
859.33  855.33  699 
859.33  855.33  699 
859.33  855.33  699 
859.33  855.33  699 
859.33  855.33  699 
859.33  855.33  699 
859.33  855.33  699 
859.33  855.33  699 
859.33  855.33  699 
859.33  855.33  699 
859.33  855.33  699 
141.33  214.67  232 
141.33  214.67  232 
141.33  214.67  232 
141.33  214.67  232 
141.33  214.67  232 
141.33  214.67  232 
141.33  214.67  232 
141.33  214.67  232 
141.33  214.67  232 
141.33  214.67  232 
141.33  214.67  232 
778  916.33  678.67 
778  916.33  678.67 
778  916.33  678.67 
778  916.33  678.67 
778  916.33  678.67 
778  916.33  678.67 
778  916.33  678.67 
778  916.33  678.67 
778  916.33  678.67 
778  916.33  678.67 
1047  1161.7  1273 
1047  1161.7  1273 
1047  1161.7  1273 
1047  1161.7  1273 
1047  1161.7  1273 
1047  1161.7  1273 
1047  1161.7  1273 
1047  1161.7  1273 
1047  1161.7  1273 
1047  1161.7  1273 
1047  1161.7  1273 
689  764.67  727.67 
689  764.67  727.67 
689  764.67  727.67 
689  764.67  727.67 
689  764.67  727.67 
689  764.67  727.67 
689  764.67  727.67 
689  764.67  727.67 
689  764.67  727.67 
689  764.67  727.67 
689  764.67  727.67 
1580.3  1679.7  2972.7 
1580.3  1679.7  2972.7 
1580.3  1679.7  2972.7 
1580.3  1679.7  2972.7 
1580.3  1679.7  2972.7 
1580.3  1679.7  2972.7 
1580.3  1679.7  2972.7 
1580.3  1679.7  2972.7 
1580.3  1679.7  2972.7 
1580.3  1679.7  2972.7 
1580.3  1679.7  2972.7 
1512.7  1440.7  2028.7 
1512.7  1440.7  2028.7 
1512.7  1440.7  2028.7 
1512.7  1440.7  2028.7 
1512.7  1440.7  2028.7 
1512.7  1440.7  2028.7 
1512.7  1440.7  2028.7 
1512.7  1440.7  2028.7 
1512.7  1440.7  2028.7 
1512.7  1440.7  2028.7 
1512.7  1440.7  2028.7 
519.33  558.67  597 
519.33  558.67  597 
519.33  558.67  597 
519.33  558.67  597 
519.33  558.67  597 
519.33  558.67  597 
519.33  558.67  597 
519.33  558.67  597 
519.33  558.67  597 
519.33  558.67  597 
519.33  558.67  597 
519.33  558.67  597 
519.33  558.67  597 
519.33  558.67  597 
668.33  733.67  615 
668.33  733.67  615 
668.33  733.67  615 
668.33  733.67  615 
668.33  733.67  615 
668.33  733.67  615 
668.33  733.67  615 
668.33  733.67  615 
668.33  733.67  615 
668.33  733.67  615 
521  524.67  357 
521  524.67  357 
521  524.67  357 
521  524.67  357 
521  524.67  357 
521  524.67  357 
521  524.67  357 
521  524.67  357 
521  524.67  357 
521  524.67  357 
521  524.67  357 
2315  2495.3  1999 
2315  2495.3  1999 
2315  2495.3  1999 
2315  2495.3  1999 
2315  2495.3  1999 
2315  2495.3  1999 
2315  2495.3  1999 
2315  2495.3  1999 
2315  2495.3  1999 
2315  2495.3  1999 
2315  2495.3  1999 
2290  2045.3  3593 
2290  2045.3  3593 
2290  2045.3  3593 
2290  2045.3  3593 
2290  2045.3  3593 
2290  2045.3  3593 
2290  2045.3  3593 
2290  2045.3  3593 
2290  2045.3  3593 
1657.7  1914  3531.3 
1657.7  1914  3531.3 
1657.7  1914  3531.3 
1657.7  1914  3531.3 
1657.7  1914  3531.3 
1657.7  1914  3531.3 
1657.7  1914  3531.3 
1657.7  1914  3531.3 
1657.7  1914  3531.3 
1657.7  1914  3531.3 
1657.7  1914  3531.3 
982.33  1936.7  1957 
982.33  1936.7  1957 
982.33  1936.7  1957 
982.33  1936.7  1957 
982.33  1936.7  1957 
982.33  1936.7  1957 
982.33  1936.7  1957 
982.33  1936.7  1957 
982.33  1936.7  1957 
982.33  1936.7  1957 
982.33  1936.7  1957 
342.33  368.67  370.67 
342.33  368.67  370.67 
342.33  368.67  370.67 
342.33  368.67  370.67 
342.33  368.67  370.67 
342.33  368.67  370.67 
342.33  368.67  370.67 
342.33  368.67  370.67 
342.33  368.67  370.67 
342.33  368.67  370.67 
342.33  368.67  370.67 
232  124.33  151 
232  124.33  151 
232  124.33  151 
232  124.33  151 
232  124.33  151 
232  124.33  151 
232  124.33  151 
232  124.33  151 
232  124.33  151 
232  124.33  151 
232  124.33  151 
232  124.33  151 
232  124.33  151 
232  124.33  151 
77.333  53  58.667 
77.333  53  58.667 
77.333  53  58.667 
77.333  53  58.667 
77.333  53  58.667 
77.333  53  58.667 
77.333  53  58.667 
77.333  53  58.667 
77.333  53  58.667 
77.333  53  58.667 
77.333  53  58.667 
357.33  225.67  395.67 
357.33  225.67  395.67 
357.33  225.67  395.67 
357.33  225.67  395.67 
357.33  225.67  395.67 
357.33  225.67  395.67 
357.33  225.67  395.67 
357.33  225.67  395.67 
357.33  225.67  395.67 
357.33  225.67  395.67 
357.33  225.67  395.67 
357.33  225.67  395.67 
174.67  190  213 
174.67  190  213 
174.67  190  213 
174.67  190  213 
174.67  190  213 
174.67  190  213 
174.67  190  213 
174.67  190  213 
174.67  190  213 
174.67  190  213 
174.67  190  213 
254.67  278.33  312 
254.67  278.33  312 
254.67  278.33  312 
254.67  278.33  312 
254.67  278.33  312 
254.67  278.33  312 
254.67  278.33  312 
254.67  278.33  312 
254.67  278.33  312 
254.67  278.33  312 
254.67  278.33  312 
363  384  388.67 
363  384  388.67 
363  384  388.67 
363  384  388.67 
363  384  388.67 
363  384  388.67 
363  384  388.67 
363  384  388.67 
363  384  388.67 
363  384  388.67 
363  384  388.67 
753  586.67  817.67 
753  586.67  817.67 
753  586.67  817.67 
753  586.67  817.67 
753  586.67  817.67 
753  586.67  817.67 
753  586.67  817.67 
753  586.67  817.67 
753  586.67  817.67 
753  586.67  817.67 
753  586.67  817.67 
685  601  519.67 
685  601  519.67 
685  601  519.67 
685  601  519.67 
685  601  519.67 
685  601  519.67 
685  601  519.67 
685  601  519.67 
685  601  519.67 
685  601  519.67 
685  601  519.67 
584.67  490  368.67 
584.67  490  368.67 
584.67  490  368.67 
584.67  490  368.67 
584.67  490  368.67 
584.67  490  368.67 
584.67  490  368.67 
584.67  490  368.67 
584.67  490  368.67 
584.67  490  368.67 
584.67  490  368.67 
584.67  490  368.67 
584.67  490  368.67 
584.67  490  368.67 
584.67  490  368.67 
584.67  490  368.67 
584.67  490  368.67 
584.67  490  368.67 
584.67  490  368.67 
584.67  490  368.67 
596  617.33  616.33 
596  617.33  616.33 
596  617.33  616.33 
596  617.33  616.33 
596  617.33  616.33 
596  617.33  616.33 
596  617.33  616.33 
596  617.33  616.33 
596  617.33  616.33 
596  617.33  616.33 
596  617.33  616.33 
1186.7  1203.3  992.67 
1186.7  1203.3  992.67 
1186.7  1203.3  992.67 
1186.7  1203.3  992.67 
1186.7  1203.3  992.67 
1186.7  1203.3  992.67 
1186.7  1203.3  992.67 
1186.7  1203.3  992.67 
1186.7  1203.3  992.67 
1186.7  1203.3  992.67 
1186.7  1203.3  992.67 
2203.3  2353  1485.3 
2203.3  2353  1485.3 
2203.3  2353  1485.3 
2203.3  2353  1485.3 
2203.3  2353  1485.3 
2203.3  2353  1485.3 
2203.3  2353  1485.3 
2203.3  2353  1485.3 
2203.3  2353  1485.3 
2203.3  2353  1485.3 
518.67  480.33  462.33 
518.67  480.33  462.33 
518.67  480.33  462.33 
518.67  480.33  462.33 
518.67  480.33  462.33 
518.67  480.33  462.33 
518.67  480.33  462.33 
518.67  480.33  462.33 
518.67  480.33  462.33 
848.33  914  766.67 
848.33  914  766.67 
848.33  914  766.67 
848.33  914  766.67 
848.33  914  766.67 
848.33  914  766.67 
848.33  914  766.67 
848.33  914  766.67 
848.33  914  766.67 
848.33  914  766.67 
848.33  914  766.67 
910.33  1223.3  1061 
910.33  1223.3  1061 
910.33  1223.3  1061 
910.33  1223.3  1061 
910.33  1223.3  1061 
910.33  1223.3  1061 
910.33  1223.3  1061 
910.33  1223.3  1061 
910.33  1223.3  1061 
910.33  1223.3  1061 
910.33  1223.3  1061 
326.33  336.67  300 
326.33  336.67  300 
326.33  336.67  300 
326.33  336.67  300 
326.33  336.67  300 
326.33  336.67  300 
326.33  336.67  300 
326.33  336.67  300 
326.33  336.67  300 
326.33  336.67  300 
326.33  336.67  300 
278.33  305  309.67 
278.33  305  309.67 
278.33  305  309.67 
278.33  305  309.67 
278.33  305  309.67 
278.33  305  309.67 
278.33  305  309.67 
278.33  305  309.67 
278.33  305  309.67 
278.33  305  309.67 
278.33  305  309.67 
278.33  305  309.67 
278.33  305  309.67 
941.33  866.33  412 
941.33  866.33  412 
941.33  866.33  412 
941.33  866.33  412 
941.33  866.33  412 
941.33  866.33  412 
941.33  866.33  412 
941.33  866.33  412 
941.33  866.33  412 
941.33  866.33  412 
941.33  866.33  412 
941.33  866.33  412 
941.33  866.33  412 
941.33  866.33  412 
872.67  992.33  645.67 
872.67  992.33  645.67 
872.67  992.33  645.67 
872.67  992.33  645.67 
872.67  992.33  645.67 
872.67  992.33  645.67 
872.67  992.33  645.67 
872.67  992.33  645.67 
872.67  992.33  645.67 
872.67  992.33  645.67 
872.67  992.33  645.67 
481  574  524 
481  574  524 
481  574  524 
481  574  524 
481  574  524 
481  574  524 
481  574  524 
481  574  524 
481  574  524 
481  574  524 
481  574  524 
713.67  848  660.33 
713.67  848  660.33 
713.67  848  660.33 
713.67  848  660.33 
713.67  848  660.33 
713.67  848  660.33 
713.67  848  660.33 
713.67  848  660.33 
713.67  848  660.33 
713.67  848  660.33 
713.67  848  660.33 
217.33  302.33  217 
217.33  302.33  217 
217.33  302.33  217 
217.33  302.33  217 
217.33  302.33  217 
217.33  302.33  217 
217.33  302.33  217 
217.33  302.33  217 
217.33  302.33  217 
217.33  302.33  217 
217.33  302.33  217 
1365  1489  1207.7 
1365  1489  1207.7 
1365  1489  1207.7 
1365  1489  1207.7 
1365  1489  1207.7 
1365  1489  1207.7 
1365  1489  1207.7 
1365  1489  1207.7 
1365  1489  1207.7 
1365  1489  1207.7 
1365  1489  1207.7 
1318.3  1785.3  1628 
1318.3  1785.3  1628 
1318.3  1785.3  1628 
1318.3  1785.3  1628 
1318.3  1785.3  1628 
1318.3  1785.3  1628 
1318.3  1785.3  1628 
1318.3  1785.3  1628 
1318.3  1785.3  1628 
1318.3  1785.3  1628 
1318.3  1785.3  1628 
307.67  286.67  307.67 
307.67  286.67  307.67 
307.67  286.67  307.67 
307.67  286.67  307.67 
307.67  286.67  307.67 
307.67  286.67  307.67 
307.67  286.67  307.67 
307.67  286.67  307.67 
307.67  286.67  307.67 
307.67  286.67  307.67 
307.67  286.67  307.67 
307.67  286.67  307.67 
307.67  286.67  307.67 
640  505.33  677 
640  505.33  677 
640  505.33  677 
640  505.33  677 
640  505.33  677 
640  505.33  677 
640  505.33  677 
640  505.33  677 
640  505.33  677 
762.67  581.67  503.33 
762.67  581.67  503.33 
762.67  581.67  503.33 
762.67  581.67  503.33 
762.67  581.67  503.33 
762.67  581.67  503.33 
762.67  581.67  503.33 
762.67  581.67  503.33 
762.67  581.67  503.33 
762.67  581.67  503.33 
436.33  402.67  471.67 
436.33  402.67  471.67 
436.33  402.67  471.67 
436.33  402.67  471.67 
436.33  402.67  471.67 
436.33  402.67  471.67 
436.33  402.67  471.67 
436.33  402.67  471.67 
436.33  402.67  471.67 
436.33  402.67  471.67 
436.33  402.67  471.67 
431.33  348.33  386 
431.33  348.33  386 
431.33  348.33  386 
431.33  348.33  386 
431.33  348.33  386 
431.33  348.33  386 
431.33  348.33  386 
431.33  348.33  386 
431.33  348.33  386 
431.33  348.33  386 
431.33  348.33  386 
431.33  348.33  386 
231.67  202  187 
231.67  202  187 
231.67  202  187 
231.67  202  187 
231.67  202  187 
231.67  202  187 
231.67  202  187 
231.67  202  187 
231.67  202  187 
231.67  202  187 
231.67  202  187 
555.67  551.67  458.33 
555.67  551.67  458.33 
555.67  551.67  458.33 
555.67  551.67  458.33 
555.67  551.67  458.33 
555.67  551.67  458.33 
555.67  551.67  458.33 
555.67  551.67  458.33 
555.67  551.67  458.33 
555.67  551.67  458.33 
555.67  551.67  458.33 
940  953  1064.3 
940  953  1064.3 
940  953  1064.3 
940  953  1064.3 
940  953  1064.3 
940  953  1064.3 
940  953  1064.3 
940  953  1064.3 
940  953  1064.3 
940  953  1064.3 
332  304.67  291.33 
332  304.67  291.33 
332  304.67  291.33 
332  304.67  291.33 
332  304.67  291.33 
332  304.67  291.33 
332  304.67  291.33 
332  304.67  291.33 
332  304.67  291.33 
332  304.67  291.33 
332  304.67  291.33 
341  423.67  267 
341  423.67  267 
341  423.67  267 
341  423.67  267 
341  423.67  267 
341  423.67  267 
341  423.67  267 
341  423.67  267 
341  423.67  267 
341  423.67  267 
341  423.67  267 
1037  1308.7  1160.3 
1037  1308.7  1160.3 
1037  1308.7  1160.3 
1037  1308.7  1160.3 
1037  1308.7  1160.3 
1037  1308.7  1160.3 
1037  1308.7  1160.3 
1037  1308.7  1160.3 
1037  1308.7  1160.3 
1037  1308.7  1160.3 
1037  1308.7  1160.3 
2402.7  3198  3068.3 
2402.7  3198  3068.3 
2402.7  3198  3068.3 
2402.7  3198  3068.3 
2402.7  3198  3068.3 
2402.7  3198  3068.3 
2402.7  3198  3068.3 
2402.7  3198  3068.3 
2402.7  3198  3068.3 
2402.7  3198  3068.3 
1495.3  1912.3  2302.7 
1495.3  1912.3  2302.7 
1495.3  1912.3  2302.7 
1495.3  1912.3  2302.7 
1495.3  1912.3  2302.7 
1495.3  1912.3  2302.7 
1495.3  1912.3  2302.7 
1495.3  1912.3  2302.7 
1495.3  1912.3  2302.7 
1495.3  1912.3  2302.7 
1495.3  1912.3  2302.7 
1021  1299.3  1945.3 
1021  1299.3  1945.3 
1021  1299.3  1945.3 
1021  1299.3  1945.3 
1021  1299.3  1945.3 
1021  1299.3  1945.3 
1021  1299.3  1945.3 
1021  1299.3  1945.3 
1021  1299.3  1945.3 
1021  1299.3  1945.3 
1021  1299.3  1945.3 
585.67  615.67  595.67 
585.67  615.67  595.67 
585.67  615.67  595.67 
585.67  615.67  595.67 
585.67  615.67  595.67 
585.67  615.67  595.67 
585.67  615.67  595.67 
585.67  615.67  595.67 
585.67  615.67  595.67 
585.67  615.67  595.67 
585.67  615.67  595.67 
606.67  716  798 
606.67  716  798 
606.67  716  798 
606.67  716  798 
606.67  716  798 
606.67  716  798 
606.67  716  798 
606.67  716  798 
606.67  716  798 
606.67  716  798 
606.67  716  798 
1602.3  1748.3  1828 
1602.3  1748.3  1828 
1602.3  1748.3  1828 
1602.3  1748.3  1828 
1602.3  1748.3  1828 
1602.3  1748.3  1828 
1602.3  1748.3  1828 
1602.3  1748.3  1828 
1602.3  1748.3  1828 
1602.3  1748.3  1828 
1143.7  1387.7  1905 
1143.7  1387.7  1905 
1143.7  1387.7  1905 
1143.7  1387.7  1905 
1143.7  1387.7  1905 
1143.7  1387.7  1905 
1143.7  1387.7  1905 
1143.7  1387.7  1905 
1143.7  1387.7  1905 
392.67  579.67  698.33 
392.67  579.67  698.33 
392.67  579.67  698.33 
392.67  579.67  698.33 
392.67  579.67  698.33 
392.67  579.67  698.33 
392.67  579.67  698.33 
392.67  579.67  698.33 
392.67  579.67  698.33 
392.67  579.67  698.33 
392.67  579.67  698.33 
452.67  545.67  546.67 
452.67  545.67  546.67 
452.67  545.67  546.67 
452.67  545.67  546.67 
452.67  545.67  546.67 
452.67  545.67  546.67 
452.67  545.67  546.67 
452.67  545.67  546.67 
452.67  545.67  546.67 
452.67  545.67  546.67 
452.67  545.67  546.67 
431  538  479.67 
431  538  479.67 
431  538  479.67 
431  538  479.67 
431  538  479.67 
431  538  479.67 
431  538  479.67 
431  538  479.67 
431  538  479.67 
431  538  479.67 
431  538  479.67 
429.33  358  446.33 
429.33  358  446.33 
429.33  358  446.33 
429.33  358  446.33 
429.33  358  446.33 
429.33  358  446.33 
429.33  358  446.33 
429.33  358  446.33 
429.33  358  446.33 
429.33  358  446.33 
429.33  358  446.33 
429.33  358  446.33 
429.33  358  446.33 
429.33  358  446.33 
429.33  358  446.33 
429.33  358  446.33 
429.33  358  446.33 
429.33  358  446.33 
429.33  358  446.33 
429.33  358  446.33 
588.33  554.67  613.67 
588.33  554.67  613.67 
588.33  554.67  613.67 
588.33  554.67  613.67 
588.33  554.67  613.67 
588.33  554.67  613.67 
588.33  554.67  613.67 
588.33  554.67  613.67 
588.33  554.67  613.67 
588.33  554.67  613.67 
588.33  554.67  613.67 
689.33  773  791 
689.33  773  791 
689.33  773  791 
689.33  773  791 
689.33  773  791 
689.33  773  791 
689.33  773  791 
689.33  773  791 
689.33  773  791 
689.33  773  791 
689.33  773  791 
284.33  306.33  318 
284.33  306.33  318 
284.33  306.33  318 
284.33  306.33  318 
284.33  306.33  318 
284.33  306.33  318 
284.33  306.33  318 
284.33  306.33  318 
284.33  306.33  318 
284.33  306.33  318 
284.33  306.33  318 
603  436  634 
603  436  634 
603  436  634 
603  436  634 
603  436  634 
603  436  634 
603  436  634 
603  436  634 
603  436  634 
603  436  634 
603  436  634 
374  314  372.33 
374  314  372.33 
374  314  372.33 
374  314  372.33 
374  314  372.33 
374  314  372.33 
374  314  372.33 
374  314  372.33 
374  314  372.33 
374  314  372.33 
374  314  372.33 
307.33  345  376 
307.33  345  376 
307.33  345  376 
307.33  345  376 
307.33  345  376 
307.33  345  376 
307.33  345  376 
307.33  345  376 
307.33  345  376 
307.33  345  376 
307.33  345  376 
701.33  764.33  1148 
701.33  764.33  1148 
701.33  764.33  1148 
701.33  764.33  1148 
701.33  764.33  1148 
701.33  764.33  1148 
701.33  764.33  1148 
701.33  764.33  1148 
701.33  764.33  1148 
701.33  764.33  1148 
701.33  764.33  1148 
635.33  475.33  771.67 
635.33  475.33  771.67 
635.33  475.33  771.67 
635.33  475.33  771.67 
635.33  475.33  771.67 
635.33  475.33  771.67 
635.33  475.33  771.67 
635.33  475.33  771.67 
635.33  475.33  771.67 
635.33  475.33  771.67 
635.33  475.33  771.67 
311  239.67  436 
311  239.67  436 
311  239.67  436 
311  239.67  436 
311  239.67  436 
311  239.67  436 
311  239.67  436 
311  239.67  436 
311  239.67  436 
311  239.67  436 
311  239.67  436 
479  434  636 
479  434  636 
479  434  636 
479  434  636 
479  434  636 
479  434  636 
479  434  636 
479  434  636 
479  434  636 
479  434  636 
479  434  636 
306.67  318.33  337.67 
306.67  318.33  337.67 
306.67  318.33  337.67 
306.67  318.33  337.67 
306.67  318.33  337.67 
306.67  318.33  337.67 
306.67  318.33  337.67 
306.67  318.33  337.67 
306.67  318.33  337.67 
306.67  318.33  337.67 
306.67  318.33  337.67 
360  385  549 
360  385  549 
360  385  549 
360  385  549 
360  385  549 
360  385  549 
360  385  549 
360  385  549 
360  385  549 
360  385  549 
360  385  549 
641  461.33  863.67 
641  461.33  863.67 
641  461.33  863.67 
641  461.33  863.67 
641  461.33  863.67 
641  461.33  863.67 
641  461.33  863.67 
641  461.33  863.67 
641  461.33  863.67 
641  461.33  863.67 
641  461.33  863.67 
836.33  890  1836.7 
836.33  890  1836.7 
836.33  890  1836.7 
836.33  890  1836.7 
836.33  890  1836.7 
836.33  890  1836.7 
836.33  890  1836.7 
836.33  890  1836.7 
836.33  890  1836.7 
836.33  890  1836.7 
1072.3  1223.3  1579.3 
1072.3  1223.3  1579.3 
1072.3  1223.3  1579.3 
1072.3  1223.3  1579.3 
1072.3  1223.3  1579.3 
1072.3  1223.3  1579.3 
1072.3  1223.3  1579.3 
1072.3  1223.3  1579.3 
1072.3  1223.3  1579.3 
1072.3  1223.3  1579.3 
1072.3  1223.3  1579.3 
1072.3  1223.3  1579.3 
321.33  311.33  347.67 
321.33  311.33  347.67 
321.33  311.33  347.67 
321.33  311.33  347.67 
321.33  311.33  347.67 
321.33  311.33  347.67 
321.33  311.33  347.67 
321.33  311.33  347.67 
321.33  311.33  347.67 
321.33  311.33  347.67 
321.33  311.33  347.67 
655.33  730  795.33 
655.33  730  795.33 
655.33  730  795.33 
655.33  730  795.33 
655.33  730  795.33 
655.33  730  795.33 
655.33  730  795.33 
655.33  730  795.33 
655.33  730  795.33 
655.33  730  795.33 
655.33  730  795.33 
545  539.33  674 
545  539.33  674 
545  539.33  674 
545  539.33  674 
545  539.33  674 
545  539.33  674 
545  539.33  674 
545  539.33  674 
545  539.33  674 
545  539.33  674 
545  539.33  674 
464.67  449.33  630 
464.67  449.33  630 
464.67  449.33  630 
464.67  449.33  630 
464.67  449.33  630 
464.67  449.33  630 
464.67  449.33  630 
464.67  449.33  630 
464.67  449.33  630 
464.67  449.33  630 
646  622  843.67 
646  622  843.67 
646  622  843.67 
646  622  843.67 
646  622  843.67 
646  622  843.67 
646  622  843.67 
646  622  843.67 
646  622  843.67 
646  622  843.67 
565  410  585.67 
565  410  585.67 
565  410  585.67 
565  410  585.67 
565  410  585.67 
565  410  585.67 
565  410  585.67 
565  410  585.67 
565  410  585.67 
565  410  585.67 
565  410  585.67 
822.67  731.33  1103 
822.67  731.33  1103 
822.67  731.33  1103 
822.67  731.33  1103 
822.67  731.33  1103 
822.67  731.33  1103 
822.67  731.33  1103 
822.67  731.33  1103 
822.67  731.33  1103 
822.67  731.33  1103 
822.67  731.33  1103 
502.67  557.67  972.33 
502.67  557.67  972.33 
502.67  557.67  972.33 
502.67  557.67  972.33 
502.67  557.67  972.33 
502.67  557.67  972.33 
502.67  557.67  972.33 
502.67  557.67  972.33 
502.67  557.67  972.33 
502.67  557.67  972.33 
502.67  557.67  972.33 
573.67  472  625.33 
573.67  472  625.33 
573.67  472  625.33 
573.67  472  625.33 
573.67  472  625.33 
573.67  472  625.33 
573.67  472  625.33 
573.67  472  625.33 
573.67  472  625.33 
573.67  472  625.33 
573.67  472  625.33 
505.33  463.33  542 
505.33  463.33  542 
505.33  463.33  542 
505.33  463.33  542 
505.33  463.33  542 
505.33  463.33  542 
505.33  463.33  542 
505.33  463.33  542 
505.33  463.33  542 
505.33  463.33  542 
505.33  463.33  542 
189.67  248.67  239.67 
189.67  248.67  239.67 
189.67  248.67  239.67 
189.67  248.67  239.67 
189.67  248.67  239.67 
189.67  248.67  239.67 
189.67  248.67  239.67 
189.67  248.67  239.67 
189.67  248.67  239.67 
189.67  248.67  239.67 
189.67  248.67  239.67 
908  823.33  955.67 
908  823.33  955.67 
908  823.33  955.67 
908  823.33  955.67 
908  823.33  955.67 
908  823.33  955.67 
908  823.33  955.67 
908  823.33  955.67 
908  823.33  955.67 
908  823.33  955.67 
908  823.33  955.67 
1912  1883.3  1740.7 
1912  1883.3  1740.7 
1912  1883.3  1740.7 
1912  1883.3  1740.7 
1912  1883.3  1740.7 
1912  1883.3  1740.7 
1912  1883.3  1740.7 
1912  1883.3  1740.7 
1912  1883.3  1740.7 
1912  1883.3  1740.7 
1912  1883.3  1740.7 
695.33  608.67  675.67 
695.33  608.67  675.67 
695.33  608.67  675.67 
695.33  608.67  675.67 
695.33  608.67  675.67 
695.33  608.67  675.67 
695.33  608.67  675.67 
695.33  608.67  675.67 
695.33  608.67  675.67 
695.33  608.67  675.67 
695.33  608.67  675.67 
858  863.33  943.33 
858  863.33  943.33 
858  863.33  943.33 
858  863.33  943.33 
858  863.33  943.33 
858  863.33  943.33 
858  863.33  943.33 
858  863.33  943.33 
858  863.33  943.33 
858  863.33  943.33 
858  863.33  943.33 
529  509.33  575.33 
529  509.33  575.33 
529  509.33  575.33 
529  509.33  575.33 
529  509.33  575.33 
529  509.33  575.33 
529  509.33  575.33 
529  509.33  575.33 
529  509.33  575.33 
529  509.33  575.33 
529  509.33  575.33 
380.33  309  393.67 
380.33  309  393.67 
380.33  309  393.67 
380.33  309  393.67 
380.33  309  393.67 
380.33  309  393.67 
380.33  309  393.67 
380.33  309  393.67 
380.33  309  393.67 
380.33  309  393.67 
380.33  309  393.67 
380.33  309  393.67 
380.33  309  393.67 
380.33  309  393.67 
380.33  309  393.67 
380.33  309  393.67 
380.33  309  393.67 
380.33  309  393.67 
380.33  309  393.67 
380.33  309  393.67 
1222.3  1023.3  1558 
1222.3  1023.3  1558 
1222.3  1023.3  1558 
1222.3  1023.3  1558 
1222.3  1023.3  1558 
1222.3  1023.3  1558 
1222.3  1023.3  1558 
1222.3  1023.3  1558 
1222.3  1023.3  1558 
1222.3  1023.3  1558 
1222.3  1023.3  1558 
953  1069  1184.3 
953  1069  1184.3 
953  1069  1184.3 
953  1069  1184.3 
953  1069  1184.3 
953  1069  1184.3 
953  1069  1184.3 
953  1069  1184.3 
953  1069  1184.3 
953  1069  1184.3 
953  1069  1184.3 
240.33  257.67  294.67 
240.33  257.67  294.67 
240.33  257.67  294.67 
240.33  257.67  294.67 
240.33  257.67  294.67 
240.33  257.67  294.67 
240.33  257.67  294.67 
240.33  257.67  294.67 
240.33  257.67  294.67 
240.33  257.67  294.67 
240.33  257.67  294.67 
146  124.67  167.67 
146  124.67  167.67 
146  124.67  167.67 
146  124.67  167.67 
146  124.67  167.67 
146  124.67  167.67 
146  124.67  167.67 
146  124.67  167.67 
146  124.67  167.67 
146  124.67  167.67 
146  124.67  167.67 
143.33  104.33  105.67 
143.33  104.33  105.67 
143.33  104.33  105.67 
143.33  104.33  105.67 
143.33  104.33  105.67 
143.33  104.33  105.67 
143.33  104.33  105.67 
143.33  104.33  105.67 
143.33  104.33  105.67 
143.33  104.33  105.67 
143.33  104.33  105.67 
469.33  423  529.67 
469.33  423  529.67 
469.33  423  529.67 
469.33  423  529.67 
469.33  423  529.67 
469.33  423  529.67 
469.33  423  529.67 
469.33  423  529.67 
469.33  423  529.67 
469.33  423  529.67 
469.33  423  529.67 
2071.3  2085.3  2765 
2071.3  2085.3  2765 
2071.3  2085.3  2765 
2071.3  2085.3  2765 
2071.3  2085.3  2765 
2071.3  2085.3  2765 
2071.3  2085.3  2765 
2071.3  2085.3  2765 
2071.3  2085.3  2765 
2071.3  2085.3  2765 
2071.3  2085.3  2765 
822  682.33  1068.7 
822  682.33  1068.7 
822  682.33  1068.7 
822  682.33  1068.7 
822  682.33  1068.7 
822  682.33  1068.7 
822  682.33  1068.7 
822  682.33  1068.7 
822  682.33  1068.7 
822  682.33  1068.7 
822  682.33  1068.7 
222.67  169.67  194.33 
222.67  169.67  194.33 
222.67  169.67  194.33 
222.67  169.67  194.33 
222.67  169.67  194.33 
222.67  169.67  194.33 
222.67  169.67  194.33 
222.67  169.67  194.33 
222.67  169.67  194.33 
222.67  169.67  194.33 
222.67  169.67  194.33 
268  281  270.67 
268  281  270.67 
268  281  270.67 
268  281  270.67 
268  281  270.67 
268  281  270.67 
268  281  270.67 
268  281  270.67 
268  281  270.67 
268  281  270.67 
268  281  270.67 
493.33  411.33  544.33 
493.33  411.33  544.33 
493.33  411.33  544.33 
493.33  411.33  544.33 
493.33  411.33  544.33 
493.33  411.33  544.33 
493.33  411.33  544.33 
493.33  411.33  544.33 
493.33  411.33  544.33 
493.33  411.33  544.33 
493.33  411.33  544.33 
974.67  860  927.67 
974.67  860  927.67 
974.67  860  927.67 
974.67  860  927.67 
974.67  860  927.67 
974.67  860  927.67 
974.67  860  927.67 
974.67  860  927.67 
974.67  860  927.67 
974.67  860  927.67 
974.67  860  927.67 
388  401  403 
388  401  403 
388  401  403 
388  401  403 
388  401  403 
388  401  403 
388  401  403 
388  401  403 
388  401  403 
388  401  403 
388  401  403 
406.33  309.33  434.33 
406.33  309.33  434.33 
406.33  309.33  434.33 
406.33  309.33  434.33 
406.33  309.33  434.33 
406.33  309.33  434.33 
406.33  309.33  434.33 
406.33  309.33  434.33 
406.33  309.33  434.33 
406.33  309.33  434.33 
406.33  309.33  434.33 
396  233.67  397 
396  233.67  397 
396  233.67  397 
396  233.67  397 
396  233.67  397 
396  233.67  397 
396  233.67  397 
396  233.67  397 
396  233.67  397 
396  233.67  397 
396  233.67  397 
837.67  407.67  1317 
837.67  407.67  1317 
837.67  407.67  1317 
837.67  407.67  1317 
837.67  407.67  1317 
837.67  407.67  1317 
837.67  407.67  1317 
837.67  407.67  1317 
837.67  407.67  1317 
837.67  407.67  1317 
837.67  407.67  1317 
837.67  407.67  1317 
837.67  407.67  1317 
837.67  407.67  1317 
837.67  407.67  1317 
837.67  407.67  1317 
837.67  407.67  1317 
835.67  908  2293 
835.67  908  2293 
835.67  908  2293 
835.67  908  2293 
835.67  908  2293 
835.67  908  2293 
835.67  908  2293 
835.67  908  2293 
835.67  908  2293 
835.67  908  2293 
835.67  908  2293 
1768  2866  4067.7 
1768  2866  4067.7 
1768  2866  4067.7 
1768  2866  4067.7 
1768  2866  4067.7 
1768  2866  4067.7 
1768  2866  4067.7 
1768  2866  4067.7 
1768  2866  4067.7 
1768  2866  4067.7 
1768  2866  4067.7 
1768  2866  4067.7 
1768  2866  4067.7 
2558.7  3414.3  5787.7 
2558.7  3414.3  5787.7 
2558.7  3414.3  5787.7 
2558.7  3414.3  5787.7 
2558.7  3414.3  5787.7 
2558.7  3414.3  5787.7 
2558.7  3414.3  5787.7 
2558.7  3414.3  5787.7 
2558.7  3414.3  5787.7 
2558.7  3414.3  5787.7 
2558.7  3414.3  5787.7 
2558.7  3414.3  5787.7 
2558.7  3414.3  5787.7 
2558.7  3414.3  5787.7 
2558.7  3414.3  5787.7 
2558.7  3414.3  5787.7 
2558.7  3414.3  5787.7 
2558.7  3414.3  5787.7 
2558.7  3414.3  5787.7 
2558.7  3414.3  5787.7 
2558.7  3414.3  5787.7 
2558.7  3414.3  5787.7 
2558.7  3414.3  5787.7 
2558.7  3414.3  5787.7 
2558.7  3414.3  5787.7 
2558.7  3414.3  5787.7 
2558.7  3414.3  5787.7 
2558.7  3414.3  5787.7 
2558.7  3414.3  5787.7 
2558.7  3414.3  5787.7 
1849.3  3371.3  5933.7 
1849.3  3371.3  5933.7 
1849.3  3371.3  5933.7 
1849.3  3371.3  5933.7 
1849.3  3371.3  5933.7 
1849.3  3371.3  5933.7 
1849.3  3371.3  5933.7 
1849.3  3371.3  5933.7 
1849.3  3371.3  5933.7 
1849.3  3371.3  5933.7 
1849.3  3371.3  5933.7 
480.33  546.67  516.33 
480.33  546.67  516.33 
480.33  546.67  516.33 
480.33  546.67  516.33 
480.33  546.67  516.33 
480.33  546.67  516.33 
480.33  546.67  516.33 
480.33  546.67  516.33 
480.33  546.67  516.33 
289  345  412 
289  345  412 
289  345  412 
289  345  412 
289  345  412 
289  345  412 
289  345  412 
289  345  412 
289  345  412 
289  345  412 
289  345  412 
913  651.67  964 
913  651.67  964 
913  651.67  964 
913  651.67  964 
913  651.67  964 
913  651.67  964 
913  651.67  964 
913  651.67  964 
913  651.67  964 
913  651.67  964 
913  651.67  964 
913  651.67  964 
913  651.67  964 
653.67  682.33  981.33 
653.67  682.33  981.33 
653.67  682.33  981.33 
653.67  682.33  981.33 
653.67  682.33  981.33 
653.67  682.33  981.33 
653.67  682.33  981.33 
653.67  682.33  981.33 
653.67  682.33  981.33 
653.67  682.33  981.33 
653.67  682.33  981.33 
779  573.33  785 
779  573.33  785 
779  573.33  785 
779  573.33  785 
779  573.33  785 
779  573.33  785 
779  573.33  785 
779  573.33  785 
779  573.33  785 
779  573.33  785 
779  573.33  785 
288.33  180.67  315.33 
288.33  180.67  315.33 
288.33  180.67  315.33 
288.33  180.67  315.33 
288.33  180.67  315.33 
288.33  180.67  315.33 
288.33  180.67  315.33 
288.33  180.67  315.33 
288.33  180.67  315.33 
162  114.33  156.67 
162  114.33  156.67 
162  114.33  156.67 
162  114.33  156.67 
162  114.33  156.67 
162  114.33  156.67 
162  114.33  156.67 
162  114.33  156.67 
162  114.33  156.67 
162  114.33  156.67 
306.33  174.33  279.33 
306.33  174.33  279.33 
306.33  174.33  279.33 
306.33  174.33  279.33 
306.33  174.33  279.33 
306.33  174.33  279.33 
306.33  174.33  279.33 
306.33  174.33  279.33 
306.33  174.33  279.33 
306.33  174.33  279.33 
306.33  174.33  279.33 
341.33  240.33  383.67 
341.33  240.33  383.67 
341.33  240.33  383.67 
341.33  240.33  383.67 
341.33  240.33  383.67 
341.33  240.33  383.67 
341.33  240.33  383.67 
341.33  240.33  383.67 
341.33  240.33  383.67 
341.33  240.33  383.67 
341.33  240.33  383.67 
461.33  379.33  496.33 
461.33  379.33  496.33 
461.33  379.33  496.33 
461.33  379.33  496.33 
461.33  379.33  496.33 
461.33  379.33  496.33 
461.33  379.33  496.33 
461.33  379.33  496.33 
461.33  379.33  496.33 
461.33  379.33  496.33 
461.33  379.33  496.33 
480.33  361.67  410 
480.33  361.67  410 
480.33  361.67  410 
480.33  361.67  410 
480.33  361.67  410 
480.33  361.67  410 
480.33  361.67  410 
480.33  361.67  410 
480.33  361.67  410 
480.33  361.67  410 
480.33  361.67  410 
330.33  313.33  324.67 
330.33  313.33  324.67 
330.33  313.33  324.67 
330.33  313.33  324.67 
330.33  313.33  324.67 
330.33  313.33  324.67 
330.33  313.33  324.67 
330.33  313.33  324.67 
330.33  313.33  324.67 
330.33  313.33  324.67 
330.33  313.33  324.67 
259.33  170  205.67 
259.33  170  205.67 
259.33  170  205.67 
259.33  170  205.67 
259.33  170  205.67 
259.33  170  205.67 
259.33  170  205.67 
259.33  170  205.67 
259.33  170  205.67 
259.33  170  205.67 
259.33  170  205.67 
224.67  126.67  245.67 
224.67  126.67  245.67 
224.67  126.67  245.67 
224.67  126.67  245.67 
224.67  126.67  245.67 
224.67  126.67  245.67 
224.67  126.67  245.67 
224.67  126.67  245.67 
224.67  126.67  245.67 
224.67  126.67  245.67 
224.67  126.67  245.67 
186.33  196.33  239 
186.33  196.33  239 
186.33  196.33  239 
186.33  196.33  239 
186.33  196.33  239 
186.33  196.33  239 
186.33  196.33  239 
186.33  196.33  239 
186.33  196.33  239 
186.33  196.33  239 
186.33  196.33  239 
193.33  189.67  162.67 
193.33  189.67  162.67 
193.33  189.67  162.67 
193.33  189.67  162.67 
193.33  189.67  162.67 
193.33  189.67  162.67 
193.33  189.67  162.67 
193.33  189.67  162.67 
193.33  189.67  162.67 
193.33  189.67  162.67 
193.33  189.67  162.67 
131.67  149.33  139.67 
131.67  149.33  139.67 
131.67  149.33  139.67 
131.67  149.33  139.67 
131.67  149.33  139.67 
131.67  149.33  139.67 
131.67  149.33  139.67 
131.67  149.33  139.67 
131.67  149.33  139.67 
131.67  149.33  139.67 
131.67  149.33  139.67 
370  358.67  446 
370  358.67  446 
370  358.67  446 
370  358.67  446 
370  358.67  446 
370  358.67  446 
370  358.67  446 
370  358.67  446 
370  358.67  446 
370  358.67  446 
370  358.67  446 
1070  946.67  1645.3 
1070  946.67  1645.3 
1070  946.67  1645.3 
1070  946.67  1645.3 
1070  946.67  1645.3 
1070  946.67  1645.3 
1070  946.67  1645.3 
1070  946.67  1645.3 
1070  946.67  1645.3 
1070  946.67  1645.3 
1070  946.67  1645.3 
1070  946.67  1645.3 
1781  1512.7  1610 
1781  1512.7  1610 
1781  1512.7  1610 
1781  1512.7  1610 
1781  1512.7  1610 
1781  1512.7  1610 
1781  1512.7  1610 
1781  1512.7  1610 
1781  1512.7  1610 
1781  1512.7  1610 
1781  1512.7  1610 
913.33  757.33  845.67 
913.33  757.33  845.67 
913.33  757.33  845.67 
913.33  757.33  845.67 
913.33  757.33  845.67 
913.33  757.33  845.67 
913.33  757.33  845.67 
913.33  757.33  845.67 
913.33  757.33  845.67 
913.33  757.33  845.67 
913.33  757.33  845.67 
638.67  578.33  805 
638.67  578.33  805 
638.67  578.33  805 
638.67  578.33  805 
638.67  578.33  805 
638.67  578.33  805 
638.67  578.33  805 
638.67  578.33  805 
638.67  578.33  805 
638.67  578.33  805 
334  293.33  487 
334  293.33  487 
334  293.33  487 
334  293.33  487 
334  293.33  487 
334  293.33  487 
334  293.33  487 
334  293.33  487 
334  293.33  487 
334  293.33  487 
334  293.33  487 
149  110.33  171 
149  110.33  171 
149  110.33  171 
149  110.33  171 
149  110.33  171 
149  110.33  171 
149  110.33  171 
149  110.33  171 
149  110.33  171 
149  110.33  171 
149  110.33  171 
378  428  495.67 
378  428  495.67 
378  428  495.67 
378  428  495.67 
378  428  495.67 
378  428  495.67 
378  428  495.67 
378  428  495.67 
378  428  495.67 
378  428  495.67 
378  428  495.67 
634.67  609.67  587 
634.67  609.67  587 
634.67  609.67  587 
634.67  609.67  587 
634.67  609.67  587 
634.67  609.67  587 
634.67  609.67  587 
634.67  609.67  587 
634.67  609.67  587 
634.67  609.67  587 
634.67  609.67  587 
156.33  197.67  167 
156.33  197.67  167 
156.33  197.67  167 
156.33  197.67  167 
156.33  197.67  167 
156.33  197.67  167 
156.33  197.67  167 
156.33  197.67  167 
156.33  197.67  167 
156.33  197.67  167 
156.33  197.67  167 
386  285.67  415.67 
386  285.67  415.67 
386  285.67  415.67 
386  285.67  415.67 
386  285.67  415.67 
386  285.67  415.67 
386  285.67  415.67 
386  285.67  415.67 
386  285.67  415.67 
386  285.67  415.67 
386  285.67  415.67 
132.67  126.67  101.33 
132.67  126.67  101.33 
132.67  126.67  101.33 
132.67  126.67  101.33 
132.67  126.67  101.33 
132.67  126.67  101.33 
132.67  126.67  101.33 
132.67  126.67  101.33 
132.67  126.67  101.33 
132.67  126.67  101.33 
132.67  126.67  101.33 
566.33  369.33  731.33 
566.33  369.33  731.33 
566.33  369.33  731.33 
566.33  369.33  731.33 
566.33  369.33  731.33 
566.33  369.33  731.33 
566.33  369.33  731.33 
566.33  369.33  731.33 
566.33  369.33  731.33 
566.33  369.33  731.33 
566.33  369.33  731.33 
395.33  438.33  678 
395.33  438.33  678 
395.33  438.33  678 
395.33  438.33  678 
395.33  438.33  678 
395.33  438.33  678 
395.33  438.33  678 
395.33  438.33  678 
395.33  438.33  678 
395.33  438.33  678 
395.33  438.33  678 
189  236  130.67 
189  236  130.67 
189  236  130.67 
189  236  130.67 
189  236  130.67 
189  236  130.67 
189  236  130.67 
189  236  130.67 
189  236  130.67 
189  236  130.67 
189  236  130.67 
322.33  278  348 
322.33  278  348 
322.33  278  348 
322.33  278  348 
322.33  278  348 
322.33  278  348 
322.33  278  348 
322.33  278  348 
322.33  278  348 
322.33  278  348 
322.33  278  348 
322.33  278  348 
322.33  278  348 
322.33  278  348 
322.33  278  348 
322.33  278  348 
322.33  278  348 
322.33  278  348 
322.33  278  348 
322.33  278  348 
322.33  278  348 
322.33  278  348 
322.33  278  348 
322.33  278  348 
322.33  278  348 
322.33  278  348 
322.33  278  348 
322.33  278  348 
322.33  278  348 
322.33  278  348 
322.33  278  348 
322.33  278  348 
322.33  278  348 
322.33  278  348 
322.33  278  348 
322.33  278  348 
322.33  278  348 
322.33  278  348 
322.33  278  348 
322.33  278  348 
322.33  278  348 
322.33  278  348 
322.33  278  348 
322.33  278  348 
322.33  278  348 
322.33  278  348 
322.33  278  348 
322.33  278  348 
322.33  278  348 
322.33  278  348 
174  130.33  169.33 
174  130.33  169.33 
174  130.33  169.33 
174  130.33  169.33 
174  130.33  169.33 
174  130.33  169.33 
174  130.33  169.33 
174  130.33  169.33 
558.33  298  432 
558.33  298  432 
558.33  298  432 
558.33  298  432 
558.33  298  432 
558.33  298  432 
558.33  298  432 
558.33  298  432 
558.33  298  432 
558.33  298  432 
558.33  298  432 
652.33  373.33  582 
652.33  373.33  582 
652.33  373.33  582 
652.33  373.33  582 
652.33  373.33  582 
652.33  373.33  582 
652.33  373.33  582 
652.33  373.33  582 
652.33  373.33  582 
652.33  373.33  582 
652.33  373.33  582 
784.67  673.33  998.67 
784.67  673.33  998.67 
784.67  673.33  998.67 
784.67  673.33  998.67 
784.67  673.33  998.67 
784.67  673.33  998.67 
784.67  673.33  998.67 
784.67  673.33  998.67 
784.67  673.33  998.67 
784.67  673.33  998.67 
784.67  673.33  998.67 
137  113  125.67 
137  113  125.67 
137  113  125.67 
137  113  125.67 
137  113  125.67 
137  113  125.67 
137  113  125.67 
137  113  125.67 
137  113  125.67 
137  113  125.67 
137  113  125.67 
110.67  80.667  127.67 
110.67  80.667  127.67 
110.67  80.667  127.67 
110.67  80.667  127.67 
110.67  80.667  127.67 
110.67  80.667  127.67 
110.67  80.667  127.67 
110.67  80.667  127.67 
110.67  80.667  127.67 
110.67  80.667  127.67 
110.67  80.667  127.67 
110.67  80.667  127.67 
110.67  80.667  127.67 
110.67  80.667  127.67 
110.67  80.667  127.67 
110.67  80.667  127.67 
110.67  80.667  127.67 
110.67  80.667  127.67 
110.67  80.667  127.67 
110.67  80.667  127.67 
110.67  80.667  127.67 
110.67  80.667  127.67 
110.67  80.667  127.67 
110.67  80.667  127.67 
110.67  80.667  127.67 
110.67  80.667  127.67 
110.67  80.667  127.67 
110.67  80.667  127.67 
110.67  80.667  127.67 
110.67  80.667  127.67 
110.67  80.667  127.67 
110.67  80.667  127.67 
110.67  80.667  127.67 
110.67  80.667  127.67 
110.67  80.667  127.67 
601.33  542.33  929.33 
601.33  542.33  929.33 
601.33  542.33  929.33 
601.33  542.33  929.33 
601.33  542.33  929.33 
601.33  542.33  929.33 
601.33  542.33  929.33 
601.33  542.33  929.33 
601.33  542.33  929.33 
601.33  542.33  929.33 
601.33  542.33  929.33 
189.67  106.33  215.33 
189.67  106.33  215.33 
189.67  106.33  215.33 
189.67  106.33  215.33 
189.67  106.33  215.33 
189.67  106.33  215.33 
189.67  106.33  215.33 
189.67  106.33  215.33 
189.67  106.33  215.33 
189.67  106.33  215.33 
189.67  106.33  215.33 
189.67  106.33  215.33 
189.67  106.33  215.33 
189.67  106.33  215.33 
189.67  106.33  215.33 
189.67  106.33  215.33 
189.67  106.33  215.33 
189.67  106.33  215.33 
189.67  106.33  215.33 
189.67  106.33  215.33 
189.67  106.33  215.33 
189.67  106.33  215.33 
189.67  106.33  215.33 
189.67  106.33  215.33 
189.67  106.33  215.33 
189.67  106.33  215.33 
653  320  805 
653  320  805 
653  320  805 
653  320  805 
653  320  805 
653  320  805 
653  320  805 
501  346  670 
501  346  670 
501  346  670 
501  346  670 
501  346  670 
501  346  670 
501  346  670 
501  346  670 
501  346  670 
334  144  310 
334  144  310 
334  144  310 
334  144  310 
334  144  310 
334  144  310 
334  144  310 
334  144  310 
334  144  310 
334  144  310 
334  144  310 
418  219  515 
418  219  515 
418  219  515 
418  219  515 
418  219  515 
418  219  515 
418  219  515 
418  219  515 
418  219  515 
418  219  515 
418  219  515 
364.67  360.67  387.67 
364.67  360.67  387.67 
364.67  360.67  387.67 
364.67  360.67  387.67 
364.67  360.67  387.67 
364.67  360.67  387.67 
364.67  360.67  387.67 
364.67  360.67  387.67 
364.67  360.67  387.67 
364.67  360.67  387.67 
364.67  360.67  387.67 
112.33  149  117 
112.33  149  117 
112.33  149  117 
112.33  149  117 
112.33  149  117 
112.33  149  117 
112.33  149  117 
112.33  149  117 
112.33  149  117 
112.33  149  117 
112.33  149  117 
744.67  732.33  830 
744.67  732.33  830 
744.67  732.33  830 
744.67  732.33  830 
744.67  732.33  830 
744.67  732.33  830 
744.67  732.33  830 
744.67  732.33  830 
744.67  732.33  830 
744.67  732.33  830 
744.67  732.33  830 
420.67  415.67  597.33 
420.67  415.67  597.33 
420.67  415.67  597.33 
420.67  415.67  597.33 
420.67  415.67  597.33 
420.67  415.67  597.33 
420.67  415.67  597.33 
420.67  415.67  597.33 
420.67  415.67  597.33 
420.67  415.67  597.33 
420.67  415.67  597.33 
554.33  336  730.33 
554.33  336  730.33 
554.33  336  730.33 
554.33  336  730.33 
554.33  336  730.33 
554.33  336  730.33 
554.33  336  730.33 
554.33  336  730.33 
554.33  336  730.33 
554.33  336  730.33 
554.33  336  730.33 
687.33  633  938.33 
687.33  633  938.33 
687.33  633  938.33 
687.33  633  938.33 
687.33  633  938.33 
687.33  633  938.33 
687.33  633  938.33 
687.33  633  938.33 
687.33  633  938.33 
687.33  633  938.33 
687.33  633  938.33 
668.67  530  455.67 
668.67  530  455.67 
668.67  530  455.67 
668.67  530  455.67 
668.67  530  455.67 
668.67  530  455.67 
668.67  530  455.67 
668.67  530  455.67 
668.67  530  455.67 
668.67  530  455.67 
668.67  530  455.67 
902  1115  1025.3 
902  1115  1025.3 
902  1115  1025.3 
902  1115  1025.3 
902  1115  1025.3 
902  1115  1025.3 
902  1115  1025.3 
902  1115  1025.3 
902  1115  1025.3 
902  1115  1025.3 
902  1115  1025.3 
902  1115  1025.3 
300.67  276.33  289.67 
300.67  276.33  289.67 
300.67  276.33  289.67 
300.67  276.33  289.67 
300.67  276.33  289.67 
300.67  276.33  289.67 
300.67  276.33  289.67 
300.67  276.33  289.67 
300.67  276.33  289.67 
300.67  276.33  289.67 
300.67  276.33  289.67 
106.67  89.333  92.667 
106.67  89.333  92.667 
106.67  89.333  92.667 
106.67  89.333  92.667 
106.67  89.333  92.667 
106.67  89.333  92.667 
106.67  89.333  92.667 
106.67  89.333  92.667 
106.67  89.333  92.667 
374.33  200.67  480 
374.33  200.67  480 
374.33  200.67  480 
374.33  200.67  480 
374.33  200.67  480 
374.33  200.67  480 
374.33  200.67  480 
374.33  200.67  480 
374.33  200.67  480 
374.33  200.67  480 
374.33  200.67  480 
162.33  140  174 
162.33  140  174 
162.33  140  174 
162.33  140  174 
162.33  140  174 
162.33  140  174 
162.33  140  174 
162.33  140  174 
162.33  140  174 
162.33  140  174 
162.33  140  174 
549  603.33  861.67 
549  603.33  861.67 
549  603.33  861.67 
549  603.33  861.67 
549  603.33  861.67 
549  603.33  861.67 
549  603.33  861.67 
549  603.33  861.67 
549  603.33  861.67 
549  603.33  861.67 
549  603.33  861.67 
1186  1189.3  1661.3 
1186  1189.3  1661.3 
1186  1189.3  1661.3 
1186  1189.3  1661.3 
1186  1189.3  1661.3 
1186  1189.3  1661.3 
1186  1189.3  1661.3 
1186  1189.3  1661.3 
1186  1189.3  1661.3 
1186  1189.3  1661.3 
1186  1189.3  1661.3 
395.33  310.67  627.67 
395.33  310.67  627.67 
395.33  310.67  627.67 
395.33  310.67  627.67 
395.33  310.67  627.67 
395.33  310.67  627.67 
395.33  310.67  627.67 
395.33  310.67  627.67 
395.33  310.67  627.67 
395.33  310.67  627.67 
395.33  310.67  627.67 
225  243  508 
225  243  508 
225  243  508 
225  243  508 
225  243  508 
225  243  508 
225  243  508 
225  243  508 
225  243  508 
225  243  508 
399.67  360.67  576.33 
399.67  360.67  576.33 
399.67  360.67  576.33 
399.67  360.67  576.33 
399.67  360.67  576.33 
399.67  360.67  576.33 
399.67  360.67  576.33 
399.67  360.67  576.33 
399.67  360.67  576.33 
399.67  360.67  576.33 
399.67  360.67  576.33 
862.33  826.67  965.67 
862.33  826.67  965.67 
862.33  826.67  965.67 
862.33  826.67  965.67 
862.33  826.67  965.67 
862.33  826.67  965.67 
862.33  826.67  965.67 
862.33  826.67  965.67 
862.33  826.67  965.67 
862.33  826.67  965.67 
620.33  699  844 
620.33  699  844 
620.33  699  844 
620.33  699  844 
620.33  699  844 
620.33  699  844 
620.33  699  844 
620.33  699  844 
620.33  699  844 
620.33  699  844 
620.33  699  844 
620.33  699  844 
620.33  699  844 
1186.3  1534.3  1148 
1186.3  1534.3  1148 
1186.3  1534.3  1148 
1186.3  1534.3  1148 
1186.3  1534.3  1148 
1186.3  1534.3  1148 
1186.3  1534.3  1148 
1186.3  1534.3  1148 
1186.3  1534.3  1148 
1186.3  1534.3  1148 
1186.3  1534.3  1148 
1186.3  1534.3  1148 
1186.3  1534.3  1148 
1186.3  1534.3  1148 
1186.3  1534.3  1148 
1186.3  1534.3  1148 
1186.3  1534.3  1148 
1186.3  1534.3  1148 
1186.3  1534.3  1148 
1186.3  1534.3  1148 
1186.3  1534.3  1148 
1186.3  1534.3  1148 
1186.3  1534.3  1148 
1186.3  1534.3  1148 
1186.3  1534.3  1148 
1186.3  1534.3  1148 
473  546.67  690.67 
473  546.67  690.67 
473  546.67  690.67 
473  546.67  690.67 
473  546.67  690.67 
473  546.67  690.67 
473  546.67  690.67 
473  546.67  690.67 
473  546.67  690.67 
473  546.67  690.67 
473  546.67  690.67 
454.67  385.67  454.67 
454.67  385.67  454.67 
454.67  385.67  454.67 
454.67  385.67  454.67 
454.67  385.67  454.67 
454.67  385.67  454.67 
454.67  385.67  454.67 
454.67  385.67  454.67 
454.67  385.67  454.67 
454.67  385.67  454.67 
645.33  614.33  753 
645.33  614.33  753 
645.33  614.33  753 
645.33  614.33  753 
645.33  614.33  753 
645.33  614.33  753 
645.33  614.33  753 
645.33  614.33  753 
645.33  614.33  753 
645.33  614.33  753 
645.33  614.33  753 
676.67  637.33  752.67 
676.67  637.33  752.67 
676.67  637.33  752.67 
676.67  637.33  752.67 
676.67  637.33  752.67 
676.67  637.33  752.67 
676.67  637.33  752.67 
676.67  637.33  752.67 
676.67  637.33  752.67 
676.67  637.33  752.67 
676.67  637.33  752.67 
1172  1348  1581.3 
1172  1348  1581.3 
1172  1348  1581.3 
1172  1348  1581.3 
1172  1348  1581.3 
1172  1348  1581.3 
1172  1348  1581.3 
1172  1348  1581.3 
1172  1348  1581.3 
1172  1348  1581.3 
1172  1348  1581.3 
470.33  743.67  618.67 
470.33  743.67  618.67 
470.33  743.67  618.67 
470.33  743.67  618.67 
470.33  743.67  618.67 
470.33  743.67  618.67 
470.33  743.67  618.67 
470.33  743.67  618.67 
470.33  743.67  618.67 
470.33  743.67  618.67 
470.33  743.67  618.67 
122  93  103 
122  93  103 
122  93  103 
122  93  103 
122  93  103 
122  93  103 
122  93  103 
122  93  103 
122  93  103 
122  93  103 
122  93  103 
699.33  798.67  615.67 
699.33  798.67  615.67 
699.33  798.67  615.67 
699.33  798.67  615.67 
699.33  798.67  615.67 
699.33  798.67  615.67 
699.33  798.67  615.67 
699.33  798.67  615.67 
699.33  798.67  615.67 
699.33  798.67  615.67 
699.33  798.67  615.67 
430.67  561.33  420 
430.67  561.33  420 
430.67  561.33  420 
430.67  561.33  420 
430.67  561.33  420 
430.67  561.33  420 
430.67  561.33  420 
430.67  561.33  420 
430.67  561.33  420 
430.67  561.33  420 
692.33  573.67  693 
692.33  573.67  693 
692.33  573.67  693 
692.33  573.67  693 
692.33  573.67  693 
692.33  573.67  693 
692.33  573.67  693 
474.33  776.67  1068.7 
474.33  776.67  1068.7 
474.33  776.67  1068.7 
474.33  776.67  1068.7 
474.33  776.67  1068.7 
474.33  776.67  1068.7 
474.33  776.67  1068.7 
474.33  776.67  1068.7 
474.33  776.67  1068.7 
474.33  776.67  1068.7 
474.33  776.67  1068.7 
580.33  672.33  650.33 
580.33  672.33  650.33 
580.33  672.33  650.33 
580.33  672.33  650.33 
580.33  672.33  650.33 
580.33  672.33  650.33 
580.33  672.33  650.33 
580.33  672.33  650.33 
580.33  672.33  650.33 
580.33  672.33  650.33 
580.33  672.33  650.33 
352.33  448  343.33 
352.33  448  343.33 
352.33  448  343.33 
352.33  448  343.33 
352.33  448  343.33 
352.33  448  343.33 
352.33  448  343.33 
352.33  448  343.33 
352.33  448  343.33 
352.33  448  343.33 
352.33  448  343.33 
352.33  448  343.33 
352.33  448  343.33 
352.33  448  343.33 
352.33  448  343.33 
352.33  448  343.33 
352.33  448  343.33 
352.33  448  343.33 
352.33  448  343.33 
352.33  448  343.33 
1359  1535  1559.3 
1359  1535  1559.3 
1359  1535  1559.3 
1359  1535  1559.3 
1359  1535  1559.3 
1359  1535  1559.3 
1359  1535  1559.3 
1359  1535  1559.3 
1359  1535  1559.3 
1359  1535  1559.3 
1359  1535  1559.3 
1359  1535  1559.3 
1359  1535  1559.3 
1359  1535  1559.3 
1359  1535  1559.3 
1359  1535  1559.3 
1359  1535  1559.3 
642  735  932.67 
642  735  932.67 
642  735  932.67 
642  735  932.67 
642  735  932.67 
642  735  932.67 
642  735  932.67 
642  735  932.67 
642  735  932.67 
642  735  932.67 
642  735  932.67 
642  735  932.67 
642  735  932.67 
642  735  932.67 
444.67  533.67  560 
444.67  533.67  560 
444.67  533.67  560 
444.67  533.67  560 
444.67  533.67  560 
444.67  533.67  560 
444.67  533.67  560 
444.67  533.67  560 
444.67  533.67  560 
444.67  533.67  560 
444.67  533.67  560 
67  73.333  60 
67  73.333  60 
67  73.333  60 
67  73.333  60 
67  73.333  60 
67  73.333  60 
67  73.333  60 
67  73.333  60 
67  73.333  60 
67  73.333  60 
67  73.333  60 
67  73.333  60 
67  73.333  60 
67  73.333  60 
67  73.333  60 
67  73.333  60 
67  73.333  60 
67  73.333  60 
67  73.333  60 
67  73.333  60 
67  73.333  60 
67  73.333  60 
67  73.333  60 
67  73.333  60 
337  385  314 
337  385  314 
337  385  314 
337  385  314 
337  385  314 
337  385  314 
337  385  314 
337  385  314 
337  385  314 
337  385  314 
337  385  314 
1000.7  1381.7  1522.7 
1000.7  1381.7  1522.7 
1000.7  1381.7  1522.7 
1000.7  1381.7  1522.7 
1000.7  1381.7  1522.7 
1000.7  1381.7  1522.7 
1000.7  1381.7  1522.7 
1000.7  1381.7  1522.7 
1000.7  1381.7  1522.7 
1000.7  1381.7  1522.7 
1000.7  1381.7  1522.7 
1000.7  1381.7  1522.7 
1000.7  1381.7  1522.7 
1000.7  1381.7  1522.7 
1000.7  1381.7  1522.7 
1000.7  1381.7  1522.7 
1000.7  1381.7  1522.7 
1000.7  1381.7  1522.7 
499.67  517.67  464.33 
499.67  517.67  464.33 
499.67  517.67  464.33 
499.67  517.67  464.33 
499.67  517.67  464.33 
499.67  517.67  464.33 
499.67  517.67  464.33 
499.67  517.67  464.33 
499.67  517.67  464.33 
499.67  517.67  464.33 
499.67  517.67  464.33 
692.33  843.67  643.67 
692.33  843.67  643.67 
692.33  843.67  643.67 
692.33  843.67  643.67 
692.33  843.67  643.67 
692.33  843.67  643.67 
692.33  843.67  643.67 
692.33  843.67  643.67 
692.33  843.67  643.67 
692.33  843.67  643.67 
1128.7  1174.7  1676.7 
1128.7  1174.7  1676.7 
1128.7  1174.7  1676.7 
1128.7  1174.7  1676.7 
1128.7  1174.7  1676.7 
1128.7  1174.7  1676.7 
1128.7  1174.7  1676.7 
1128.7  1174.7  1676.7 
1128.7  1174.7  1676.7 
1128.7  1174.7  1676.7 
1128.7  1174.7  1676.7 
518.67  461.67  481.33 
518.67  461.67  481.33 
518.67  461.67  481.33 
518.67  461.67  481.33 
518.67  461.67  481.33 
518.67  461.67  481.33 
518.67  461.67  481.33 
518.67  461.67  481.33 
518.67  461.67  481.33 
518.67  461.67  481.33 
518.67  461.67  481.33 
979.33  1652.7  1124 
979.33  1652.7  1124 
979.33  1652.7  1124 
979.33  1652.7  1124 
979.33  1652.7  1124 
979.33  1652.7  1124 
979.33  1652.7  1124 
979.33  1652.7  1124 
979.33  1652.7  1124 
979.33  1652.7  1124 
979.33  1652.7  1124 
822.33  633  562.33 
822.33  633  562.33 
822.33  633  562.33 
822.33  633  562.33 
822.33  633  562.33 
822.33  633  562.33 
822.33  633  562.33 
822.33  633  562.33 
822.33  633  562.33 
822.33  633  562.33 
822.33  633  562.33 
716.33  779.33  603.67 
716.33  779.33  603.67 
716.33  779.33  603.67 
716.33  779.33  603.67 
716.33  779.33  603.67 
716.33  779.33  603.67 
716.33  779.33  603.67 
716.33  779.33  603.67 
716.33  779.33  603.67 
716.33  779.33  603.67 
716.33  779.33  603.67 
945.33  1097  914.33 
945.33  1097  914.33 
945.33  1097  914.33 
945.33  1097  914.33 
945.33  1097  914.33 
945.33  1097  914.33 
945.33  1097  914.33 
945.33  1097  914.33 
945.33  1097  914.33 
945.33  1097  914.33 
945.33  1097  914.33 
100  163  143 
100  163  143 
100  163  143 
100  163  143 
100  163  143 
100  163  143 
100  163  143 
100  163  143 
100  163  143 
100  163  143 
100  163  143 
183  138.33  127 
183  138.33  127 
183  138.33  127 
183  138.33  127 
183  138.33  127 
183  138.33  127 
183  138.33  127 
183  138.33  127 
183  138.33  127 
183  138.33  127 
183  138.33  127 
89  61.333  71.667 
89  61.333  71.667 
89  61.333  71.667 
89  61.333  71.667 
89  61.333  71.667 
89  61.333  71.667 
89  61.333  71.667 
89  61.333  71.667 
89  61.333  71.667 
89  61.333  71.667 
89  61.333  71.667 
806  767.33  773.33 
806  767.33  773.33 
806  767.33  773.33 
806  767.33  773.33 
806  767.33  773.33 
806  767.33  773.33 
806  767.33  773.33 
806  767.33  773.33 
806  767.33  773.33 
806  767.33  773.33 
806  767.33  773.33 
345  407.33  320.67 
345  407.33  320.67 
345  407.33  320.67 
345  407.33  320.67 
345  407.33  320.67 
345  407.33  320.67 
345  407.33  320.67 
345  407.33  320.67 
345  407.33  320.67 
345  407.33  320.67 
345  407.33  320.67 
270.33  259.67  230.33 
270.33  259.67  230.33 
270.33  259.67  230.33 
270.33  259.67  230.33 
270.33  259.67  230.33 
270.33  259.67  230.33 
270.33  259.67  230.33 
270.33  259.67  230.33 
270.33  259.67  230.33 
270.33  259.67  230.33 
270.33  259.67  230.33 
667.33  451.33  559.33 
667.33  451.33  559.33 
667.33  451.33  559.33 
667.33  451.33  559.33 
667.33  451.33  559.33 
667.33  451.33  559.33 
667.33  451.33  559.33 
667.33  451.33  559.33 
667.33  451.33  559.33 
667.33  451.33  559.33 
667.33  451.33  559.33 
210  129.67  147.33 
210  129.67  147.33 
210  129.67  147.33 
210  129.67  147.33 
210  129.67  147.33 
210  129.67  147.33 
210  129.67  147.33 
210  129.67  147.33 
210  129.67  147.33 
210  129.67  147.33 
210  129.67  147.33 
210  129.67  147.33 
189  227.67  284.67 
189  227.67  284.67 
189  227.67  284.67 
189  227.67  284.67 
189  227.67  284.67 
189  227.67  284.67 
189  227.67  284.67 
189  227.67  284.67 
189  227.67  284.67 
189  227.67  284.67 
189  227.67  284.67 
189  227.67  284.67 
189  227.67  284.67 
189  227.67  284.67 
189  227.67  284.67 
189  227.67  284.67 
189  227.67  284.67 
189  227.67  284.67 
481.33  444  356.33 
481.33  444  356.33 
481.33  444  356.33 
481.33  444  356.33 
481.33  444  356.33 
481.33  444  356.33 
481.33  444  356.33 
481.33  444  356.33 
481.33  444  356.33 
656.67  761.67  636.67 
656.67  761.67  636.67 
656.67  761.67  636.67 
656.67  761.67  636.67 
656.67  761.67  636.67 
656.67  761.67  636.67 
656.67  761.67  636.67 
656.67  761.67  636.67 
656.67  761.67  636.67 
656.67  761.67  636.67 
656.67  761.67  636.67 
150  204.67  132 
150  204.67  132 
150  204.67  132 
150  204.67  132 
150  204.67  132 
150  204.67  132 
150  204.67  132 
150  204.67  132 
150  204.67  132 
150  204.67  132 
150  204.67  132 
150  204.67  132 
1010.7  1156.7  1625.7 
1010.7  1156.7  1625.7 
1010.7  1156.7  1625.7 
1010.7  1156.7  1625.7 
1010.7  1156.7  1625.7 
1010.7  1156.7  1625.7 
1010.7  1156.7  1625.7 
1010.7  1156.7  1625.7 
1010.7  1156.7  1625.7 
1010.7  1156.7  1625.7 
1010.7  1156.7  1625.7 
695  559.33  808.33 
695  559.33  808.33 
695  559.33  808.33 
695  559.33  808.33 
695  559.33  808.33 
695  559.33  808.33 
695  559.33  808.33 
695  559.33  808.33 
695  559.33  808.33 
695  559.33  808.33 
695  559.33  808.33 
695  559.33  808.33 
1127.7  1175.7  1371 
1127.7  1175.7  1371 
1127.7  1175.7  1371 
1127.7  1175.7  1371 
1127.7  1175.7  1371 
1127.7  1175.7  1371 
1127.7  1175.7  1371 
1127.7  1175.7  1371 
1127.7  1175.7  1371 
1127.7  1175.7  1371 
902  1205  1436.3 
902  1205  1436.3 
902  1205  1436.3 
902  1205  1436.3 
902  1205  1436.3 
902  1205  1436.3 
902  1205  1436.3 
902  1205  1436.3 
902  1205  1436.3 
902  1205  1436.3 
902  1205  1436.3 
700.33  743  785.33 
700.33  743  785.33 
700.33  743  785.33 
700.33  743  785.33 
700.33  743  785.33 
700.33  743  785.33 
700.33  743  785.33 
700.33  743  785.33 
700.33  743  785.33 
700.33  743  785.33 
700.33  743  785.33 
499  371  353.33 
499  371  353.33 
499  371  353.33 
499  371  353.33 
499  371  353.33 
499  371  353.33 
499  371  353.33 
499  371  353.33 
499  371  353.33 
499  371  353.33 
221.33  153.67  168.67 
221.33  153.67  168.67 
221.33  153.67  168.67 
221.33  153.67  168.67 
221.33  153.67  168.67 
221.33  153.67  168.67 
221.33  153.67  168.67 
221.33  153.67  168.67 
221.33  153.67  168.67 
221.33  153.67  168.67 
221.33  153.67  168.67 
221.33  153.67  168.67 
354.33  328  278.33 
354.33  328  278.33 
354.33  328  278.33 
354.33  328  278.33 
354.33  328  278.33 
354.33  328  278.33 
354.33  328  278.33 
354.33  328  278.33 
354.33  328  278.33 
354.33  328  278.33 
1235.3  1639  1841.3 
1235.3  1639  1841.3 
1235.3  1639  1841.3 
1235.3  1639  1841.3 
1235.3  1639  1841.3 
1235.3  1639  1841.3 
1235.3  1639  1841.3 
1235.3  1639  1841.3 
1235.3  1639  1841.3 
1235.3  1639  1841.3 
1235.3  1639  1841.3 
737.67  885.33  1060 
737.67  885.33  1060 
737.67  885.33  1060 
737.67  885.33  1060 
737.67  885.33  1060 
737.67  885.33  1060 
737.67  885.33  1060 
737.67  885.33  1060 
737.67  885.33  1060 
737.67  885.33  1060 
737.67  885.33  1060 
1033.7  1129  1035.7 
1033.7  1129  1035.7 
1033.7  1129  1035.7 
1033.7  1129  1035.7 
1033.7  1129  1035.7 
1033.7  1129  1035.7 
1033.7  1129  1035.7 
1033.7  1129  1035.7 
1033.7  1129  1035.7 
1033.7  1129  1035.7 
1033.7  1129  1035.7 
588.67  880.33  1027.3 
588.67  880.33  1027.3 
588.67  880.33  1027.3 
588.67  880.33  1027.3 
588.67  880.33  1027.3 
588.67  880.33  1027.3 
588.67  880.33  1027.3 
588.67  880.33  1027.3 
588.67  880.33  1027.3 
588.67  880.33  1027.3 
495.33  524.33  537 
495.33  524.33  537 
495.33  524.33  537 
495.33  524.33  537 
495.33  524.33  537 
495.33  524.33  537 
495.33  524.33  537 
495.33  524.33  537 
495.33  524.33  537 
495.33  524.33  537 
495.33  524.33  537 
499.33  378.33  367.33 
499.33  378.33  367.33 
499.33  378.33  367.33 
499.33  378.33  367.33 
499.33  378.33  367.33 
499.33  378.33  367.33 
499.33  378.33  367.33 
499.33  378.33  367.33 
499.33  378.33  367.33 
499.33  378.33  367.33 
499.33  378.33  367.33 
499.33  378.33  367.33 
576.67  593.33  608.67 
576.67  593.33  608.67 
576.67  593.33  608.67 
576.67  593.33  608.67 
576.67  593.33  608.67 
576.67  593.33  608.67 
576.67  593.33  608.67 
576.67  593.33  608.67 
576.67  593.33  608.67 
576.67  593.33  608.67 
576.67  593.33  608.67 
504.67  396  367.67 
504.67  396  367.67 
504.67  396  367.67 
504.67  396  367.67 
504.67  396  367.67 
504.67  396  367.67 
504.67  396  367.67 
504.67  396  367.67 
504.67  396  367.67 
504.67  396  367.67 
504.67  396  367.67 
974.67  233  1047.3 
974.67  233  1047.3 
974.67  233  1047.3 
974.67  233  1047.3 
974.67  233  1047.3 
974.67  233  1047.3 
974.67  233  1047.3 
974.67  233  1047.3 
974.67  233  1047.3 
974.67  233  1047.3 
974.67  233  1047.3 
1048.7  798.67  1098 
1048.7  798.67  1098 
1048.7  798.67  1098 
1048.7  798.67  1098 
1048.7  798.67  1098 
1048.7  798.67  1098 
1048.7  798.67  1098 
1048.7  798.67  1098 
1048.7  798.67  1098 
1048.7  798.67  1098 
1048.7  798.67  1098 
339.67  332  335 
339.67  332  335 
339.67  332  335 
339.67  332  335 
339.67  332  335 
339.67  332  335 
339.67  332  335 
339.67  332  335 
339.67  332  335 
339.67  332  335 
339.67  332  335 
1203.7  1635.7  2285.3 
1203.7  1635.7  2285.3 
1203.7  1635.7  2285.3 
1203.7  1635.7  2285.3 
1203.7  1635.7  2285.3 
1203.7  1635.7  2285.3 
1203.7  1635.7  2285.3 
1203.7  1635.7  2285.3 
1203.7  1635.7  2285.3 
1203.7  1635.7  2285.3 
1203.7  1635.7  2285.3 
795  760.67  1286.3 
795  760.67  1286.3 
795  760.67  1286.3 
795  760.67  1286.3 
795  760.67  1286.3 
795  760.67  1286.3 
795  760.67  1286.3 
795  760.67  1286.3 
795  760.67  1286.3 
795  760.67  1286.3 
795  760.67  1286.3 
795  760.67  1286.3 
535.67  560.33  330.67 
535.67  560.33  330.67 
535.67  560.33  330.67 
535.67  560.33  330.67 
535.67  560.33  330.67 
535.67  560.33  330.67 
535.67  560.33  330.67 
535.67  560.33  330.67 
535.67  560.33  330.67 
535.67  560.33  330.67 
535.67  560.33  330.67 
704.33  833.33  600.67 
704.33  833.33  600.67 
704.33  833.33  600.67 
704.33  833.33  600.67 
704.33  833.33  600.67 
704.33  833.33  600.67 
704.33  833.33  600.67 
704.33  833.33  600.67 
704.33  833.33  600.67 
704.33  833.33  600.67 
704.33  833.33  600.67 
507  646.67  528.67 
507  646.67  528.67 
507  646.67  528.67 
507  646.67  528.67 
507  646.67  528.67 
507  646.67  528.67 
507  646.67  528.67 
507  646.67  528.67 
507  646.67  528.67 
507  646.67  528.67 
507  646.67  528.67 
385  535  660.67 
385  535  660.67 
385  535  660.67 
385  535  660.67 
385  535  660.67 
385  535  660.67 
385  535  660.67 
385  535  660.67 
385  535  660.67 
385  535  660.67 
385  535  660.67 
431.33  402  439.33 
431.33  402  439.33 
431.33  402  439.33 
431.33  402  439.33 
431.33  402  439.33 
431.33  402  439.33 
431.33  402  439.33 
431.33  402  439.33 
431.33  402  439.33 
431.33  402  439.33 
431.33  402  439.33 
711.33  712.67  944 
711.33  712.67  944 
711.33  712.67  944 
711.33  712.67  944 
711.33  712.67  944 
711.33  712.67  944 
711.33  712.67  944 
711.33  712.67  944 
711.33  712.67  944 
711.33  712.67  944 
711.33  712.67  944 
180  149.33  153.33 
180  149.33  153.33 
180  149.33  153.33 
180  149.33  153.33 
180  149.33  153.33 
180  149.33  153.33 
180  149.33  153.33 
180  149.33  153.33 
180  149.33  153.33 
180  149.33  153.33 
180  149.33  153.33 
448  308.67  347.67 
448  308.67  347.67 
448  308.67  347.67 
448  308.67  347.67 
448  308.67  347.67 
448  308.67  347.67 
448  308.67  347.67 
448  308.67  347.67 
448  308.67  347.67 
448  308.67  347.67 
448  308.67  347.67 
448  308.67  347.67 
759.67  604.33  779.33 
759.67  604.33  779.33 
759.67  604.33  779.33 
759.67  604.33  779.33 
759.67  604.33  779.33 
759.67  604.33  779.33 
759.67  604.33  779.33 
759.67  604.33  779.33 
759.67  604.33  779.33 
759.67  604.33  779.33 
759.67  604.33  779.33 
528  573.67  525 
528  573.67  525 
528  573.67  525 
528  573.67  525 
528  573.67  525 
528  573.67  525 
528  573.67  525 
528  573.67  525 
528  573.67  525 
528  573.67  525 
538.33  687.67  554.33 
538.33  687.67  554.33 
538.33  687.67  554.33 
538.33  687.67  554.33 
538.33  687.67  554.33 
538.33  687.67  554.33 
538.33  687.67  554.33 
538.33  687.67  554.33 
538.33  687.67  554.33 
538.33  687.67  554.33 
538.33  687.67  554.33 
637  658  580.67 
637  658  580.67 
637  658  580.67 
637  658  580.67 
637  658  580.67 
637  658  580.67 
637  658  580.67 
637  658  580.67 
637  658  580.67 
637  658  580.67 
637  658  580.67 
1117.3  1073.3  1722.7 
1117.3  1073.3  1722.7 
1117.3  1073.3  1722.7 
1117.3  1073.3  1722.7 
1117.3  1073.3  1722.7 
1117.3  1073.3  1722.7 
1117.3  1073.3  1722.7 
1117.3  1073.3  1722.7 
1117.3  1073.3  1722.7 
1117.3  1073.3  1722.7 
1117.3  1073.3  1722.7 
1117.3  1073.3  1722.7 
1117.3  1073.3  1722.7 
2466.3  2350  3409 
2466.3  2350  3409 
2466.3  2350  3409 
2466.3  2350  3409 
2466.3  2350  3409 
2466.3  2350  3409 
2466.3  2350  3409 
2466.3  2350  3409 
2466.3  2350  3409 
2466.3  2350  3409 
2466.3  2350  3409 
809  878.67  591 
809  878.67  591 
809  878.67  591 
809  878.67  591 
809  878.67  591 
809  878.67  591 
809  878.67  591 
809  878.67  591 
809  878.67  591 
809  878.67  591 
809  878.67  591 
809  878.67  591 
1576.3  1783  1597.3 
1576.3  1783  1597.3 
1576.3  1783  1597.3 
1576.3  1783  1597.3 
1576.3  1783  1597.3 
1576.3  1783  1597.3 
1576.3  1783  1597.3 
1576.3  1783  1597.3 
1576.3  1783  1597.3 
1576.3  1783  1597.3 
1576.3  1783  1597.3 
448  504.33  508.67 
448  504.33  508.67 
448  504.33  508.67 
448  504.33  508.67 
448  504.33  508.67 
448  504.33  508.67 
448  504.33  508.67 
448  504.33  508.67 
448  504.33  508.67 
448  504.33  508.67 
448  504.33  508.67 
144.33  225.33  175.33 
144.33  225.33  175.33 
144.33  225.33  175.33 
144.33  225.33  175.33 
144.33  225.33  175.33 
144.33  225.33  175.33 
144.33  225.33  175.33 
144.33  225.33  175.33 
144.33  225.33  175.33 
144.33  225.33  175.33 
144.33  225.33  175.33 
178  112  97 
178  112  97 
178  112  97 
178  112  97 
178  112  97 
178  112  97 
178  112  97 
178  112  97 
178  112  97 
178  112  97 
1252.7  1102.7  1237.7 
1252.7  1102.7  1237.7 
1252.7  1102.7  1237.7 
1252.7  1102.7  1237.7 
1252.7  1102.7  1237.7 
1252.7  1102.7  1237.7 
1252.7  1102.7  1237.7 
1252.7  1102.7  1237.7 
1252.7  1102.7  1237.7 
1252.7  1102.7  1237.7 
1252.7  1102.7  1237.7 
682.67  434.33  521.33 
682.67  434.33  521.33 
682.67  434.33  521.33 
682.67  434.33  521.33 
682.67  434.33  521.33 
682.67  434.33  521.33 
682.67  434.33  521.33 
682.67  434.33  521.33 
682.67  434.33  521.33 
682.67  434.33  521.33 
682.67  434.33  521.33 
456.67  365.67  311 
456.67  365.67  311 
456.67  365.67  311 
456.67  365.67  311 
456.67  365.67  311 
456.67  365.67  311 
456.67  365.67  311 
456.67  365.67  311 
456.67  365.67  311 
456.67  365.67  311 
456.67  365.67  311 
456.67  365.67  311 
456.67  365.67  311 
416.33  423  346.33 
416.33  423  346.33 
416.33  423  346.33 
416.33  423  346.33 
416.33  423  346.33 
416.33  423  346.33 
416.33  423  346.33 
416.33  423  346.33 
416.33  423  346.33 
416.33  423  346.33 
416.33  423  346.33 
245.67  305.67  269 
245.67  305.67  269 
245.67  305.67  269 
245.67  305.67  269 
245.67  305.67  269 
245.67  305.67  269 
245.67  305.67  269 
245.67  305.67  269 
245.67  305.67  269 
245.67  305.67  269 
245.67  305.67  269 
199  230  185 
199  230  185 
199  230  185 
199  230  185 
199  230  185 
199  230  185 
199  230  185 
199  230  185 
199  230  185 
199  230  185 
199  230  185 
489.67  289.67  333.33 
489.67  289.67  333.33 
489.67  289.67  333.33 
489.67  289.67  333.33 
489.67  289.67  333.33 
489.67  289.67  333.33 
489.67  289.67  333.33 
489.67  289.67  333.33 
489.67  289.67  333.33 
489.67  289.67  333.33 
489.67  289.67  333.33 
567.67  833.33  910 
567.67  833.33  910 
567.67  833.33  910 
567.67  833.33  910 
567.67  833.33  910 
567.67  833.33  910 
567.67  833.33  910 
567.67  833.33  910 
567.67  833.33  910 
567.67  833.33  910 
567.67  833.33  910 
285  364.67  430 
285  364.67  430 
285  364.67  430 
285  364.67  430 
285  364.67  430 
285  364.67  430 
285  364.67  430 
285  364.67  430 
285  364.67  430 
285  364.67  430 
285  364.67  430 
551.33  557.67  364.33 
551.33  557.67  364.33 
551.33  557.67  364.33 
551.33  557.67  364.33 
551.33  557.67  364.33 
551.33  557.67  364.33 
551.33  557.67  364.33 
551.33  557.67  364.33 
551.33  557.67  364.33 
551.33  557.67  364.33 
551.33  557.67  364.33 
720.67  780  711 
720.67  780  711 
720.67  780  711 
720.67  780  711 
720.67  780  711 
720.67  780  711 
720.67  780  711 
720.67  780  711 
720.67  780  711 
720.67  780  711 
720.67  780  711 
720.67  780  711 
720.67  780  711 
720.67  780  711 
720.67  780  711 
720.67  780  711 
720.67  780  711 
720.67  780  711 
720.67  780  711 
720.67  780  711 
720.67  780  711 
720.67  780  711 
264.33  236  168.33 
264.33  236  168.33 
264.33  236  168.33 
264.33  236  168.33 
264.33  236  168.33 
264.33  236  168.33 
264.33  236  168.33 
264.33  236  168.33 
264.33  236  168.33 
264.33  236  168.33 
264.33  236  168.33 
264.33  236  168.33 
264.33  236  168.33 
264.33  236  168.33 
415.33  300.67  325.33 
415.33  300.67  325.33 
415.33  300.67  325.33 
415.33  300.67  325.33 
415.33  300.67  325.33 
415.33  300.67  325.33 
415.33  300.67  325.33 
415.33  300.67  325.33 
415.33  300.67  325.33 
415.33  300.67  325.33 
415.33  300.67  325.33 
415.33  300.67  325.33 
1224.7  1152.3  1422.7 
1224.7  1152.3  1422.7 
1224.7  1152.3  1422.7 
1224.7  1152.3  1422.7 
1224.7  1152.3  1422.7 
1224.7  1152.3  1422.7 
1224.7  1152.3  1422.7 
1224.7  1152.3  1422.7 
1224.7  1152.3  1422.7 
1224.7  1152.3  1422.7 
1224.7  1152.3  1422.7 
1932.3  2270.3  3170.7 
1932.3  2270.3  3170.7 
1932.3  2270.3  3170.7 
1932.3  2270.3  3170.7 
1932.3  2270.3  3170.7 
1932.3  2270.3  3170.7 
1932.3  2270.3  3170.7 
1932.3  2270.3  3170.7 
1932.3  2270.3  3170.7 
1932.3  2270.3  3170.7 
1932.3  2270.3  3170.7 
391  373.33  366.67 
391  373.33  366.67 
391  373.33  366.67 
391  373.33  366.67 
391  373.33  366.67 
391  373.33  366.67 
391  373.33  366.67 
391  373.33  366.67 
391  373.33  366.67 
391  373.33  366.67 
391  373.33  366.67 
279  169  195 
279  169  195 
279  169  195 
279  169  195 
279  169  195 
279  169  195 
279  169  195 
279  169  195 
279  169  195 
279  169  195 
279  169  195 
279  169  195 
514.67  436.67  483 
514.67  436.67  483 
514.67  436.67  483 
514.67  436.67  483 
514.67  436.67  483 
514.67  436.67  483 
514.67  436.67  483 
514.67  436.67  483 
514.67  436.67  483 
514.67  436.67  483 
514.67  436.67  483 
514.67  436.67  483 
514.67  436.67  483 
514.67  436.67  483 
514.67  436.67  483 
514.67  436.67  483 
514.67  436.67  483 
514.67  436.67  483 
514.67  436.67  483 
514.67  436.67  483 
514.67  436.67  483 
688.33  770.33  872 
688.33  770.33  872 
688.33  770.33  872 
688.33  770.33  872 
688.33  770.33  872 
688.33  770.33  872 
688.33  770.33  872 
688.33  770.33  872 
688.33  770.33  872 
688.33  770.33  872 
971  1043  624.33 
971  1043  624.33 
971  1043  624.33 
971  1043  624.33 
971  1043  624.33 
971  1043  624.33 
971  1043  624.33 
971  1043  624.33 
971  1043  624.33 
971  1043  624.33 
971  1043  624.33 
1024.7  1382.3  1169.7 
1024.7  1382.3  1169.7 
1024.7  1382.3  1169.7 
1024.7  1382.3  1169.7 
1024.7  1382.3  1169.7 
1024.7  1382.3  1169.7 
1024.7  1382.3  1169.7 
1024.7  1382.3  1169.7 
1024.7  1382.3  1169.7 
1024.7  1382.3  1169.7 
1024.7  1382.3  1169.7 
591.33  482.67  502.67 
591.33  482.67  502.67 
591.33  482.67  502.67 
591.33  482.67  502.67 
591.33  482.67  502.67 
591.33  482.67  502.67 
591.33  482.67  502.67 
591.33  482.67  502.67 
591.33  482.67  502.67 
591.33  482.67  502.67 
591.33  482.67  502.67 
449.33  448.33  378.67 
449.33  448.33  378.67 
449.33  448.33  378.67 
449.33  448.33  378.67 
449.33  448.33  378.67 
449.33  448.33  378.67 
449.33  448.33  378.67 
2815.7  3225  3160.7 
2815.7  3225  3160.7 
2815.7  3225  3160.7 
2815.7  3225  3160.7 
2815.7  3225  3160.7 
2815.7  3225  3160.7 
2815.7  3225  3160.7 
2815.7  3225  3160.7 
2815.7  3225  3160.7 
2815.7  3225  3160.7 
2815.7  3225  3160.7 
767.67  1144  482.67 
767.67  1144  482.67 
767.67  1144  482.67 
767.67  1144  482.67 
767.67  1144  482.67 
767.67  1144  482.67 
767.67  1144  482.67 
767.67  1144  482.67 
767.67  1144  482.67 
767.67  1144  482.67 
767.67  1144  482.67 
559.33  444  591.67 
559.33  444  591.67 
559.33  444  591.67 
559.33  444  591.67 
559.33  444  591.67 
559.33  444  591.67 
559.33  444  591.67 
559.33  444  591.67 
559.33  444  591.67 
559.33  444  591.67 
559.33  444  591.67 
2122.3  1591.3  2880.7 
2122.3  1591.3  2880.7 
2122.3  1591.3  2880.7 
2122.3  1591.3  2880.7 
2122.3  1591.3  2880.7 
2122.3  1591.3  2880.7 
2122.3  1591.3  2880.7 
2122.3  1591.3  2880.7 
2122.3  1591.3  2880.7 
2122.3  1591.3  2880.7 
2122.3  1591.3  2880.7 
708.33  633  884.67 
708.33  633  884.67 
708.33  633  884.67 
708.33  633  884.67 
708.33  633  884.67 
708.33  633  884.67 
708.33  633  884.67 
708.33  633  884.67 
708.33  633  884.67 
708.33  633  884.67 
708.33  633  884.67 
577  458.33  442.33 
577  458.33  442.33 
577  458.33  442.33 
577  458.33  442.33 
577  458.33  442.33 
577  458.33  442.33 
577  458.33  442.33 
577  458.33  442.33 
577  458.33  442.33 
577  458.33  442.33 
577  458.33  442.33 
145.33  170.67  130.33 
145.33  170.67  130.33 
145.33  170.67  130.33 
145.33  170.67  130.33 
145.33  170.67  130.33 
145.33  170.67  130.33 
145.33  170.67  130.33 
145.33  170.67  130.33 
145.33  170.67  130.33 
145.33  170.67  130.33 
145.33  170.67  130.33 
556.67  589.33  434.33 
556.67  589.33  434.33 
556.67  589.33  434.33 
556.67  589.33  434.33 
556.67  589.33  434.33 
556.67  589.33  434.33 
556.67  589.33  434.33 
556.67  589.33  434.33 
556.67  589.33  434.33 
556.67  589.33  434.33 
556.67  589.33  434.33 
262  286.67  219 
262  286.67  219 
262  286.67  219 
262  286.67  219 
262  286.67  219 
262  286.67  219 
262  286.67  219 
262  286.67  219 
262  286.67  219 
262  286.67  219 
262  286.67  219 
563.67  555.33  427.67 
563.67  555.33  427.67 
563.67  555.33  427.67 
563.67  555.33  427.67 
563.67  555.33  427.67 
563.67  555.33  427.67 
563.67  555.33  427.67 
563.67  555.33  427.67 
563.67  555.33  427.67 
563.67  555.33  427.67 
563.67  555.33  427.67 
6327.7  6092.7  8277.3 
6327.7  6092.7  8277.3 
6327.7  6092.7  8277.3 
6327.7  6092.7  8277.3 
6327.7  6092.7  8277.3 
6327.7  6092.7  8277.3 
6327.7  6092.7  8277.3 
6327.7  6092.7  8277.3 
6327.7  6092.7  8277.3 
6327.7  6092.7  8277.3 
6327.7  6092.7  8277.3 
6327.7  6092.7  8277.3 
6327.7  6092.7  8277.3 
579.67  749.33  1411.7 
579.67  749.33  1411.7 
579.67  749.33  1411.7 
579.67  749.33  1411.7 
579.67  749.33  1411.7 
579.67  749.33  1411.7 
579.67  749.33  1411.7 
579.67  749.33  1411.7 
579.67  749.33  1411.7 
579.67  749.33  1411.7 
759.67  874  1046.3 
759.67  874  1046.3 
759.67  874  1046.3 
759.67  874  1046.3 
759.67  874  1046.3 
759.67  874  1046.3 
759.67  874  1046.3 
759.67  874  1046.3 
759.67  874  1046.3 
759.67  874  1046.3 
759.67  874  1046.3 
759.67  874  1046.3 
909.33  1084.3  1117.3 
909.33  1084.3  1117.3 
909.33  1084.3  1117.3 
909.33  1084.3  1117.3 
909.33  1084.3  1117.3 
909.33  1084.3  1117.3 
909.33  1084.3  1117.3 
909.33  1084.3  1117.3 
909.33  1084.3  1117.3 
909.33  1084.3  1117.3 
909.33  1084.3  1117.3 
625.67  839.33  776.33 
625.67  839.33  776.33 
625.67  839.33  776.33 
625.67  839.33  776.33 
625.67  839.33  776.33 
625.67  839.33  776.33 
625.67  839.33  776.33 
625.67  839.33  776.33 
625.67  839.33  776.33 
625.67  839.33  776.33 
625.67  839.33  776.33 
984.67  856.67  1256 
984.67  856.67  1256 
984.67  856.67  1256 
984.67  856.67  1256 
984.67  856.67  1256 
984.67  856.67  1256 
984.67  856.67  1256 
984.67  856.67  1256 
984.67  856.67  1256 
984.67  856.67  1256 
984.67  856.67  1256 
1271.3  1067.3  1251.7 
1271.3  1067.3  1251.7 
1271.3  1067.3  1251.7 
1271.3  1067.3  1251.7 
1271.3  1067.3  1251.7 
1271.3  1067.3  1251.7 
1271.3  1067.3  1251.7 
1271.3  1067.3  1251.7 
1271.3  1067.3  1251.7 
1271.3  1067.3  1251.7 
1271.3  1067.3  1251.7 
203.33  242  184.33 
203.33  242  184.33 
203.33  242  184.33 
203.33  242  184.33 
203.33  242  184.33 
203.33  242  184.33 
203.33  242  184.33 
203.33  242  184.33 
203.33  242  184.33 
203.33  242  184.33 
203.33  242  184.33 
420.33  446  328 
420.33  446  328 
420.33  446  328 
420.33  446  328 
420.33  446  328 
420.33  446  328 
420.33  446  328 
420.33  446  328 
420.33  446  328 
420.33  446  328 
420.33  446  328 
463.33  506  627.67 
463.33  506  627.67 
463.33  506  627.67 
463.33  506  627.67 
463.33  506  627.67 
463.33  506  627.67 
463.33  506  627.67 
463.33  506  627.67 
463.33  506  627.67 
463.33  506  627.67 
463.33  506  627.67 
390  313.33  331.67 
390  313.33  331.67 
390  313.33  331.67 
390  313.33  331.67 
390  313.33  331.67 
390  313.33  331.67 
390  313.33  331.67 
390  313.33  331.67 
390  313.33  331.67 
390  313.33  331.67 
390  313.33  331.67 
1008  1304.3  1587.7 
1008  1304.3  1587.7 
1008  1304.3  1587.7 
1008  1304.3  1587.7 
1008  1304.3  1587.7 
1008  1304.3  1587.7 
1008  1304.3  1587.7 
1008  1304.3  1587.7 
1008  1304.3  1587.7 
1008  1304.3  1587.7 
1008  1304.3  1587.7 
1630.3  2124.3  3092 
1630.3  2124.3  3092 
1630.3  2124.3  3092 
1630.3  2124.3  3092 
1630.3  2124.3  3092 
1630.3  2124.3  3092 
1630.3  2124.3  3092 
1630.3  2124.3  3092 
1630.3  2124.3  3092 
1630.3  2124.3  3092 
1630.3  2124.3  3092 
245  288.33  273.67 
245  288.33  273.67 
245  288.33  273.67 
245  288.33  273.67 
245  288.33  273.67 
245  288.33  273.67 
245  288.33  273.67 
245  288.33  273.67 
245  288.33  273.67 
245  288.33  273.67 
245  288.33  273.67 
245  288.33  273.67 
245  288.33  273.67 
245  288.33  273.67 
245  288.33  273.67 
245  288.33  273.67 
245  288.33  273.67 
245  288.33  273.67 
245  288.33  273.67 
245  288.33  273.67 
245  288.33  273.67 
245  288.33  273.67 
245  288.33  273.67 
245  288.33  273.67 
245  288.33  273.67 
245  288.33  273.67 
457.33  339.67  593.33 
457.33  339.67  593.33 
457.33  339.67  593.33 
457.33  339.67  593.33 
457.33  339.67  593.33 
457.33  339.67  593.33 
457.33  339.67  593.33 
457.33  339.67  593.33 
457.33  339.67  593.33 
457.33  339.67  593.33 
167.67  112.67  180.33 
167.67  112.67  180.33 
167.67  112.67  180.33 
167.67  112.67  180.33 
167.67  112.67  180.33 
167.67  112.67  180.33 
167.67  112.67  180.33 
167.67  112.67  180.33 
167.67  112.67  180.33 
167.67  112.67  180.33 
167.67  112.67  180.33 
243.33  191  284 
243.33  191  284 
243.33  191  284 
243.33  191  284 
243.33  191  284 
243.33  191  284 
243.33  191  284 
243.33  191  284 
243.33  191  284 
243.33  191  284 
243.33  191  284 
393  498.67  920.67 
393  498.67  920.67 
393  498.67  920.67 
393  498.67  920.67 
393  498.67  920.67 
393  498.67  920.67 
393  498.67  920.67 
393  498.67  920.67 
393  498.67  920.67 
393  498.67  920.67 
393  498.67  920.67 
390.67  453.33  657 
390.67  453.33  657 
390.67  453.33  657 
390.67  453.33  657 
390.67  453.33  657 
390.67  453.33  657 
390.67  453.33  657 
390.67  453.33  657 
390.67  453.33  657 
390.67  453.33  657 
390.67  453.33  657 
205.67  194.67  207.33 
205.67  194.67  207.33 
205.67  194.67  207.33 
205.67  194.67  207.33 
205.67  194.67  207.33 
205.67  194.67  207.33 
205.67  194.67  207.33 
205.67  194.67  207.33 
205.67  194.67  207.33 
205.67  194.67  207.33 
205.67  194.67  207.33 
664.33  775.67  1094 
664.33  775.67  1094 
664.33  775.67  1094 
664.33  775.67  1094 
664.33  775.67  1094 
664.33  775.67  1094 
664.33  775.67  1094 
664.33  775.67  1094 
664.33  775.67  1094 
664.33  775.67  1094 
664.33  775.67  1094 
1039.7  817  1790 
1039.7  817  1790 
1039.7  817  1790 
1039.7  817  1790 
1039.7  817  1790 
1039.7  817  1790 
1039.7  817  1790 
1039.7  817  1790 
1039.7  817  1790 
1039.7  817  1790 
1039.7  817  1790 
663.33  358.33  797.67 
663.33  358.33  797.67 
663.33  358.33  797.67 
663.33  358.33  797.67 
663.33  358.33  797.67 
663.33  358.33  797.67 
663.33  358.33  797.67 
663.33  358.33  797.67 
663.33  358.33  797.67 
663.33  358.33  797.67 
663.33  358.33  797.67 
349.33  236  507.33 
349.33  236  507.33 
349.33  236  507.33 
349.33  236  507.33 
349.33  236  507.33 
349.33  236  507.33 
349.33  236  507.33 
349.33  236  507.33 
349.33  236  507.33 
349.33  236  507.33 
349.33  236  507.33 
342  134.33  320 
342  134.33  320 
342  134.33  320 
342  134.33  320 
342  134.33  320 
342  134.33  320 
342  134.33  320 
342  134.33  320 
342  134.33  320 
342  134.33  320 
342  134.33  320 
342  134.33  320 
342  134.33  320 
342  134.33  320 
342  134.33  320 
342  134.33  320 
342  134.33  320 
1006.3  866.67  1422 
1006.3  866.67  1422 
1006.3  866.67  1422 
1006.3  866.67  1422 
1006.3  866.67  1422 
1006.3  866.67  1422 
1006.3  866.67  1422 
1006.3  866.67  1422 
1006.3  866.67  1422 
1006.3  866.67  1422 
1006.3  866.67  1422 
1006.3  866.67  1422 
1006.3  866.67  1422 
1105.7  1303  1979.7 
1105.7  1303  1979.7 
1105.7  1303  1979.7 
1105.7  1303  1979.7 
1105.7  1303  1979.7 
1105.7  1303  1979.7 
1105.7  1303  1979.7 
1105.7  1303  1979.7 
1105.7  1303  1979.7 
1105.7  1303  1979.7 
1105.7  1303  1979.7 
505.33  489.67  638.33 
505.33  489.67  638.33 
505.33  489.67  638.33 
505.33  489.67  638.33 
505.33  489.67  638.33 
505.33  489.67  638.33 
505.33  489.67  638.33 
505.33  489.67  638.33 
505.33  489.67  638.33 
505.33  489.67  638.33 
505.33  489.67  638.33 
629  613.67  898.33 
629  613.67  898.33 
629  613.67  898.33 
629  613.67  898.33 
629  613.67  898.33 
629  613.67  898.33 
629  613.67  898.33 
629  613.67  898.33 
629  613.67  898.33 
629  613.67  898.33 
629  613.67  898.33 
418.33  225.67  509.67 
418.33  225.67  509.67 
418.33  225.67  509.67 
418.33  225.67  509.67 
418.33  225.67  509.67 
418.33  225.67  509.67 
418.33  225.67  509.67 
418.33  225.67  509.67 
418.33  225.67  509.67 
418.33  225.67  509.67 
418.33  225.67  509.67 
63  44.667  55 
63  44.667  55 
63  44.667  55 
63  44.667  55 
63  44.667  55 
63  44.667  55 
63  44.667  55 
63  44.667  55 
63  44.667  55 
63  44.667  55 
63  44.667  55 
63  44.667  55 
63  44.667  55 
63  44.667  55 
182.33  145  181.67 
182.33  145  181.67 
182.33  145  181.67 
182.33  145  181.67 
182.33  145  181.67 
182.33  145  181.67 
182.33  145  181.67 
182.33  145  181.67 
182.33  145  181.67 
182.33  145  181.67 
92.667  76  86 
92.667  76  86 
92.667  76  86 
92.667  76  86 
92.667  76  86 
92.667  76  86 
92.667  76  86 
92.667  76  86 
92.667  76  86 
92.667  76  86 
92.667  76  86 
92.667  76  86 
563.67  664  631 
563.67  664  631 
563.67  664  631 
563.67  664  631 
563.67  664  631 
563.67  664  631 
563.67  664  631 
563.67  664  631 
563.67  664  631 
563.67  664  631 
563.67  664  631 
707.67  740.67  738.67 
707.67  740.67  738.67 
707.67  740.67  738.67 
707.67  740.67  738.67 
707.67  740.67  738.67 
707.67  740.67  738.67 
707.67  740.67  738.67 
707.67  740.67  738.67 
707.67  740.67  738.67 
707.67  740.67  738.67 
707.67  740.67  738.67 
334.33  268  259.67 
334.33  268  259.67 
334.33  268  259.67 
334.33  268  259.67 
334.33  268  259.67 
334.33  268  259.67 
334.33  268  259.67 
334.33  268  259.67 
334.33  268  259.67 
334.33  268  259.67 
213  201.33  205 
213  201.33  205 
213  201.33  205 
213  201.33  205 
213  201.33  205 
213  201.33  205 
213  201.33  205 
213  201.33  205 
213  201.33  205 
213  201.33  205 
213  201.33  205 
1285.7  942.67  1334 
1285.7  942.67  1334 
1285.7  942.67  1334 
1285.7  942.67  1334 
1285.7  942.67  1334 
1285.7  942.67  1334 
1285.7  942.67  1334 
1285.7  942.67  1334 
1285.7  942.67  1334 
1285.7  942.67  1334 
1285.7  942.67  1334 
336.67  358.67  318.67 
336.67  358.67  318.67 
336.67  358.67  318.67 
336.67  358.67  318.67 
336.67  358.67  318.67 
336.67  358.67  318.67 
336.67  358.67  318.67 
336.67  358.67  318.67 
336.67  358.67  318.67 
336.67  358.67  318.67 
336.67  358.67  318.67 
495  579  522.33 
495  579  522.33 
495  579  522.33 
495  579  522.33 
495  579  522.33 
495  579  522.33 
495  579  522.33 
495  579  522.33 
495  579  522.33 
495  579  522.33 
495  579  522.33 
319.67  320.67  346.33 
319.67  320.67  346.33 
319.67  320.67  346.33 
319.67  320.67  346.33 
319.67  320.67  346.33 
319.67  320.67  346.33 
319.67  320.67  346.33 
319.67  320.67  346.33 
319.67  320.67  346.33 
319.67  320.67  346.33 
319.67  320.67  346.33 
277.67  302.67  316.33 
277.67  302.67  316.33 
277.67  302.67  316.33 
277.67  302.67  316.33 
277.67  302.67  316.33 
277.67  302.67  316.33 
277.67  302.67  316.33 
277.67  302.67  316.33 
277.67  302.67  316.33 
277.67  302.67  316.33 
277.67  302.67  316.33 
565.67  442.67  474.67 
565.67  442.67  474.67 
565.67  442.67  474.67 
565.67  442.67  474.67 
565.67  442.67  474.67 
565.67  442.67  474.67 
565.67  442.67  474.67 
565.67  442.67  474.67 
565.67  442.67  474.67 
565.67  442.67  474.67 
565.67  442.67  474.67 
767.67  531  595.67 
767.67  531  595.67 
767.67  531  595.67 
767.67  531  595.67 
767.67  531  595.67 
767.67  531  595.67 
767.67  531  595.67 
767.67  531  595.67 
767.67  531  595.67 
767.67  531  595.67 
767.67  531  595.67 
767.67  531  595.67 
467.67  458  406.33 
467.67  458  406.33 
467.67  458  406.33 
467.67  458  406.33 
467.67  458  406.33 
467.67  458  406.33 
467.67  458  406.33 
467.67  458  406.33 
467.67  458  406.33 
467.67  458  406.33 
88.667  77  69 
88.667  77  69 
88.667  77  69 
88.667  77  69 
88.667  77  69 
88.667  77  69 
88.667  77  69 
88.667  77  69 
88.667  77  69 
88.667  77  69 
88.667  77  69 
88.667  77  69 
299  208.33  287 
299  208.33  287 
299  208.33  287 
299  208.33  287 
299  208.33  287 
299  208.33  287 
299  208.33  287 
299  208.33  287 
299  208.33  287 
299  208.33  287 
299  208.33  287 
611.33  459.67  866.67 
611.33  459.67  866.67 
611.33  459.67  866.67 
611.33  459.67  866.67 
611.33  459.67  866.67 
611.33  459.67  866.67 
611.33  459.67  866.67 
611.33  459.67  866.67 
611.33  459.67  866.67 
611.33  459.67  866.67 
1206  1096.3  2230 
1206  1096.3  2230 
1206  1096.3  2230 
1206  1096.3  2230 
1206  1096.3  2230 
1206  1096.3  2230 
1206  1096.3  2230 
1206  1096.3  2230 
1206  1096.3  2230 
1206  1096.3  2230 
1197  1589  2865 
1197  1589  2865 
1197  1589  2865 
1197  1589  2865 
1197  1589  2865 
1197  1589  2865 
1197  1589  2865 
1197  1589  2865 
1197  1589  2865 
1197  1589  2865 
1197  1589  2865 
508.67  489.67  506 
508.67  489.67  506 
508.67  489.67  506 
508.67  489.67  506 
508.67  489.67  506 
508.67  489.67  506 
508.67  489.67  506 
508.67  489.67  506 
508.67  489.67  506 
508.67  489.67  506 
508.67  489.67  506 
1228.3  1198.7  1322 
1228.3  1198.7  1322 
1228.3  1198.7  1322 
1228.3  1198.7  1322 
1228.3  1198.7  1322 
1228.3  1198.7  1322 
1228.3  1198.7  1322 
1228.3  1198.7  1322 
1228.3  1198.7  1322 
1228.3  1198.7  1322 
1228.3  1198.7  1322 
971.33  1357.3  1138.7 
971.33  1357.3  1138.7 
971.33  1357.3  1138.7 
971.33  1357.3  1138.7 
971.33  1357.3  1138.7 
971.33  1357.3  1138.7 
971.33  1357.3  1138.7 
971.33  1357.3  1138.7 
971.33  1357.3  1138.7 
971.33  1357.3  1138.7 
971.33  1357.3  1138.7 
439.67  558.33  524.33 
439.67  558.33  524.33 
439.67  558.33  524.33 
439.67  558.33  524.33 
439.67  558.33  524.33 
439.67  558.33  524.33 
439.67  558.33  524.33 
439.67  558.33  524.33 
439.67  558.33  524.33 
439.67  558.33  524.33 
439.67  558.33  524.33 
728.33  975  825.67 
728.33  975  825.67 
728.33  975  825.67 
728.33  975  825.67 
728.33  975  825.67 
728.33  975  825.67 
728.33  975  825.67 
728.33  975  825.67 
728.33  975  825.67 
728.33  975  825.67 
728.33  975  825.67 
1038  985.33  1193.3 
1038  985.33  1193.3 
1038  985.33  1193.3 
1038  985.33  1193.3 
1038  985.33  1193.3 
1038  985.33  1193.3 
1038  985.33  1193.3 
1038  985.33  1193.3 
1038  985.33  1193.3 
1038  985.33  1193.3 
1038  985.33  1193.3 
812.67  980  966 
812.67  980  966 
812.67  980  966 
812.67  980  966 
812.67  980  966 
812.67  980  966 
812.67  980  966 
812.67  980  966 
812.67  980  966 
812.67  980  966 
812.67  980  966 
449.33  571.33  622.67 
449.33  571.33  622.67 
449.33  571.33  622.67 
449.33  571.33  622.67 
449.33  571.33  622.67 
449.33  571.33  622.67 
449.33  571.33  622.67 
449.33  571.33  622.67 
449.33  571.33  622.67 
449.33  571.33  622.67 
449.33  571.33  622.67 
633  411.67  534.33 
633  411.67  534.33 
633  411.67  534.33 
633  411.67  534.33 
633  411.67  534.33 
633  411.67  534.33 
633  411.67  534.33 
633  411.67  534.33 
633  411.67  534.33 
633  411.67  534.33 
633  411.67  534.33 
633  411.67  534.33 
576.33  448.67  601.67 
576.33  448.67  601.67 
576.33  448.67  601.67 
576.33  448.67  601.67 
576.33  448.67  601.67 
576.33  448.67  601.67 
576.33  448.67  601.67 
576.33  448.67  601.67 
576.33  448.67  601.67 
576.33  448.67  601.67 
576.33  448.67  601.67 
672.33  730.33  867.33 
672.33  730.33  867.33 
672.33  730.33  867.33 
672.33  730.33  867.33 
672.33  730.33  867.33 
672.33  730.33  867.33 
672.33  730.33  867.33 
672.33  730.33  867.33 
672.33  730.33  867.33 
672.33  730.33  867.33 
965.67  1219.3  2012 
965.67  1219.3  2012 
965.67  1219.3  2012 
965.67  1219.3  2012 
965.67  1219.3  2012 
965.67  1219.3  2012 
965.67  1219.3  2012 
965.67  1219.3  2012 
965.67  1219.3  2012 
965.67  1219.3  2012 
965.67  1219.3  2012 
965.67  1219.3  2012 
696  905  1063.3 
696  905  1063.3 
696  905  1063.3 
696  905  1063.3 
696  905  1063.3 
696  905  1063.3 
696  905  1063.3 
696  905  1063.3 
696  905  1063.3 
696  905  1063.3 
696  905  1063.3 
394.67  394.67  420.67 
394.67  394.67  420.67 
394.67  394.67  420.67 
394.67  394.67  420.67 
394.67  394.67  420.67 
394.67  394.67  420.67 
394.67  394.67  420.67 
394.67  394.67  420.67 
394.67  394.67  420.67 
394.67  394.67  420.67 
394.67  394.67  420.67 
983.33  1047.7  1192.3 
983.33  1047.7  1192.3 
983.33  1047.7  1192.3 
983.33  1047.7  1192.3 
983.33  1047.7  1192.3 
983.33  1047.7  1192.3 
983.33  1047.7  1192.3 
983.33  1047.7  1192.3 
983.33  1047.7  1192.3 
983.33  1047.7  1192.3 
983.33  1047.7  1192.3 
4371.7  4941.3  2955 
4371.7  4941.3  2955 
4371.7  4941.3  2955 
4371.7  4941.3  2955 
4371.7  4941.3  2955 
4371.7  4941.3  2955 
4371.7  4941.3  2955 
4371.7  4941.3  2955 
4371.7  4941.3  2955 
4371.7  4941.3  2955 
4371.7  4941.3  2955 
1464.3  1589.7  2130.3 
1464.3  1589.7  2130.3 
1464.3  1589.7  2130.3 
1464.3  1589.7  2130.3 
1464.3  1589.7  2130.3 
1464.3  1589.7  2130.3 
1464.3  1589.7  2130.3 
1464.3  1589.7  2130.3 
1464.3  1589.7  2130.3 
1012.7  1043.7  1099.3 
1012.7  1043.7  1099.3 
1012.7  1043.7  1099.3 
1012.7  1043.7  1099.3 
1012.7  1043.7  1099.3 
1012.7  1043.7  1099.3 
1012.7  1043.7  1099.3 
1012.7  1043.7  1099.3 
1012.7  1043.7  1099.3 
1012.7  1043.7  1099.3 
879.67  600.67  681.67 
879.67  600.67  681.67 
879.67  600.67  681.67 
879.67  600.67  681.67 
879.67  600.67  681.67 
879.67  600.67  681.67 
879.67  600.67  681.67 
879.67  600.67  681.67 
879.67  600.67  681.67 
879.67  600.67  681.67 
879.67  600.67  681.67 
826  611.67  772 
826  611.67  772 
826  611.67  772 
826  611.67  772 
826  611.67  772 
826  611.67  772 
826  611.67  772 
826  611.67  772 
826  611.67  772 
826  611.67  772 
826  611.67  772 
338.33  372.67  378 
338.33  372.67  378 
338.33  372.67  378 
338.33  372.67  378 
338.33  372.67  378 
338.33  372.67  378 
338.33  372.67  378 
338.33  372.67  378 
338.33  372.67  378 
338.33  372.67  378 
338.33  372.67  378 
1369.7  1520.3  1302 
1369.7  1520.3  1302 
1369.7  1520.3  1302 
1369.7  1520.3  1302 
1369.7  1520.3  1302 
1369.7  1520.3  1302 
1369.7  1520.3  1302 
1369.7  1520.3  1302 
1369.7  1520.3  1302 
1369.7  1520.3  1302 
1369.7  1520.3  1302 
1369.7  1520.3  1302 
1369.7  1520.3  1302 
2745  3742.3  5681.7 
2745  3742.3  5681.7 
2745  3742.3  5681.7 
2745  3742.3  5681.7 
2745  3742.3  5681.7 
2745  3742.3  5681.7 
2745  3742.3  5681.7 
2745  3742.3  5681.7 
2745  3742.3  5681.7 
2745  3742.3  5681.7 
2745  3742.3  5681.7 
2745  3742.3  5681.7 
754.67  703  996 
754.67  703  996 
754.67  703  996 
754.67  703  996 
754.67  703  996 
754.67  703  996 
754.67  703  996 
754.67  703  996 
754.67  703  996 
383.67  414.67  427.33 
383.67  414.67  427.33 
383.67  414.67  427.33 
383.67  414.67  427.33 
383.67  414.67  427.33 
383.67  414.67  427.33 
383.67  414.67  427.33 
383.67  414.67  427.33 
383.67  414.67  427.33 
383.67  414.67  427.33 
383.67  414.67  427.33 
562  513.67  525 
562  513.67  525 
562  513.67  525 
562  513.67  525 
562  513.67  525 
562  513.67  525 
562  513.67  525 
562  513.67  525 
562  513.67  525 
562  513.67  525 
562  513.67  525 
563.33  471.67  562.33 
563.33  471.67  562.33 
563.33  471.67  562.33 
563.33  471.67  562.33 
563.33  471.67  562.33 
563.33  471.67  562.33 
563.33  471.67  562.33 
563.33  471.67  562.33 
563.33  471.67  562.33 
563.33  471.67  562.33 
1425.3  1326  1598.7 
1425.3  1326  1598.7 
1425.3  1326  1598.7 
1425.3  1326  1598.7 
1425.3  1326  1598.7 
1425.3  1326  1598.7 
1425.3  1326  1598.7 
1425.3  1326  1598.7 
1425.3  1326  1598.7 
1425.3  1326  1598.7 
368.67  395.33  341.67 
368.67  395.33  341.67 
368.67  395.33  341.67 
368.67  395.33  341.67 
368.67  395.33  341.67 
368.67  395.33  341.67 
368.67  395.33  341.67 
368.67  395.33  341.67 
368.67  395.33  341.67 
368.67  395.33  341.67 
368.67  395.33  341.67 
82.667  117.67  111 
82.667  117.67  111 
82.667  117.67  111 
82.667  117.67  111 
82.667  117.67  111 
82.667  117.67  111 
82.667  117.67  111 
82.667  117.67  111 
82.667  117.67  111 
82.667  117.67  111 
82.667  117.67  111 
403  327.33  259.67 
403  327.33  259.67 
403  327.33  259.67 
403  327.33  259.67 
403  327.33  259.67 
403  327.33  259.67 
403  327.33  259.67 
403  327.33  259.67 
403  327.33  259.67 
403  327.33  259.67 
403  327.33  259.67 
664.33  1198  778 
664.33  1198  778 
664.33  1198  778 
664.33  1198  778 
664.33  1198  778 
664.33  1198  778 
664.33  1198  778 
664.33  1198  778 
664.33  1198  778 
664.33  1198  778 
664.33  1198  778 
920.33  963  925 
920.33  963  925 
920.33  963  925 
920.33  963  925 
920.33  963  925 
920.33  963  925 
920.33  963  925 
920.33  963  925 
920.33  963  925 
920.33  963  925 
920.33  963  925 
611.67  488.67  523.33 
611.67  488.67  523.33 
611.67  488.67  523.33 
611.67  488.67  523.33 
611.67  488.67  523.33 
611.67  488.67  523.33 
611.67  488.67  523.33 
611.67  488.67  523.33 
611.67  488.67  523.33 
611.67  488.67  523.33 
611.67  488.67  523.33 
548  496  387.67 
548  496  387.67 
548  496  387.67 
548  496  387.67 
548  496  387.67 
548  496  387.67 
548  496  387.67 
548  496  387.67 
548  496  387.67 
548  496  387.67 
548  496  387.67 
444  406  386.67 
444  406  386.67 
444  406  386.67 
444  406  386.67 
444  406  386.67 
444  406  386.67 
444  406  386.67 
444  406  386.67 
444  406  386.67 
444  406  386.67 
444  406  386.67 
1016  833.33  728.33 
1016  833.33  728.33 
1016  833.33  728.33 
1016  833.33  728.33 
1016  833.33  728.33 
1016  833.33  728.33 
1016  833.33  728.33 
1016  833.33  728.33 
1016  833.33  728.33 
1016  833.33  728.33 
1016  833.33  728.33 
1554.7  1451  1638.3 
1554.7  1451  1638.3 
1554.7  1451  1638.3 
1554.7  1451  1638.3 
1554.7  1451  1638.3 
1554.7  1451  1638.3 
1554.7  1451  1638.3 
1554.7  1451  1638.3 
1554.7  1451  1638.3 
1554.7  1451  1638.3 
1554.7  1451  1638.3 
1210.3  1271.3  1524.3 
1210.3  1271.3  1524.3 
1210.3  1271.3  1524.3 
1210.3  1271.3  1524.3 
1210.3  1271.3  1524.3 
1210.3  1271.3  1524.3 
1210.3  1271.3  1524.3 
1210.3  1271.3  1524.3 
1210.3  1271.3  1524.3 
1210.3  1271.3  1524.3 
1210.3  1271.3  1524.3 
1567.3  2008.3  1642.7 
1567.3  2008.3  1642.7 
1567.3  2008.3  1642.7 
1567.3  2008.3  1642.7 
1567.3  2008.3  1642.7 
1567.3  2008.3  1642.7 
1567.3  2008.3  1642.7 
1567.3  2008.3  1642.7 
1567.3  2008.3  1642.7 
1567.3  2008.3  1642.7 
1567.3  2008.3  1642.7 
1748  2285  2392.7 
1748  2285  2392.7 
1748  2285  2392.7 
1748  2285  2392.7 
1748  2285  2392.7 
1748  2285  2392.7 
1748  2285  2392.7 
1748  2285  2392.7 
1748  2285  2392.7 
1748  2285  2392.7 
1748  2285  2392.7 
2007.7  2144  2268.7 
2007.7  2144  2268.7 
2007.7  2144  2268.7 
2007.7  2144  2268.7 
2007.7  2144  2268.7 
2007.7  2144  2268.7 
2007.7  2144  2268.7 
2007.7  2144  2268.7 
2007.7  2144  2268.7 
2007.7  2144  2268.7 
2007.7  2144  2268.7 
944.33  907.33  596.33 
944.33  907.33  596.33 
944.33  907.33  596.33 
944.33  907.33  596.33 
944.33  907.33  596.33 
944.33  907.33  596.33 
944.33  907.33  596.33 
944.33  907.33  596.33 
944.33  907.33  596.33 
944.33  907.33  596.33 
944.33  907.33  596.33 
832.33  753.67  734.33 
832.33  753.67  734.33 
832.33  753.67  734.33 
832.33  753.67  734.33 
832.33  753.67  734.33 
832.33  753.67  734.33 
832.33  753.67  734.33 
832.33  753.67  734.33 
832.33  753.67  734.33 
832.33  753.67  734.33 
832.33  753.67  734.33 
1927.7  1709.7  2617.7 
1927.7  1709.7  2617.7 
1927.7  1709.7  2617.7 
1927.7  1709.7  2617.7 
1927.7  1709.7  2617.7 
1927.7  1709.7  2617.7 
1927.7  1709.7  2617.7 
1927.7  1709.7  2617.7 
1927.7  1709.7  2617.7 
1927.7  1709.7  2617.7 
1927.7  1709.7  2617.7 
1113.3  779  725 
1113.3  779  725 
1113.3  779  725 
1113.3  779  725 
1113.3  779  725 
1113.3  779  725 
1113.3  779  725 
1113.3  779  725 
1113.3  779  725 
1113.3  779  725 
1113.3  779  725 
1110.3  936.67  780.33 
1110.3  936.67  780.33 
1110.3  936.67  780.33 
1110.3  936.67  780.33 
1110.3  936.67  780.33 
1110.3  936.67  780.33 
1110.3  936.67  780.33 
1110.3  936.67  780.33 
1110.3  936.67  780.33 
1110.3  936.67  780.33 
1110.3  936.67  780.33 
1110.3  936.67  780.33 
1110.3  936.67  780.33 
1110.3  936.67  780.33 
1110.3  936.67  780.33 
1110.3  936.67  780.33 
1110.3  936.67  780.33 
1110.3  936.67  780.33 
1097.3  1411  994 
1097.3  1411  994 
1097.3  1411  994 
1097.3  1411  994 
1097.3  1411  994 
1097.3  1411  994 
1097.3  1411  994 
1097.3  1411  994 
1097.3  1411  994 
1097.3  1411  994 
1097.3  1411  994 
1097.3  1411  994 
918.67  1230.3  1109.3 
918.67  1230.3  1109.3 
918.67  1230.3  1109.3 
918.67  1230.3  1109.3 
918.67  1230.3  1109.3 
918.67  1230.3  1109.3 
918.67  1230.3  1109.3 
918.67  1230.3  1109.3 
918.67  1230.3  1109.3 
918.67  1230.3  1109.3 
918.67  1230.3  1109.3 
1517  1744.7  1310.7 
1517  1744.7  1310.7 
1517  1744.7  1310.7 
1517  1744.7  1310.7 
1517  1744.7  1310.7 
1517  1744.7  1310.7 
1517  1744.7  1310.7 
1517  1744.7  1310.7 
1517  1744.7  1310.7 
1517  1744.7  1310.7 
1517  1744.7  1310.7 
970  1109  1074.7 
970  1109  1074.7 
970  1109  1074.7 
970  1109  1074.7 
970  1109  1074.7 
970  1109  1074.7 
970  1109  1074.7 
970  1109  1074.7 
970  1109  1074.7 
970  1109  1074.7 
970  1109  1074.7 
115.33  140  105.33 
115.33  140  105.33 
115.33  140  105.33 
115.33  140  105.33 
115.33  140  105.33 
115.33  140  105.33 
115.33  140  105.33 
115.33  140  105.33 
115.33  140  105.33 
115.33  140  105.33 
115.33  140  105.33 
1314.7  1264.3  1133.3 
1314.7  1264.3  1133.3 
1314.7  1264.3  1133.3 
1314.7  1264.3  1133.3 
1314.7  1264.3  1133.3 
1314.7  1264.3  1133.3 
1314.7  1264.3  1133.3 
1314.7  1264.3  1133.3 
1314.7  1264.3  1133.3 
1314.7  1264.3  1133.3 
1314.7  1264.3  1133.3 
1314.7  1264.3  1133.3 
1314.7  1264.3  1133.3 
3274  2979.7  4013.3 
3274  2979.7  4013.3 
3274  2979.7  4013.3 
3274  2979.7  4013.3 
3274  2979.7  4013.3 
3274  2979.7  4013.3 
3274  2979.7  4013.3 
3274  2979.7  4013.3 
3274  2979.7  4013.3 
3274  2979.7  4013.3 
3274  2979.7  4013.3 
3274  2979.7  4013.3 
3274  2979.7  4013.3 
2374  2013.3  2138 
2374  2013.3  2138 
2374  2013.3  2138 
2374  2013.3  2138 
2374  2013.3  2138 
2374  2013.3  2138 
2374  2013.3  2138 
2374  2013.3  2138 
2374  2013.3  2138 
2374  2013.3  2138 
2374  2013.3  2138 
2374  2013.3  2138 
2374  2013.3  2138 
3181  4222  5252 
3181  4222  5252 
3181  4222  5252 
3181  4222  5252 
3181  4222  5252 
3181  4222  5252 
3181  4222  5252 
3181  4222  5252 
3181  4222  5252 
3181  4222  5252 
3181  4222  5252 
1102.3  719  817 
1102.3  719  817 
1102.3  719  817 
1102.3  719  817 
1102.3  719  817 
1102.3  719  817 
1102.3  719  817 
1102.3  719  817 
1102.3  719  817 
1102.3  719  817 
1102.3  719  817 
1102.3  719  817 
1102.3  719  817 
992  888  588.67 
992  888  588.67 
992  888  588.67 
992  888  588.67 
992  888  588.67 
992  888  588.67 
992  888  588.67 
992  888  588.67 
992  888  588.67 
992  888  588.67 
992  888  588.67 
973  915.67  684.33 
973  915.67  684.33 
973  915.67  684.33 
973  915.67  684.33 
973  915.67  684.33 
973  915.67  684.33 
973  915.67  684.33 
973  915.67  684.33 
973  915.67  684.33 
973  915.67  684.33 
973  915.67  684.33 
1628.7  1009  1059.7 
1628.7  1009  1059.7 
1628.7  1009  1059.7 
1628.7  1009  1059.7 
1628.7  1009  1059.7 
1628.7  1009  1059.7 
1628.7  1009  1059.7 
1628.7  1009  1059.7 
1628.7  1009  1059.7 
1628.7  1009  1059.7 
1628.7  1009  1059.7 
1495  897  1072 
1495  897  1072 
1495  897  1072 
1495  897  1072 
1495  897  1072 
1495  897  1072 
1495  897  1072 
1495  897  1072 
1495  897  1072 
1495  897  1072 
1495  897  1072 
1539  1057.3  1385 
1539  1057.3  1385 
1539  1057.3  1385 
1539  1057.3  1385 
1539  1057.3  1385 
1539  1057.3  1385 
1539  1057.3  1385 
1539  1057.3  1385 
1539  1057.3  1385 
1539  1057.3  1385 
1286.3  786  922.67 
1286.3  786  922.67 
1286.3  786  922.67 
1286.3  786  922.67 
1286.3  786  922.67 
1286.3  786  922.67 
1286.3  786  922.67 
1286.3  786  922.67 
1286.3  786  922.67 
1286.3  786  922.67 
1286.3  786  922.67 
1286.3  786  922.67 
1286.3  786  922.67 
1263.7  781.67  940 
1263.7  781.67  940 
1263.7  781.67  940 
1263.7  781.67  940 
1263.7  781.67  940 
1263.7  781.67  940 
1263.7  781.67  940 
1263.7  781.67  940 
1263.7  781.67  940 
1263.7  781.67  940 
1263.7  781.67  940 
886.33  501.67  578.33 
886.33  501.67  578.33 
886.33  501.67  578.33 
886.33  501.67  578.33 
886.33  501.67  578.33 
886.33  501.67  578.33 
886.33  501.67  578.33 
886.33  501.67  578.33 
886.33  501.67  578.33 
886.33  501.67  578.33 
886.33  501.67  578.33 
1971.7  1821  1835.3 
1971.7  1821  1835.3 
1971.7  1821  1835.3 
1971.7  1821  1835.3 
1971.7  1821  1835.3 
1971.7  1821  1835.3 
1971.7  1821  1835.3 
1971.7  1821  1835.3 
1971.7  1821  1835.3 
1971.7  1821  1835.3 
1971.7  1821  1835.3 
1971.7  1821  1835.3 
1971.7  1821  1835.3 
1971.7  1821  1835.3 
1971.7  1821  1835.3 
1971.7  1821  1835.3 
1971.7  1821  1835.3 
1393.7  1172  1833.7 
1393.7  1172  1833.7 
1393.7  1172  1833.7 
1393.7  1172  1833.7 
1393.7  1172  1833.7 
1393.7  1172  1833.7 
1393.7  1172  1833.7 
1269  661  1098.7 
1269  661  1098.7 
1269  661  1098.7 
1269  661  1098.7 
1269  661  1098.7 
1269  661  1098.7 
1269  661  1098.7 
1269  661  1098.7 
1269  661  1098.7 
1269  661  1098.7 
1695  1101.3  2089 
1695  1101.3  2089 
1695  1101.3  2089 
1695  1101.3  2089 
1695  1101.3  2089 
1695  1101.3  2089 
1695  1101.3  2089 
1695  1101.3  2089 
1695  1101.3  2089 
1695  1101.3  2089 
1695  1101.3  2089 
1695  1101.3  2089 
1116.3  723.33  1002.7 
1116.3  723.33  1002.7 
1116.3  723.33  1002.7 
1116.3  723.33  1002.7 
1116.3  723.33  1002.7 
1116.3  723.33  1002.7 
1116.3  723.33  1002.7 
1116.3  723.33  1002.7 
1116.3  723.33  1002.7 
1116.3  723.33  1002.7 
1116.3  723.33  1002.7 
928.33  546  470 
928.33  546  470 
928.33  546  470 
928.33  546  470 
928.33  546  470 
928.33  546  470 
928.33  546  470 
928.33  546  470 
928.33  546  470 
928.33  546  470 
928.33  546  470 
123  124.67  97.667 
123  124.67  97.667 
123  124.67  97.667 
123  124.67  97.667 
123  124.67  97.667 
123  124.67  97.667 
123  124.67  97.667 
123  124.67  97.667 
123  124.67  97.667 
123  124.67  97.667 
123  124.67  97.667 
123  124.67  97.667 
1826  1833.7  1511 
1826  1833.7  1511 
1826  1833.7  1511 
1826  1833.7  1511 
1826  1833.7  1511 
1826  1833.7  1511 
1826  1833.7  1511 
1826  1833.7  1511 
1826  1833.7  1511 
2035  1985  1697.3 
2035  1985  1697.3 
2035  1985  1697.3 
2035  1985  1697.3 
2035  1985  1697.3 
2035  1985  1697.3 
2035  1985  1697.3 
2035  1985  1697.3 
2035  1985  1697.3 
2035  1985  1697.3 
1215.3  1232.7  824.33 
1215.3  1232.7  824.33 
1215.3  1232.7  824.33 
1215.3  1232.7  824.33 
1215.3  1232.7  824.33 
1215.3  1232.7  824.33 
1215.3  1232.7  824.33 
1215.3  1232.7  824.33 
1215.3  1232.7  824.33 
1215.3  1232.7  824.33 
502.33  408.33  215 
502.33  408.33  215 
502.33  408.33  215 
502.33  408.33  215 
502.33  408.33  215 
502.33  408.33  215 
502.33  408.33  215 
502.33  408.33  215 
502.33  408.33  215 
502.33  408.33  215 
502.33  408.33  215 
614.67  476.33  259.67 
614.67  476.33  259.67 
614.67  476.33  259.67 
614.67  476.33  259.67 
614.67  476.33  259.67 
614.67  476.33  259.67 
614.67  476.33  259.67 
614.67  476.33  259.67 
614.67  476.33  259.67 
614.67  476.33  259.67 
1233.3  1396  800.67 
1233.3  1396  800.67 
1233.3  1396  800.67 
1233.3  1396  800.67 
1233.3  1396  800.67 
1233.3  1396  800.67 
1233.3  1396  800.67 
1233.3  1396  800.67 
1233.3  1396  800.67 
1233.3  1396  800.67 
1233.3  1396  800.67 
516.67  550.33  265 
516.67  550.33  265 
516.67  550.33  265 
516.67  550.33  265 
516.67  550.33  265 
516.67  550.33  265 
516.67  550.33  265 
516.67  550.33  265 
516.67  550.33  265 
516.67  550.33  265 
516.67  550.33  265 
898.67  812  631.33 
898.67  812  631.33 
898.67  812  631.33 
898.67  812  631.33 
898.67  812  631.33 
898.67  812  631.33 
898.67  812  631.33 
898.67  812  631.33 
898.67  812  631.33 
898.67  812  631.33 
1091  891.33  540.33 
1091  891.33  540.33 
1091  891.33  540.33 
1091  891.33  540.33 
1091  891.33  540.33 
1091  891.33  540.33 
1091  891.33  540.33 
1091  891.33  540.33 
1091  891.33  540.33 
1091  891.33  540.33 
1091  891.33  540.33 
1456.3  1368.3  945.67 
1456.3  1368.3  945.67 
1456.3  1368.3  945.67 
1456.3  1368.3  945.67 
1456.3  1368.3  945.67 
1456.3  1368.3  945.67 
1456.3  1368.3  945.67 
1456.3  1368.3  945.67 
1456.3  1368.3  945.67 
1456.3  1368.3  945.67 
1456.3  1368.3  945.67 
1152  747.33  611.67 
1152  747.33  611.67 
1152  747.33  611.67 
1152  747.33  611.67 
1152  747.33  611.67 
1152  747.33  611.67 
1152  747.33  611.67 
1152  747.33  611.67 
1152  747.33  611.67 
1152  747.33  611.67 
1152  747.33  611.67 
1873  1405.3  1009 
1873  1405.3  1009 
1873  1405.3  1009 
1873  1405.3  1009 
1873  1405.3  1009 
1873  1405.3  1009 
1873  1405.3  1009 
1873  1405.3  1009 
1873  1405.3  1009 
1873  1405.3  1009 
1873  1405.3  1009 
1061.3  697.67  523.67 
1061.3  697.67  523.67 
1061.3  697.67  523.67 
1061.3  697.67  523.67 
1061.3  697.67  523.67 
1061.3  697.67  523.67 
1061.3  697.67  523.67 
1061.3  697.67  523.67 
1061.3  697.67  523.67 
1061.3  697.67  523.67 
1061.3  697.67  523.67 
123.33  86  59.333 
123.33  86  59.333 
123.33  86  59.333 
123.33  86  59.333 
123.33  86  59.333 
123.33  86  59.333 
123.33  86  59.333 
123.33  86  59.333 
123.33  86  59.333 
123.33  86  59.333 
123.33  86  59.333 
935  792  564.67 
935  792  564.67 
935  792  564.67 
935  792  564.67 
935  792  564.67 
935  792  564.67 
935  792  564.67 
935  792  564.67 
935  792  564.67 
935  792  564.67 
935  792  564.67 
968  471.67  486.67 
968  471.67  486.67 
968  471.67  486.67 
968  471.67  486.67 
968  471.67  486.67 
968  471.67  486.67 
968  471.67  486.67 
968  471.67  486.67 
968  471.67  486.67 
968  471.67  486.67 
968  471.67  486.67 
968  471.67  486.67 
593.33  247.33  274 
593.33  247.33  274 
593.33  247.33  274 
593.33  247.33  274 
593.33  247.33  274 
593.33  247.33  274 
593.33  247.33  274 
593.33  247.33  274 
593.33  247.33  274 
593.33  247.33  274 
593.33  247.33  274 
398.33  328  344.33 
398.33  328  344.33 
398.33  328  344.33 
398.33  328  344.33 
398.33  328  344.33 
398.33  328  344.33 
398.33  328  344.33 
398.33  328  344.33 
398.33  328  344.33 
398.33  328  344.33 
398.33  328  344.33 
310  349  393 
310  349  393 
310  349  393 
310  349  393 
310  349  393 
310  349  393 
310  349  393 
310  349  393 
310  349  393 
310  349  393 
310  349  393 
310  349  393 
172.67  157  251 
172.67  157  251 
172.67  157  251 
172.67  157  251 
172.67  157  251 
172.67  157  251 
172.67  157  251 
172.67  157  251 
172.67  157  251 
172.67  157  251 
172.67  157  251 
172.67  157  251 
172.67  157  251 
172.67  157  251 
172.67  157  251 
172.67  157  251 
172.67  157  251 
172.67  157  251 
172.67  157  251 
172.67  157  251 
172.67  157  251 
172.67  157  251 
172.67  157  251 
172.67  157  251 
455.67  345.67  446.67 
455.67  345.67  446.67 
455.67  345.67  446.67 
455.67  345.67  446.67 
455.67  345.67  446.67 
455.67  345.67  446.67 
455.67  345.67  446.67 
455.67  345.67  446.67 
455.67  345.67  446.67 
455.67  345.67  446.67 
455.67  345.67  446.67 
523.33  404.67  408 
523.33  404.67  408 
523.33  404.67  408 
523.33  404.67  408 
523.33  404.67  408 
523.33  404.67  408 
523.33  404.67  408 
523.33  404.67  408 
523.33  404.67  408 
523.33  404.67  408 
523.33  404.67  408 
382.67  558.67  935 
382.67  558.67  935 
382.67  558.67  935 
382.67  558.67  935 
382.67  558.67  935 
382.67  558.67  935 
382.67  558.67  935 
382.67  558.67  935 
382.67  558.67  935 
382.67  558.67  935 
382.67  558.67  935 
643  735  1239 
643  735  1239 
643  735  1239 
643  735  1239 
643  735  1239 
643  735  1239 
643  735  1239 
643  735  1239 
643  735  1239 
643  735  1239 
643  735  1239 
559.67  446.33  671.67 
559.67  446.33  671.67 
559.67  446.33  671.67 
559.67  446.33  671.67 
559.67  446.33  671.67 
559.67  446.33  671.67 
559.67  446.33  671.67 
559.67  446.33  671.67 
559.67  446.33  671.67 
559.67  446.33  671.67 
559.67  446.33  671.67 
257  213.67  438 
257  213.67  438 
257  213.67  438 
257  213.67  438 
257  213.67  438 
257  213.67  438 
257  213.67  438 
257  213.67  438 
257  213.67  438 
257  213.67  438 
257  213.67  438 
305.67  203.67  414.67 
305.67  203.67  414.67 
305.67  203.67  414.67 
305.67  203.67  414.67 
305.67  203.67  414.67 
305.67  203.67  414.67 
305.67  203.67  414.67 
305.67  203.67  414.67 
305.67  203.67  414.67 
305.67  203.67  414.67 
305.67  203.67  414.67 
508  636.33  931.67 
508  636.33  931.67 
508  636.33  931.67 
508  636.33  931.67 
508  636.33  931.67 
508  636.33  931.67 
508  636.33  931.67 
508  636.33  931.67 
508  636.33  931.67 
508  636.33  931.67 
588  639.33  941 
588  639.33  941 
588  639.33  941 
588  639.33  941 
588  639.33  941 
588  639.33  941 
588  639.33  941 
588  639.33  941 
588  639.33  941 
588  639.33  941 
588  639.33  941 
314  387.67  269.33 
314  387.67  269.33 
314  387.67  269.33 
314  387.67  269.33 
314  387.67  269.33 
314  387.67  269.33 
314  387.67  269.33 
314  387.67  269.33 
314  387.67  269.33 
314  387.67  269.33 
314  387.67  269.33 
532.67  548.33  620.67 
532.67  548.33  620.67 
532.67  548.33  620.67 
532.67  548.33  620.67 
532.67  548.33  620.67 
532.67  548.33  620.67 
532.67  548.33  620.67 
532.67  548.33  620.67 
532.67  548.33  620.67 
532.67  548.33  620.67 
532.67  548.33  620.67 
777.67  720  502.67 
777.67  720  502.67 
777.67  720  502.67 
777.67  720  502.67 
777.67  720  502.67 
777.67  720  502.67 
777.67  720  502.67 
777.67  720  502.67 
777.67  720  502.67 
777.67  720  502.67 
777.67  720  502.67 
777.67  720  502.67 
777.67  720  502.67 
1361.7  1518.3  1643.3 
1361.7  1518.3  1643.3 
1361.7  1518.3  1643.3 
1361.7  1518.3  1643.3 
1361.7  1518.3  1643.3 
1361.7  1518.3  1643.3 
1361.7  1518.3  1643.3 
1361.7  1518.3  1643.3 
1361.7  1518.3  1643.3 
1361.7  1518.3  1643.3 
1361.7  1518.3  1643.3 
1361.7  1518.3  1643.3 
1361.7  1518.3  1643.3 
1361.7  1518.3  1643.3 
1553  1841.7  3119.7 
1553  1841.7  3119.7 
1553  1841.7  3119.7 
1553  1841.7  3119.7 
1553  1841.7  3119.7 
1553  1841.7  3119.7 
1553  1841.7  3119.7 
1553  1841.7  3119.7 
1553  1841.7  3119.7 
1553  1841.7  3119.7 
1553  1841.7  3119.7 
1991.7  1558  1828.7 
1991.7  1558  1828.7 
1991.7  1558  1828.7 
1991.7  1558  1828.7 
1991.7  1558  1828.7 
1991.7  1558  1828.7 
1991.7  1558  1828.7 
1991.7  1558  1828.7 
1991.7  1558  1828.7 
1991.7  1558  1828.7 
1991.7  1558  1828.7 
503.33  446.33  471.67 
503.33  446.33  471.67 
503.33  446.33  471.67 
503.33  446.33  471.67 
503.33  446.33  471.67 
503.33  446.33  471.67 
503.33  446.33  471.67 
503.33  446.33  471.67 
503.33  446.33  471.67 
503.33  446.33  471.67 
503.33  446.33  471.67 
239.33  239.67  551.67 
239.33  239.67  551.67 
239.33  239.67  551.67 
239.33  239.67  551.67 
239.33  239.67  551.67 
239.33  239.67  551.67 
239.33  239.67  551.67 
239.33  239.67  551.67 
239.33  239.67  551.67 
239.33  239.67  551.67 
239.33  239.67  551.67 
306.67  229.33  335 
306.67  229.33  335 
306.67  229.33  335 
306.67  229.33  335 
306.67  229.33  335 
306.67  229.33  335 
306.67  229.33  335 
306.67  229.33  335 
306.67  229.33  335 
306.67  229.33  335 
306.67  229.33  335 
482  551  777 
482  551  777 
482  551  777 
482  551  777 
482  551  777 
482  551  777 
482  551  777 
482  551  777 
482  551  777 
482  551  777 
482  551  777 
1846  2349  2120 
1846  2349  2120 
1846  2349  2120 
1846  2349  2120 
1846  2349  2120 
1846  2349  2120 
1846  2349  2120 
1846  2349  2120 
1846  2349  2120 
1846  2349  2120 
1846  2349  2120 
1846  2349  2120 
1846  2349  2120 
1846  2349  2120 
901.67  1061.7  1427.7 
901.67  1061.7  1427.7 
901.67  1061.7  1427.7 
901.67  1061.7  1427.7 
901.67  1061.7  1427.7 
901.67  1061.7  1427.7 
901.67  1061.7  1427.7 
942  1276.3  2118.7 
942  1276.3  2118.7 
942  1276.3  2118.7 
942  1276.3  2118.7 
942  1276.3  2118.7 
942  1276.3  2118.7 
942  1276.3  2118.7 
942  1276.3  2118.7 
942  1276.3  2118.7 
942  1276.3  2118.7 
942  1276.3  2118.7 
137.33  202  135.33 
137.33  202  135.33 
137.33  202  135.33 
137.33  202  135.33 
137.33  202  135.33 
137.33  202  135.33 
137.33  202  135.33 
137.33  202  135.33 
137.33  202  135.33 
137.33  202  135.33 
137.33  202  135.33 
86  111.67  108 
86  111.67  108 
86  111.67  108 
86  111.67  108 
86  111.67  108 
86  111.67  108 
86  111.67  108 
86  111.67  108 
86  111.67  108 
86  111.67  108 
86  111.67  108 
521  452.67  742 
521  452.67  742 
521  452.67  742 
521  452.67  742 
521  452.67  742 
521  452.67  742 
521  452.67  742 
521  452.67  742 
521  452.67  742 
521  452.67  742 
521  452.67  742 
509.33  451  680 
509.33  451  680 
509.33  451  680 
509.33  451  680 
509.33  451  680 
509.33  451  680 
509.33  451  680 
509.33  451  680 
509.33  451  680 
509.33  451  680 
509.33  451  680 
852  988  1110.3 
852  988  1110.3 
852  988  1110.3 
852  988  1110.3 
852  988  1110.3 
852  988  1110.3 
852  988  1110.3 
852  988  1110.3 
852  988  1110.3 
852  988  1110.3 
852  988  1110.3 
243.67  381  224 
243.67  381  224 
243.67  381  224 
243.67  381  224 
243.67  381  224 
243.67  381  224 
243.67  381  224 
243.67  381  224 
243.67  381  224 
243.67  381  224 
243.67  381  224 
868  719  785.67 
868  719  785.67 
868  719  785.67 
868  719  785.67 
868  719  785.67 
868  719  785.67 
868  719  785.67 
868  719  785.67 
868  719  785.67 
868  719  785.67 
977.33  1004  1308.7 
977.33  1004  1308.7 
977.33  1004  1308.7 
977.33  1004  1308.7 
977.33  1004  1308.7 
977.33  1004  1308.7 
977.33  1004  1308.7 
977.33  1004  1308.7 
977.33  1004  1308.7 
977.33  1004  1308.7 
645  622.33  1047.3 
645  622.33  1047.3 
645  622.33  1047.3 
645  622.33  1047.3 
645  622.33  1047.3 
645  622.33  1047.3 
645  622.33  1047.3 
645  622.33  1047.3 
645  622.33  1047.3 
645  622.33  1047.3 
645  622.33  1047.3 
632.67  517.33  1081.7 
632.67  517.33  1081.7 
632.67  517.33  1081.7 
632.67  517.33  1081.7 
632.67  517.33  1081.7 
632.67  517.33  1081.7 
632.67  517.33  1081.7 
477.67  613.67  835 
477.67  613.67  835 
477.67  613.67  835 
477.67  613.67  835 
477.67  613.67  835 
477.67  613.67  835 
477.67  613.67  835 
477.67  613.67  835 
477.67  613.67  835 
477.67  613.67  835 
477.67  613.67  835 
477.67  613.67  835 
477.67  613.67  835 
477.67  613.67  835 
477.67  613.67  835 
94  98.667  102.33 
94  98.667  102.33 
94  98.667  102.33 
94  98.667  102.33 
94  98.667  102.33 
94  98.667  102.33 
94  98.667  102.33 
94  98.667  102.33 
94  98.667  102.33 
94  98.667  102.33 
119.33  163  113 
119.33  163  113 
119.33  163  113 
119.33  163  113 
119.33  163  113 
119.33  163  113 
119.33  163  113 
119.33  163  113 
119.33  163  113 
119.33  163  113 
119.33  163  113 
119.33  163  113 
415  375  362.67 
415  375  362.67 
415  375  362.67 
415  375  362.67 
415  375  362.67 
415  375  362.67 
415  375  362.67 
415  375  362.67 
220.67  209.67  192.33 
220.67  209.67  192.33 
220.67  209.67  192.33 
220.67  209.67  192.33 
220.67  209.67  192.33 
220.67  209.67  192.33 
220.67  209.67  192.33 
220.67  209.67  192.33 
220.67  209.67  192.33 
220.67  209.67  192.33 
40.667  95.333  42.667 
40.667  95.333  42.667 
40.667  95.333  42.667 
40.667  95.333  42.667 
40.667  95.333  42.667 
40.667  95.333  42.667 
40.667  95.333  42.667 
40.667  95.333  42.667 
40.667  95.333  42.667 
40.667  95.333  42.667 
40.667  95.333  42.667 
206.33  114.33  205 
206.33  114.33  205 
206.33  114.33  205 
206.33  114.33  205 
206.33  114.33  205 
206.33  114.33  205 
206.33  114.33  205 
206.33  114.33  205 
206.33  114.33  205 
206.33  114.33  205 
206.33  114.33  205 
984.33  732  1152.7 
984.33  732  1152.7 
984.33  732  1152.7 
984.33  732  1152.7 
984.33  732  1152.7 
984.33  732  1152.7 
984.33  732  1152.7 
984.33  732  1152.7 
984.33  732  1152.7 
984.33  732  1152.7 
984.33  732  1152.7 
718  606.33  710 
718  606.33  710 
718  606.33  710 
718  606.33  710 
718  606.33  710 
718  606.33  710 
718  606.33  710 
718  606.33  710 
718  606.33  710 
718  606.33  710 
718  606.33  710 
946  1090.3  1310 
946  1090.3  1310 
946  1090.3  1310 
946  1090.3  1310 
946  1090.3  1310 
946  1090.3  1310 
946  1090.3  1310 
946  1090.3  1310 
946  1090.3  1310 
946  1090.3  1310 
946  1090.3  1310 
589.67  639.33  531.67 
589.67  639.33  531.67 
589.67  639.33  531.67 
589.67  639.33  531.67 
589.67  639.33  531.67 
589.67  639.33  531.67 
589.67  639.33  531.67 
589.67  639.33  531.67 
589.67  639.33  531.67 
589.67  639.33  531.67 
589.67  639.33  531.67 
148  172.33  163.67 
148  172.33  163.67 
148  172.33  163.67 
148  172.33  163.67 
148  172.33  163.67 
148  172.33  163.67 
148  172.33  163.67 
148  172.33  163.67 
148  172.33  163.67 
148  172.33  163.67 
1265  1328  1669 
1265  1328  1669 
1265  1328  1669 
1265  1328  1669 
1265  1328  1669 
1265  1328  1669 
1265  1328  1669 
1265  1328  1669 
1265  1328  1669 
1265  1328  1669 
1265  1328  1669 
1265  1328  1669 
1708  1663.3  1957 
1708  1663.3  1957 
1708  1663.3  1957 
1708  1663.3  1957 
1708  1663.3  1957 
1708  1663.3  1957 
1708  1663.3  1957 
1708  1663.3  1957 
1708  1663.3  1957 
1708  1663.3  1957 
1708  1663.3  1957 
1708  1663.3  1957 
715  850.33  1150.3 
715  850.33  1150.3 
715  850.33  1150.3 
715  850.33  1150.3 
715  850.33  1150.3 
715  850.33  1150.3 
715  850.33  1150.3 
715  850.33  1150.3 
715  850.33  1150.3 
715  850.33  1150.3 
1208.3  1279.3  1721.3 
1208.3  1279.3  1721.3 
1208.3  1279.3  1721.3 
1208.3  1279.3  1721.3 
1208.3  1279.3  1721.3 
1208.3  1279.3  1721.3 
1208.3  1279.3  1721.3 
1208.3  1279.3  1721.3 
1208.3  1279.3  1721.3 
1208.3  1279.3  1721.3 
1208.3  1279.3  1721.3 
860.67  1016.7  1505 
860.67  1016.7  1505 
860.67  1016.7  1505 
860.67  1016.7  1505 
860.67  1016.7  1505 
860.67  1016.7  1505 
860.67  1016.7  1505 
860.67  1016.7  1505 
860.67  1016.7  1505 
860.67  1016.7  1505 
860.67  1016.7  1505 
94  99.333  143.33 
94  99.333  143.33 
94  99.333  143.33 
94  99.333  143.33 
94  99.333  143.33 
94  99.333  143.33 
94  99.333  143.33 
94  99.333  143.33 
94  99.333  143.33 
94  99.333  143.33 
809  600.67  709 
809  600.67  709 
809  600.67  709 
809  600.67  709 
809  600.67  709 
809  600.67  709 
809  600.67  709 
809  600.67  709 
809  600.67  709 
809  600.67  709 
809  600.67  709 
475.67  344.33  514.33 
475.67  344.33  514.33 
475.67  344.33  514.33 
475.67  344.33  514.33 
475.67  344.33  514.33 
475.67  344.33  514.33 
475.67  344.33  514.33 
475.67  344.33  514.33 
475.67  344.33  514.33 
475.67  344.33  514.33 
475.67  344.33  514.33 
247  184  251.67 
247  184  251.67 
247  184  251.67 
247  184  251.67 
247  184  251.67 
247  184  251.67 
247  184  251.67 
247  184  251.67 
247  184  251.67 
247  184  251.67 
247  184  251.67 
577.33  571.33  873.67 
577.33  571.33  873.67 
577.33  571.33  873.67 
577.33  571.33  873.67 
577.33  571.33  873.67 
577.33  571.33  873.67 
577.33  571.33  873.67 
577.33  571.33  873.67 
577.33  571.33  873.67 
577.33  571.33  873.67 
577.33  571.33  873.67 
577.33  571.33  873.67 
438.33  382.67  288.33 
438.33  382.67  288.33 
438.33  382.67  288.33 
438.33  382.67  288.33 
438.33  382.67  288.33 
438.33  382.67  288.33 
438.33  382.67  288.33 
438.33  382.67  288.33 
438.33  382.67  288.33 
438.33  382.67  288.33 
438.33  382.67  288.33 
463.67  292.67  480 
463.67  292.67  480 
463.67  292.67  480 
463.67  292.67  480 
463.67  292.67  480 
463.67  292.67  480 
463.67  292.67  480 
463.67  292.67  480 
463.67  292.67  480 
463.67  292.67  480 
463.67  292.67  480 
521.67  404  505.67 
521.67  404  505.67 
521.67  404  505.67 
521.67  404  505.67 
521.67  404  505.67 
521.67  404  505.67 
521.67  404  505.67 
521.67  404  505.67 
521.67  404  505.67 
521.67  404  505.67 
521.67  404  505.67 
521.67  404  505.67 
521.67  404  505.67 
269  183.67  321.33 
269  183.67  321.33 
269  183.67  321.33 
269  183.67  321.33 
269  183.67  321.33 
269  183.67  321.33 
269  183.67  321.33 
269  183.67  321.33 
269  183.67  321.33 
269  183.67  321.33 
1037.7  1236.7  1988.3 
1037.7  1236.7  1988.3 
1037.7  1236.7  1988.3 
1037.7  1236.7  1988.3 
1037.7  1236.7  1988.3 
1037.7  1236.7  1988.3 
1037.7  1236.7  1988.3 
1037.7  1236.7  1988.3 
1037.7  1236.7  1988.3 
1037.7  1236.7  1988.3 
1037.7  1236.7  1988.3 
723.33  704  1172 
723.33  704  1172 
723.33  704  1172 
723.33  704  1172 
723.33  704  1172 
723.33  704  1172 
723.33  704  1172 
723.33  704  1172 
723.33  704  1172 
723.33  704  1172 
723.33  704  1172 
723.33  704  1172 
723.33  704  1172 
723.33  704  1172 
723.33  704  1172 
723.33  704  1172 
723.33  704  1172 
723.33  704  1172 
723.33  704  1172 
723.33  704  1172 
220.67  167.67  218.67 
220.67  167.67  218.67 
220.67  167.67  218.67 
220.67  167.67  218.67 
220.67  167.67  218.67 
220.67  167.67  218.67 
220.67  167.67  218.67 
220.67  167.67  218.67 
220.67  167.67  218.67 
220.67  167.67  218.67 
220.67  167.67  218.67 
188  92.333  144.67 
188  92.333  144.67 
188  92.333  144.67 
188  92.333  144.67 
188  92.333  144.67 
188  92.333  144.67 
188  92.333  144.67 
188  92.333  144.67 
188  92.333  144.67 
188  92.333  144.67 
188  92.333  144.67 
322.33  221.67  351 
322.33  221.67  351 
322.33  221.67  351 
322.33  221.67  351 
322.33  221.67  351 
322.33  221.67  351 
322.33  221.67  351 
322.33  221.67  351 
322.33  221.67  351 
322.33  221.67  351 
322.33  221.67  351 
831  686  1357 
831  686  1357 
831  686  1357 
831  686  1357 
831  686  1357 
831  686  1357 
831  686  1357 
831  686  1357 
831  686  1357 
831  686  1357 
831  686  1357 
484.67  458.67  518.67 
484.67  458.67  518.67 
484.67  458.67  518.67 
484.67  458.67  518.67 
484.67  458.67  518.67 
484.67  458.67  518.67 
484.67  458.67  518.67 
484.67  458.67  518.67 
484.67  458.67  518.67 
484.67  458.67  518.67 
484.67  458.67  518.67 
149  116.33  133 
149  116.33  133 
149  116.33  133 
149  116.33  133 
149  116.33  133 
149  116.33  133 
149  116.33  133 
149  116.33  133 
149  116.33  133 
149  116.33  133 
149  116.33  133 
1220.7  1175.7  1675.7 
1220.7  1175.7  1675.7 
1220.7  1175.7  1675.7 
1220.7  1175.7  1675.7 
1220.7  1175.7  1675.7 
1220.7  1175.7  1675.7 
1220.7  1175.7  1675.7 
1220.7  1175.7  1675.7 
1220.7  1175.7  1675.7 
1220.7  1175.7  1675.7 
1220.7  1175.7  1675.7 
1164.3  1521  1996 
1164.3  1521  1996 
1164.3  1521  1996 
1164.3  1521  1996 
1164.3  1521  1996 
1164.3  1521  1996 
1164.3  1521  1996 
1164.3  1521  1996 
1164.3  1521  1996 
1164.3  1521  1996 
967  1382.3  1999 
967  1382.3  1999 
967  1382.3  1999 
967  1382.3  1999 
967  1382.3  1999 
967  1382.3  1999 
967  1382.3  1999 
967  1382.3  1999 
967  1382.3  1999 
967  1382.3  1999 
967  1382.3  1999 
427.33  508.67  622 
427.33  508.67  622 
427.33  508.67  622 
427.33  508.67  622 
427.33  508.67  622 
427.33  508.67  622 
427.33  508.67  622 
427.33  508.67  622 
427.33  508.67  622 
427.33  508.67  622 
427.33  508.67  622 
313.67  302.33  285 
313.67  302.33  285 
313.67  302.33  285 
313.67  302.33  285 
313.67  302.33  285 
313.67  302.33  285 
313.67  302.33  285 
313.67  302.33  285 
313.67  302.33  285 
313.67  302.33  285 
313.67  302.33  285 
752.67  655  1114.7 
752.67  655  1114.7 
752.67  655  1114.7 
752.67  655  1114.7 
752.67  655  1114.7 
752.67  655  1114.7 
752.67  655  1114.7 
752.67  655  1114.7 
752.67  655  1114.7 
752.67  655  1114.7 
752.67  655  1114.7 
489.67  311.67  450.67 
489.67  311.67  450.67 
489.67  311.67  450.67 
489.67  311.67  450.67 
489.67  311.67  450.67 
489.67  311.67  450.67 
489.67  311.67  450.67 
489.67  311.67  450.67 
489.67  311.67  450.67 
489.67  311.67  450.67 
489.67  311.67  450.67 
489.67  311.67  450.67 
229.67  260.33  258.33 
229.67  260.33  258.33 
229.67  260.33  258.33 
229.67  260.33  258.33 
229.67  260.33  258.33 
229.67  260.33  258.33 
229.67  260.33  258.33 
229.67  260.33  258.33 
229.67  260.33  258.33 
229.67  260.33  258.33 
229.67  260.33  258.33 
301  242.67  244 
301  242.67  244 
301  242.67  244 
301  242.67  244 
301  242.67  244 
301  242.67  244 
301  242.67  244 
301  242.67  244 
301  242.67  244 
301  242.67  244 
257.67  196  204.33 
257.67  196  204.33 
257.67  196  204.33 
257.67  196  204.33 
257.67  196  204.33 
257.67  196  204.33 
257.67  196  204.33 
257.67  196  204.33 
257.67  196  204.33 
257.67  196  204.33 
257.67  196  204.33 
257.67  196  204.33 
257.67  196  204.33 
257.67  196  204.33 
991.67  1307.7  1275.7 
991.67  1307.7  1275.7 
991.67  1307.7  1275.7 
991.67  1307.7  1275.7 
991.67  1307.7  1275.7 
991.67  1307.7  1275.7 
991.67  1307.7  1275.7 
991.67  1307.7  1275.7 
991.67  1307.7  1275.7 
991.67  1307.7  1275.7 
991.67  1307.7  1275.7 
991.67  1307.7  1275.7 
645  649.33  713 
645  649.33  713 
645  649.33  713 
645  649.33  713 
645  649.33  713 
645  649.33  713 
645  649.33  713 
645  649.33  713 
645  649.33  713 
645  649.33  713 
645  649.33  713 
313  215.67  296.33 
313  215.67  296.33 
313  215.67  296.33 
313  215.67  296.33 
313  215.67  296.33 
313  215.67  296.33 
313  215.67  296.33 
313  215.67  296.33 
313  215.67  296.33 
313  215.67  296.33 
313  215.67  296.33 
105.67  93  107.33 
105.67  93  107.33 
105.67  93  107.33 
105.67  93  107.33 
105.67  93  107.33 
105.67  93  107.33 
105.67  93  107.33 
105.67  93  107.33 
105.67  93  107.33 
105.67  93  107.33 
105.67  93  107.33 
150.33  114  150.67 
150.33  114  150.67 
150.33  114  150.67 
150.33  114  150.67 
150.33  114  150.67 
150.33  114  150.67 
150.33  114  150.67 
150.33  114  150.67 
150.33  114  150.67 
150.33  114  150.67 
150.33  114  150.67 
706.33  768.33  1009.3 
706.33  768.33  1009.3 
706.33  768.33  1009.3 
706.33  768.33  1009.3 
706.33  768.33  1009.3 
706.33  768.33  1009.3 
706.33  768.33  1009.3 
706.33  768.33  1009.3 
706.33  768.33  1009.3 
706.33  768.33  1009.3 
706.33  768.33  1009.3 
668.67  770.33  1168.3 
668.67  770.33  1168.3 
668.67  770.33  1168.3 
668.67  770.33  1168.3 
668.67  770.33  1168.3 
668.67  770.33  1168.3 
668.67  770.33  1168.3 
668.67  770.33  1168.3 
668.67  770.33  1168.3 
668.67  770.33  1168.3 
668.67  770.33  1168.3 
503  561.33  687 
503  561.33  687 
503  561.33  687 
503  561.33  687 
503  561.33  687 
503  561.33  687 
503  561.33  687 
503  561.33  687 
503  561.33  687 
503  561.33  687 
503  561.33  687 
948.67  1361.7  1129.7 
948.67  1361.7  1129.7 
948.67  1361.7  1129.7 
948.67  1361.7  1129.7 
948.67  1361.7  1129.7 
948.67  1361.7  1129.7 
948.67  1361.7  1129.7 
948.67  1361.7  1129.7 
948.67  1361.7  1129.7 
948.67  1361.7  1129.7 
948.67  1361.7  1129.7 
948.67  1361.7  1129.7 
392  440  561.33 
392  440  561.33 
392  440  561.33 
392  440  561.33 
392  440  561.33 
392  440  561.33 
392  440  561.33 
392  440  561.33 
392  440  561.33 
392  440  561.33 
392  440  561.33 
236.33  204.67  275.33 
236.33  204.67  275.33 
236.33  204.67  275.33 
236.33  204.67  275.33 
236.33  204.67  275.33 
236.33  204.67  275.33 
236.33  204.67  275.33 
236.33  204.67  275.33 
236.33  204.67  275.33 
236.33  204.67  275.33 
236.33  204.67  275.33 
236.33  204.67  275.33 
573.67  606.33  1120.3 
573.67  606.33  1120.3 
573.67  606.33  1120.3 
573.67  606.33  1120.3 
573.67  606.33  1120.3 
573.67  606.33  1120.3 
573.67  606.33  1120.3 
573.67  606.33  1120.3 
573.67  606.33  1120.3 
573.67  606.33  1120.3 
573.67  606.33  1120.3 
431  243.67  497 
431  243.67  497 
431  243.67  497 
431  243.67  497 
431  243.67  497 
431  243.67  497 
431  243.67  497 
431  243.67  497 
431  243.67  497 
431  243.67  497 
431  243.67  497 
431  243.67  497 
431  243.67  497 
431  243.67  497 
431  243.67  497 
431  243.67  497 
431  243.67  497 
431  243.67  497 
431  243.67  497 
431  243.67  497 
431  243.67  497 
431  243.67  497 
431  243.67  497 
289  292  248.67 
289  292  248.67 
289  292  248.67 
289  292  248.67 
289  292  248.67 
289  292  248.67 
289  292  248.67 
289  292  248.67 
289  292  248.67 
289  292  248.67 
289  292  248.67 
349  437  440 
349  437  440 
349  437  440 
349  437  440 
349  437  440 
349  437  440 
349  437  440 
349  437  440 
349  437  440 
349  437  440 
349  437  440 
239.33  271.33  251 
239.33  271.33  251 
239.33  271.33  251 
239.33  271.33  251 
239.33  271.33  251 
239.33  271.33  251 
239.33  271.33  251 
239.33  271.33  251 
239.33  271.33  251 
239.33  271.33  251 
239.33  271.33  251 
435.67  480  324 
435.67  480  324 
435.67  480  324 
435.67  480  324 
435.67  480  324 
435.67  480  324 
435.67  480  324 
435.67  480  324 
435.67  480  324 
435.67  480  324 
435.67  480  324 
1517.7  1389.3  1492.7 
1517.7  1389.3  1492.7 
1517.7  1389.3  1492.7 
1517.7  1389.3  1492.7 
1517.7  1389.3  1492.7 
1517.7  1389.3  1492.7 
1517.7  1389.3  1492.7 
1517.7  1389.3  1492.7 
1517.7  1389.3  1492.7 
1517.7  1389.3  1492.7 
1517.7  1389.3  1492.7 
493.67  572.33  489.67 
493.67  572.33  489.67 
493.67  572.33  489.67 
493.67  572.33  489.67 
493.67  572.33  489.67 
493.67  572.33  489.67 
493.67  572.33  489.67 
493.67  572.33  489.67 
493.67  572.33  489.67 
493.67  572.33  489.67 
493.67  572.33  489.67 
395  334.33  371 
395  334.33  371 
395  334.33  371 
395  334.33  371 
395  334.33  371 
395  334.33  371 
395  334.33  371 
395  334.33  371 
395  334.33  371 
395  334.33  371 
395  334.33  371 
330.33  396.67  464.33 
330.33  396.67  464.33 
330.33  396.67  464.33 
330.33  396.67  464.33 
330.33  396.67  464.33 
330.33  396.67  464.33 
330.33  396.67  464.33 
330.33  396.67  464.33 
330.33  396.67  464.33 
330.33  396.67  464.33 
330.33  396.67  464.33 
98  84  70.667 
98  84  70.667 
98  84  70.667 
98  84  70.667 
98  84  70.667 
98  84  70.667 
98  84  70.667 
98  84  70.667 
98  84  70.667 
98  84  70.667 
98  84  70.667 
98  84  70.667 
239.67  213.33  246 
239.67  213.33  246 
239.67  213.33  246 
239.67  213.33  246 
239.67  213.33  246 
239.67  213.33  246 
239.67  213.33  246 
239.67  213.33  246 
239.67  213.33  246 
239.67  213.33  246 
239.67  213.33  246 
239.67  213.33  246 
239.67  213.33  246 
239.67  213.33  246 
239.67  213.33  246 
922.33  1108.3  1553.7 
922.33  1108.3  1553.7 
922.33  1108.3  1553.7 
922.33  1108.3  1553.7 
922.33  1108.3  1553.7 
922.33  1108.3  1553.7 
922.33  1108.3  1553.7 
922.33  1108.3  1553.7 
738.33  872  1589.3 
738.33  872  1589.3 
738.33  872  1589.3 
738.33  872  1589.3 
738.33  872  1589.3 
738.33  872  1589.3 
738.33  872  1589.3 
738.33  872  1589.3 
738.33  872  1589.3 
738.33  872  1589.3 
738.33  872  1589.3 
1205.3  1220.3  836.67 
1205.3  1220.3  836.67 
1205.3  1220.3  836.67 
1205.3  1220.3  836.67 
1205.3  1220.3  836.67 
1205.3  1220.3  836.67 
1205.3  1220.3  836.67 
1205.3  1220.3  836.67 
1205.3  1220.3  836.67 
1205.3  1220.3  836.67 
1205.3  1220.3  836.67 
301.67  174.33  240.67 
301.67  174.33  240.67 
301.67  174.33  240.67 
301.67  174.33  240.67 
301.67  174.33  240.67 
301.67  174.33  240.67 
301.67  174.33  240.67 
301.67  174.33  240.67 
301.67  174.33  240.67 
301.67  174.33  240.67 
301.67  174.33  240.67 
301.67  174.33  240.67 
502.33  867.67  570.33 
502.33  867.67  570.33 
502.33  867.67  570.33 
502.33  867.67  570.33 
502.33  867.67  570.33 
502.33  867.67  570.33 
502.33  867.67  570.33 
502.33  867.67  570.33 
502.33  867.67  570.33 
502.33  867.67  570.33 
502.33  867.67  570.33 
324  287.67  249.67 
324  287.67  249.67 
324  287.67  249.67 
324  287.67  249.67 
324  287.67  249.67 
324  287.67  249.67 
324  287.67  249.67 
324  287.67  249.67 
324  287.67  249.67 
324  287.67  249.67 
468  701.67  786 
468  701.67  786 
468  701.67  786 
468  701.67  786 
468  701.67  786 
468  701.67  786 
468  701.67  786 
468  701.67  786 
468  701.67  786 
468  701.67  786 
468  701.67  786 
650  646  691.33 
650  646  691.33 
650  646  691.33 
650  646  691.33 
650  646  691.33 
650  646  691.33 
650  646  691.33 
650  646  691.33 
650  646  691.33 
650  646  691.33 
650  646  691.33 
518.67  441.67  561.33 
518.67  441.67  561.33 
518.67  441.67  561.33 
518.67  441.67  561.33 
518.67  441.67  561.33 
518.67  441.67  561.33 
518.67  441.67  561.33 
518.67  441.67  561.33 
518.67  441.67  561.33 
518.67  441.67  561.33 
518.67  441.67  561.33 
366.67  370.67  331.67 
366.67  370.67  331.67 
366.67  370.67  331.67 
366.67  370.67  331.67 
366.67  370.67  331.67 
366.67  370.67  331.67 
366.67  370.67  331.67 
366.67  370.67  331.67 
366.67  370.67  331.67 
366.67  370.67  331.67 
366.67  370.67  331.67 
551.33  490  558.67 
551.33  490  558.67 
551.33  490  558.67 
551.33  490  558.67 
551.33  490  558.67 
551.33  490  558.67 
551.33  490  558.67 
551.33  490  558.67 
551.33  490  558.67 
551.33  490  558.67 
323.67  225.33  261.33 
323.67  225.33  261.33 
323.67  225.33  261.33 
323.67  225.33  261.33 
323.67  225.33  261.33 
323.67  225.33  261.33 
323.67  225.33  261.33 
323.67  225.33  261.33 
323.67  225.33  261.33 
323.67  225.33  261.33 
323.67  225.33  261.33 
94.667  118  104.33 
94.667  118  104.33 
94.667  118  104.33 
94.667  118  104.33 
94.667  118  104.33 
94.667  118  104.33 
94.667  118  104.33 
94.667  118  104.33 
94.667  118  104.33 
94.667  118  104.33 
94.667  118  104.33 
413.67  509  480.33 
413.67  509  480.33 
413.67  509  480.33 
413.67  509  480.33 
413.67  509  480.33 
413.67  509  480.33 
413.67  509  480.33 
413.67  509  480.33 
413.67  509  480.33 
413.67  509  480.33 
413.67  509  480.33 
665  831.67  755.67 
665  831.67  755.67 
665  831.67  755.67 
665  831.67  755.67 
665  831.67  755.67 
665  831.67  755.67 
665  831.67  755.67 
665  831.67  755.67 
665  831.67  755.67 
665  831.67  755.67 
665  831.67  755.67 
729  707  1050 
729  707  1050 
729  707  1050 
729  707  1050 
729  707  1050 
729  707  1050 
729  707  1050 
729  707  1050 
729  707  1050 
729  707  1050 
729  707  1050 
870  984.67  1345.3 
870  984.67  1345.3 
870  984.67  1345.3 
870  984.67  1345.3 
870  984.67  1345.3 
870  984.67  1345.3 
870  984.67  1345.3 
870  984.67  1345.3 
870  984.67  1345.3 
870  984.67  1345.3 
870  984.67  1345.3 
870  984.67  1345.3 
870  984.67  1345.3 
870  984.67  1345.3 
870  984.67  1345.3 
870  984.67  1345.3 
548  480.33  542.33 
548  480.33  542.33 
548  480.33  542.33 
548  480.33  542.33 
548  480.33  542.33 
548  480.33  542.33 
548  480.33  542.33 
548  480.33  542.33 
548  480.33  542.33 
548  480.33  542.33 
548  480.33  542.33 
157  243  178 
157  243  178 
157  243  178 
157  243  178 
157  243  178 
157  243  178 
157  243  178 
157  243  178 
157  243  178 
157  243  178 
157  243  178 
394  397.67  296.67 
394  397.67  296.67 
394  397.67  296.67 
394  397.67  296.67 
394  397.67  296.67 
394  397.67  296.67 
394  397.67  296.67 
394  397.67  296.67 
394  397.67  296.67 
394  397.67  296.67 
394  397.67  296.67 
852  852.67  873.33 
852  852.67  873.33 
852  852.67  873.33 
852  852.67  873.33 
852  852.67  873.33 
852  852.67  873.33 
852  852.67  873.33 
852  852.67  873.33 
852  852.67  873.33 
852  852.67  873.33 
852  852.67  873.33 
432.67  344.33  460.67 
432.67  344.33  460.67 
432.67  344.33  460.67 
432.67  344.33  460.67 
432.67  344.33  460.67 
432.67  344.33  460.67 
432.67  344.33  460.67 
432.67  344.33  460.67 
432.67  344.33  460.67 
432.67  344.33  460.67 
432.67  344.33  460.67 
166.67  146.67  202.33 
166.67  146.67  202.33 
166.67  146.67  202.33 
166.67  146.67  202.33 
166.67  146.67  202.33 
166.67  146.67  202.33 
166.67  146.67  202.33 
166.67  146.67  202.33 
166.67  146.67  202.33 
166.67  146.67  202.33 
166.67  146.67  202.33 
166.67  146.67  202.33 
166.67  146.67  202.33 
166.67  146.67  202.33 
166.67  146.67  202.33 
96  74.667  74 
96  74.667  74 
96  74.667  74 
96  74.667  74 
96  74.667  74 
96  74.667  74 
96  74.667  74 
96  74.667  74 
96  74.667  74 
204.33  114  173.33 
204.33  114  173.33 
204.33  114  173.33 
204.33  114  173.33 
204.33  114  173.33 
204.33  114  173.33 
204.33  114  173.33 
204.33  114  173.33 
204.33  114  173.33 
204.33  114  173.33 
236  196  226.67 
236  196  226.67 
236  196  226.67 
236  196  226.67 
236  196  226.67 
236  196  226.67 
236  196  226.67 
236  196  226.67 
236  196  226.67 
236  196  226.67 
236  196  226.67 
141.33  94.667  89.333 
141.33  94.667  89.333 
141.33  94.667  89.333 
141.33  94.667  89.333 
141.33  94.667  89.333 
141.33  94.667  89.333 
141.33  94.667  89.333 
141.33  94.667  89.333 
141.33  94.667  89.333 
141.33  94.667  89.333 
141.33  94.667  89.333 
784.67  790.67  1027.3 
784.67  790.67  1027.3 
784.67  790.67  1027.3 
784.67  790.67  1027.3 
784.67  790.67  1027.3 
784.67  790.67  1027.3 
784.67  790.67  1027.3 
784.67  790.67  1027.3 
784.67  790.67  1027.3 
784.67  790.67  1027.3 
784.67  790.67  1027.3 
308.67  296  399 
308.67  296  399 
308.67  296  399 
308.67  296  399 
308.67  296  399 
308.67  296  399 
308.67  296  399 
308.67  296  399 
308.67  296  399 
308.67  296  399 
334.33  258  288.67 
334.33  258  288.67 
334.33  258  288.67 
334.33  258  288.67 
334.33  258  288.67 
334.33  258  288.67 
334.33  258  288.67 
334.33  258  288.67 
334.33  258  288.67 
334.33  258  288.67 
334.33  258  288.67 
334.33  258  288.67 
334.33  258  288.67 
334.33  258  288.67 
334.33  258  288.67 
334.33  258  288.67 
334.33  258  288.67 
334.33  258  288.67 
334.33  258  288.67 
334.33  258  288.67 
281  144.67  248.33 
281  144.67  248.33 
281  144.67  248.33 
281  144.67  248.33 
281  144.67  248.33 
281  144.67  248.33 
281  144.67  248.33 
281  144.67  248.33 
281  144.67  248.33 
281  144.67  248.33 
281  144.67  248.33 
281  144.67  248.33 
215.33  172.67  232 
215.33  172.67  232 
215.33  172.67  232 
215.33  172.67  232 
215.33  172.67  232 
215.33  172.67  232 
215.33  172.67  232 
215.33  172.67  232 
215.33  172.67  232 
215.33  172.67  232 
215.33  172.67  232 
376.67  325.33  387.33 
376.67  325.33  387.33 
376.67  325.33  387.33 
376.67  325.33  387.33 
376.67  325.33  387.33 
376.67  325.33  387.33 
376.67  325.33  387.33 
376.67  325.33  387.33 
376.67  325.33  387.33 
376.67  325.33  387.33 
376.67  325.33  387.33 
955.67  768.67  3758.3 
955.67  768.67  3758.3 
955.67  768.67  3758.3 
955.67  768.67  3758.3 
955.67  768.67  3758.3 
955.67  768.67  3758.3 
955.67  768.67  3758.3 
955.67  768.67  3758.3 
955.67  768.67  3758.3 
955.67  768.67  3758.3 
955.67  768.67  3758.3 
531.33  499  579.33 
531.33  499  579.33 
531.33  499  579.33 
531.33  499  579.33 
531.33  499  579.33 
531.33  499  579.33 
531.33  499  579.33 
531.33  499  579.33 
531.33  499  579.33 
531.33  499  579.33 
531.33  499  579.33 
91.333  89  91 
91.333  89  91 
91.333  89  91 
91.333  89  91 
91.333  89  91 
91.333  89  91 
91.333  89  91 
91.333  89  91 
91.333  89  91 
91.333  89  91 
91.333  89  91 
262.67  155.33  228 
262.67  155.33  228 
262.67  155.33  228 
262.67  155.33  228 
262.67  155.33  228 
262.67  155.33  228 
262.67  155.33  228 
262.67  155.33  228 
262.67  155.33  228 
262.67  155.33  228 
262.67  155.33  228 
262.67  155.33  228 
265.33  157.67  191.33 
265.33  157.67  191.33 
265.33  157.67  191.33 
265.33  157.67  191.33 
265.33  157.67  191.33 
265.33  157.67  191.33 
265.33  157.67  191.33 
265.33  157.67  191.33 
265.33  157.67  191.33 
265.33  157.67  191.33 
265.33  157.67  191.33 
265.33  157.67  191.33 
363.67  301  420.67 
363.67  301  420.67 
363.67  301  420.67 
363.67  301  420.67 
363.67  301  420.67 
363.67  301  420.67 
363.67  301  420.67 
363.67  301  420.67 
363.67  301  420.67 
669.33  564.33  723 
669.33  564.33  723 
669.33  564.33  723 
669.33  564.33  723 
669.33  564.33  723 
669.33  564.33  723 
669.33  564.33  723 
669.33  564.33  723 
669.33  564.33  723 
669.33  564.33  723 
669.33  564.33  723 
669.33  564.33  723 
595.33  712  709.67 
595.33  712  709.67 
595.33  712  709.67 
595.33  712  709.67 
595.33  712  709.67 
595.33  712  709.67 
595.33  712  709.67 
595.33  712  709.67 
595.33  712  709.67 
595.33  712  709.67 
595.33  712  709.67 
595.33  712  709.67 
308  207.33  239.33 
308  207.33  239.33 
308  207.33  239.33 
308  207.33  239.33 
308  207.33  239.33 
308  207.33  239.33 
308  207.33  239.33 
308  207.33  239.33 
308  207.33  239.33 
308  207.33  239.33 
308  207.33  239.33 
308  207.33  239.33 
145.33  98.667  115.67 
145.33  98.667  115.67 
145.33  98.667  115.67 
145.33  98.667  115.67 
145.33  98.667  115.67 
145.33  98.667  115.67 
145.33  98.667  115.67 
145.33  98.667  115.67 
145.33  98.667  115.67 
145.33  98.667  115.67 
342.67  361.67  409.33 
342.67  361.67  409.33 
342.67  361.67  409.33 
342.67  361.67  409.33 
342.67  361.67  409.33 
342.67  361.67  409.33 
342.67  361.67  409.33 
342.67  361.67  409.33 
342.67  361.67  409.33 
342.67  361.67  409.33 
342.67  361.67  409.33 
589.33  594.33  659 
589.33  594.33  659 
589.33  594.33  659 
589.33  594.33  659 
589.33  594.33  659 
589.33  594.33  659 
589.33  594.33  659 
589.33  594.33  659 
589.33  594.33  659 
589.33  594.33  659 
589.33  594.33  659 
893.33  922.33  1126.7 
893.33  922.33  1126.7 
893.33  922.33  1126.7 
893.33  922.33  1126.7 
893.33  922.33  1126.7 
893.33  922.33  1126.7 
893.33  922.33  1126.7 
893.33  922.33  1126.7 
893.33  922.33  1126.7 
251.33  252  270 
251.33  252  270 
251.33  252  270 
251.33  252  270 
251.33  252  270 
251.33  252  270 
251.33  252  270 
251.33  252  270 
251.33  252  270 
251.33  252  270 
251.33  252  270 
439.67  295.67  464.67 
439.67  295.67  464.67 
439.67  295.67  464.67 
439.67  295.67  464.67 
439.67  295.67  464.67 
439.67  295.67  464.67 
439.67  295.67  464.67 
439.67  295.67  464.67 
439.67  295.67  464.67 
439.67  295.67  464.67 
439.67  295.67  464.67 
151  185  201.33 
151  185  201.33 
151  185  201.33 
151  185  201.33 
151  185  201.33 
151  185  201.33 
151  185  201.33 
151  185  201.33 
151  185  201.33 
151  185  201.33 
151  185  201.33 
273.33  131.33  204.67 
273.33  131.33  204.67 
273.33  131.33  204.67 
273.33  131.33  204.67 
273.33  131.33  204.67 
273.33  131.33  204.67 
273.33  131.33  204.67 
273.33  131.33  204.67 
273.33  131.33  204.67 
273.33  131.33  204.67 
273.33  131.33  204.67 
273.33  131.33  204.67 
273.33  131.33  204.67 
273.33  131.33  204.67 
273.33  131.33  204.67 
293.67  127.33  251 
293.67  127.33  251 
293.67  127.33  251 
293.67  127.33  251 
293.67  127.33  251 
293.67  127.33  251 
293.67  127.33  251 
293.67  127.33  251 
293.67  127.33  251 
293.67  127.33  251 
293.67  127.33  251 
436.33  294  493 
436.33  294  493 
436.33  294  493 
436.33  294  493 
436.33  294  493 
436.33  294  493 
436.33  294  493 
436.33  294  493 
436.33  294  493 
436.33  294  493 
436.33  294  493 
346  295  416.33 
346  295  416.33 
346  295  416.33 
346  295  416.33 
346  295  416.33 
346  295  416.33 
346  295  416.33 
346  295  416.33 
346  295  416.33 
346  295  416.33 
346  295  416.33 
494.33  334  536 
494.33  334  536 
494.33  334  536 
494.33  334  536 
494.33  334  536 
494.33  334  536 
494.33  334  536 
494.33  334  536 
494.33  334  536 
494.33  334  536 
494.33  334  536 
298  304  295 
298  304  295 
298  304  295 
298  304  295 
298  304  295 
298  304  295 
298  304  295 
298  304  295 
298  304  295 
298  304  295 
298  304  295 
115  105.67  119.67 
115  105.67  119.67 
115  105.67  119.67 
115  105.67  119.67 
115  105.67  119.67 
115  105.67  119.67 
115  105.67  119.67 
115  105.67  119.67 
115  105.67  119.67 
115  105.67  119.67 
115  105.67  119.67 
327  253.33  228.67 
327  253.33  228.67 
327  253.33  228.67 
327  253.33  228.67 
327  253.33  228.67 
327  253.33  228.67 
327  253.33  228.67 
327  253.33  228.67 
327  253.33  228.67 
327  253.33  228.67 
472  259.67  425.67 
472  259.67  425.67 
472  259.67  425.67 
472  259.67  425.67 
472  259.67  425.67 
472  259.67  425.67 
472  259.67  425.67 
472  259.67  425.67 
472  259.67  425.67 
472  259.67  425.67 
594.67  713.33  1008.3 
594.67  713.33  1008.3 
594.67  713.33  1008.3 
594.67  713.33  1008.3 
594.67  713.33  1008.3 
594.67  713.33  1008.3 
594.67  713.33  1008.3 
594.67  713.33  1008.3 
594.67  713.33  1008.3 
594.67  713.33  1008.3 
594.67  713.33  1008.3 
516.33  383.33  900 
516.33  383.33  900 
516.33  383.33  900 
516.33  383.33  900 
516.33  383.33  900 
516.33  383.33  900 
516.33  383.33  900 
516.33  383.33  900 
516.33  383.33  900 
516.33  383.33  900 
516.33  383.33  900 
390  338.67  361 
390  338.67  361 
390  338.67  361 
390  338.67  361 
390  338.67  361 
390  338.67  361 
390  338.67  361 
390  338.67  361 
390  338.67  361 
390  338.67  361 
390  338.67  361 
297.67  408.67  393.33 
297.67  408.67  393.33 
297.67  408.67  393.33 
297.67  408.67  393.33 
297.67  408.67  393.33 
297.67  408.67  393.33 
297.67  408.67  393.33 
297.67  408.67  393.33 
297.67  408.67  393.33 
297.67  408.67  393.33 
297.67  408.67  393.33 
297.67  408.67  393.33 
297.67  408.67  393.33 
297.67  408.67  393.33 
297.67  408.67  393.33 
289  348  353.33 
289  348  353.33 
289  348  353.33 
289  348  353.33 
289  348  353.33 
289  348  353.33 
289  348  353.33 
289  348  353.33 
289  348  353.33 
289  348  353.33 
289  348  353.33 
342.33  299  384.33 
342.33  299  384.33 
342.33  299  384.33 
342.33  299  384.33 
342.33  299  384.33 
342.33  299  384.33 
342.33  299  384.33 
342.33  299  384.33 
342.33  299  384.33 
342.33  299  384.33 
342.33  299  384.33 
310.67  212.67  289.67 
310.67  212.67  289.67 
310.67  212.67  289.67 
310.67  212.67  289.67 
310.67  212.67  289.67 
310.67  212.67  289.67 
310.67  212.67  289.67 
310.67  212.67  289.67 
310.67  212.67  289.67 
310.67  212.67  289.67 
310.67  212.67  289.67 
275.67  187  257 
275.67  187  257 
275.67  187  257 
275.67  187  257 
275.67  187  257 
275.67  187  257 
275.67  187  257 
275.67  187  257 
275.67  187  257 
275.67  187  257 
275.67  187  257 
795  624  1259.3 
795  624  1259.3 
795  624  1259.3 
795  624  1259.3 
795  624  1259.3 
795  624  1259.3 
795  624  1259.3 
795  624  1259.3 
795  624  1259.3 
795  624  1259.3 
795  624  1259.3 
385  305.67  452.67 
385  305.67  452.67 
385  305.67  452.67 
385  305.67  452.67 
385  305.67  452.67 
385  305.67  452.67 
385  305.67  452.67 
385  305.67  452.67 
385  305.67  452.67 
385  305.67  452.67 
385  305.67  452.67 
284.67  316.67  444.33 
284.67  316.67  444.33 
284.67  316.67  444.33 
284.67  316.67  444.33 
284.67  316.67  444.33 
284.67  316.67  444.33 
284.67  316.67  444.33 
284.67  316.67  444.33 
284.67  316.67  444.33 
284.67  316.67  444.33 
284.67  316.67  444.33 
480  543  1047.7 
480  543  1047.7 
480  543  1047.7 
480  543  1047.7 
480  543  1047.7 
480  543  1047.7 
480  543  1047.7 
480  543  1047.7 
480  543  1047.7 
480  543  1047.7 
480  543  1047.7 
298.33  263.67  326.67 
298.33  263.67  326.67 
298.33  263.67  326.67 
298.33  263.67  326.67 
298.33  263.67  326.67 
298.33  263.67  326.67 
298.33  263.67  326.67 
298.33  263.67  326.67 
298.33  263.67  326.67 
298.33  263.67  326.67 
298.33  263.67  326.67 
908  720.33  528 
908  720.33  528 
908  720.33  528 
908  720.33  528 
908  720.33  528 
908  720.33  528 
908  720.33  528 
908  720.33  528 
908  720.33  528 
908  720.33  528 
908  720.33  528 
546.67  566.67  616 
546.67  566.67  616 
546.67  566.67  616 
546.67  566.67  616 
546.67  566.67  616 
546.67  566.67  616 
546.67  566.67  616 
546.67  566.67  616 
546.67  566.67  616 
546.67  566.67  616 
546.67  566.67  616 
200.67  223.67  228.67 
200.67  223.67  228.67 
200.67  223.67  228.67 
200.67  223.67  228.67 
200.67  223.67  228.67 
200.67  223.67  228.67 
200.67  223.67  228.67 
200.67  223.67  228.67 
200.67  223.67  228.67 
200.67  223.67  228.67 
200.67  223.67  228.67 
271.33  227.67  276.67 
271.33  227.67  276.67 
271.33  227.67  276.67 
271.33  227.67  276.67 
271.33  227.67  276.67 
271.33  227.67  276.67 
271.33  227.67  276.67 
271.33  227.67  276.67 
271.33  227.67  276.67 
271.33  227.67  276.67 
271.33  227.67  276.67 
233  218.33  291.67 
233  218.33  291.67 
233  218.33  291.67 
233  218.33  291.67 
233  218.33  291.67 
233  218.33  291.67 
233  218.33  291.67 
233  218.33  291.67 
233  218.33  291.67 
233  218.33  291.67 
233  218.33  291.67 
249.67  203.33  278.67 
249.67  203.33  278.67 
249.67  203.33  278.67 
249.67  203.33  278.67 
249.67  203.33  278.67 
249.67  203.33  278.67 
249.67  203.33  278.67 
249.67  203.33  278.67 
249.67  203.33  278.67 
626.33  691.67  744.67 
626.33  691.67  744.67 
626.33  691.67  744.67 
626.33  691.67  744.67 
626.33  691.67  744.67 
626.33  691.67  744.67 
626.33  691.67  744.67 
626.33  691.67  744.67 
626.33  691.67  744.67 
626.33  691.67  744.67 
626.33  691.67  744.67 
682.67  558.33  550.33 
682.67  558.33  550.33 
682.67  558.33  550.33 
682.67  558.33  550.33 
682.67  558.33  550.33 
682.67  558.33  550.33 
682.67  558.33  550.33 
682.67  558.33  550.33 
682.67  558.33  550.33 
682.67  558.33  550.33 
682.67  558.33  550.33 
146  156  174.33 
146  156  174.33 
146  156  174.33 
146  156  174.33 
146  156  174.33 
146  156  174.33 
146  156  174.33 
146  156  174.33 
146  156  174.33 
146  156  174.33 
146  156  174.33 
531.33  339.33  643 
531.33  339.33  643 
531.33  339.33  643 
531.33  339.33  643 
531.33  339.33  643 
531.33  339.33  643 
531.33  339.33  643 
531.33  339.33  643 
531.33  339.33  643 
531.33  339.33  643 
531.33  339.33  643 
309.33  229  389.33 
309.33  229  389.33 
309.33  229  389.33 
309.33  229  389.33 
309.33  229  389.33 
309.33  229  389.33 
309.33  229  389.33 
309.33  229  389.33 
309.33  229  389.33 
309.33  229  389.33 
309.33  229  389.33 
479  276.33  386.67 
479  276.33  386.67 
479  276.33  386.67 
479  276.33  386.67 
479  276.33  386.67 
479  276.33  386.67 
479  276.33  386.67 
479  276.33  386.67 
479  276.33  386.67 
479  276.33  386.67 
261  338.33  420.33 
261  338.33  420.33 
261  338.33  420.33 
261  338.33  420.33 
261  338.33  420.33 
261  338.33  420.33 
261  338.33  420.33 
261  338.33  420.33 
261  338.33  420.33 
261  338.33  420.33 
261  338.33  420.33 
635.33  726.33  1260 
635.33  726.33  1260 
635.33  726.33  1260 
635.33  726.33  1260 
635.33  726.33  1260 
635.33  726.33  1260 
635.33  726.33  1260 
635.33  726.33  1260 
635.33  726.33  1260 
635.33  726.33  1260 
635.33  726.33  1260 
1820  1609.7  1552 
1820  1609.7  1552 
1820  1609.7  1552 
1820  1609.7  1552 
1820  1609.7  1552 
1820  1609.7  1552 
1820  1609.7  1552 
1820  1609.7  1552 
1820  1609.7  1552 
1820  1609.7  1552 
1820  1609.7  1552 
628  569  887 
628  569  887 
628  569  887 
628  569  887 
628  569  887 
628  569  887 
628  569  887 
628  569  887 
628  569  887 
628  569  887 
628  569  887 
408.67  320  397 
408.67  320  397 
408.67  320  397 
408.67  320  397 
408.67  320  397 
408.67  320  397 
408.67  320  397 
408.67  320  397 
408.67  320  397 
408.67  320  397 
408.67  320  397 
408.67  320  397 
435.33  350.33  533.33 
435.33  350.33  533.33 
435.33  350.33  533.33 
435.33  350.33  533.33 
435.33  350.33  533.33 
435.33  350.33  533.33 
435.33  350.33  533.33 
435.33  350.33  533.33 
435.33  350.33  533.33 
435.33  350.33  533.33 
435.33  350.33  533.33 
97.333  103  99 
97.333  103  99 
97.333  103  99 
97.333  103  99 
97.333  103  99 
97.333  103  99 
97.333  103  99 
97.333  103  99 
97.333  103  99 
97.333  103  99 
97.333  103  99 
440.33  333.33  276 
440.33  333.33  276 
440.33  333.33  276 
440.33  333.33  276 
440.33  333.33  276 
440.33  333.33  276 
440.33  333.33  276 
440.33  333.33  276 
440.33  333.33  276 
440.33  333.33  276 
322.67  317.67  341.67 
322.67  317.67  341.67 
322.67  317.67  341.67 
322.67  317.67  341.67 
322.67  317.67  341.67 
322.67  317.67  341.67 
322.67  317.67  341.67 
322.67  317.67  341.67 
322.67  317.67  341.67 
322.67  317.67  341.67 
322.67  317.67  341.67 
120.67  188  168.67 
120.67  188  168.67 
120.67  188  168.67 
120.67  188  168.67 
120.67  188  168.67 
120.67  188  168.67 
120.67  188  168.67 
120.67  188  168.67 
120.67  188  168.67 
120.67  188  168.67 
120.67  188  168.67 
93.333  146.67  146 
93.333  146.67  146 
93.333  146.67  146 
93.333  146.67  146 
93.333  146.67  146 
93.333  146.67  146 
93.333  146.67  146 
93.333  146.67  146 
93.333  146.67  146 
93.333  146.67  146 
93.333  146.67  146 
231.67  262.67  223.67 
231.67  262.67  223.67 
231.67  262.67  223.67 
231.67  262.67  223.67 
231.67  262.67  223.67 
231.67  262.67  223.67 
231.67  262.67  223.67 
231.67  262.67  223.67 
231.67  262.67  223.67 
231.67  262.67  223.67 
231.67  262.67  223.67 
365.33  362.67  320 
365.33  362.67  320 
365.33  362.67  320 
365.33  362.67  320 
365.33  362.67  320 
365.33  362.67  320 
365.33  362.67  320 
365.33  362.67  320 
365.33  362.67  320 
365.33  362.67  320 
365.33  362.67  320 
93  110  103 
93  110  103 
93  110  103 
93  110  103 
93  110  103 
93  110  103 
93  110  103 
93  110  103 
93  110  103 
93  110  103 
93  110  103 
236.67  257.67  235.33 
236.67  257.67  235.33 
236.67  257.67  235.33 
236.67  257.67  235.33 
236.67  257.67  235.33 
236.67  257.67  235.33 
236.67  257.67  235.33 
236.67  257.67  235.33 
236.67  257.67  235.33 
236.67  257.67  235.33 
236.67  257.67  235.33 
1115  1197.7  1540 
1115  1197.7  1540 
1115  1197.7  1540 
1115  1197.7  1540 
1115  1197.7  1540 
1115  1197.7  1540 
1115  1197.7  1540 
1115  1197.7  1540 
1115  1197.7  1540 
1115  1197.7  1540 
531.33  527.67  717.33 
531.33  527.67  717.33 
531.33  527.67  717.33 
531.33  527.67  717.33 
531.33  527.67  717.33 
531.33  527.67  717.33 
531.33  527.67  717.33 
531.33  527.67  717.33 
531.33  527.67  717.33 
531.33  527.67  717.33 
531.33  527.67  717.33 
121  121.33  145 
121  121.33  145 
121  121.33  145 
121  121.33  145 
121  121.33  145 
121  121.33  145 
121  121.33  145 
121  121.33  145 
121  121.33  145 
121  121.33  145 
121  121.33  145 
121  121.33  145 
121  121.33  145 
121  121.33  145 
121  121.33  145 
121  121.33  145 
640.33  518.33  701 
640.33  518.33  701 
640.33  518.33  701 
640.33  518.33  701 
640.33  518.33  701 
640.33  518.33  701 
640.33  518.33  701 
640.33  518.33  701 
640.33  518.33  701 
620  673.67  805 
620  673.67  805 
620  673.67  805 
620  673.67  805 
620  673.67  805 
620  673.67  805 
620  673.67  805 
620  673.67  805 
620  673.67  805 
620  673.67  805 
620  673.67  805 
369  254.33  348.33 
369  254.33  348.33 
369  254.33  348.33 
369  254.33  348.33 
369  254.33  348.33 
369  254.33  348.33 
369  254.33  348.33 
369  254.33  348.33 
369  254.33  348.33 
369  254.33  348.33 
369  254.33  348.33 
228.67  256.33  220 
228.67  256.33  220 
228.67  256.33  220 
228.67  256.33  220 
228.67  256.33  220 
228.67  256.33  220 
228.67  256.33  220 
228.67  256.33  220 
228.67  256.33  220 
228.67  256.33  220 
228.67  256.33  220 
232  277  266 
232  277  266 
232  277  266 
232  277  266 
232  277  266 
232  277  266 
232  277  266 
232  277  266 
232  277  266 
232  277  266 
232  277  266 
232  277  266 
455.67  546  797.67 
455.67  546  797.67 
455.67  546  797.67 
455.67  546  797.67 
455.67  546  797.67 
455.67  546  797.67 
455.67  546  797.67 
455.67  546  797.67 
455.67  546  797.67 
455.67  546  797.67 
455.67  546  797.67 
392.67  194.33  317.33 
392.67  194.33  317.33 
392.67  194.33  317.33 
392.67  194.33  317.33 
392.67  194.33  317.33 
392.67  194.33  317.33 
392.67  194.33  317.33 
392.67  194.33  317.33 
392.67  194.33  317.33 
392.67  194.33  317.33 
392.67  194.33  317.33 
392.67  194.33  317.33 
317.67  245  367.33 
317.67  245  367.33 
317.67  245  367.33 
317.67  245  367.33 
317.67  245  367.33 
317.67  245  367.33 
317.67  245  367.33 
317.67  245  367.33 
322  215  321 
322  215  321 
322  215  321 
322  215  321 
322  215  321 
322  215  321 
322  215  321 
322  215  321 
322  215  321 
322  215  321 
322  215  321 
338  196.33  274 
338  196.33  274 
338  196.33  274 
338  196.33  274 
338  196.33  274 
338  196.33  274 
338  196.33  274 
338  196.33  274 
338  196.33  274 
358.67  291.33  417.67 
358.67  291.33  417.67 
358.67  291.33  417.67 
358.67  291.33  417.67 
358.67  291.33  417.67 
358.67  291.33  417.67 
358.67  291.33  417.67 
358.67  291.33  417.67 
358.67  291.33  417.67 
358.67  291.33  417.67 
358.67  291.33  417.67 
710.33  692.67  841.33 
710.33  692.67  841.33 
710.33  692.67  841.33 
710.33  692.67  841.33 
710.33  692.67  841.33 
710.33  692.67  841.33 
710.33  692.67  841.33 
710.33  692.67  841.33 
710.33  692.67  841.33 
710.33  692.67  841.33 
710.33  692.67  841.33 
840.33  696.33  712.33 
840.33  696.33  712.33 
840.33  696.33  712.33 
840.33  696.33  712.33 
840.33  696.33  712.33 
840.33  696.33  712.33 
840.33  696.33  712.33 
840.33  696.33  712.33 
840.33  696.33  712.33 
840.33  696.33  712.33 
840.33  696.33  712.33 
433.67  233.33  422.67 
433.67  233.33  422.67 
433.67  233.33  422.67 
433.67  233.33  422.67 
433.67  233.33  422.67 
433.67  233.33  422.67 
433.67  233.33  422.67 
433.67  233.33  422.67 
433.67  233.33  422.67 
433.67  233.33  422.67 
433.67  233.33  422.67 
629.33  630  928.33 
629.33  630  928.33 
629.33  630  928.33 
629.33  630  928.33 
629.33  630  928.33 
629.33  630  928.33 
629.33  630  928.33 
629.33  630  928.33 
629.33  630  928.33 
629.33  630  928.33 
629.33  630  928.33 
544  418.33  512.67 
544  418.33  512.67 
544  418.33  512.67 
544  418.33  512.67 
544  418.33  512.67 
544  418.33  512.67 
544  418.33  512.67 
544  418.33  512.67 
544  418.33  512.67 
544  418.33  512.67 
544  418.33  512.67 
689.33  536  894.33 
689.33  536  894.33 
689.33  536  894.33 
689.33  536  894.33 
689.33  536  894.33 
689.33  536  894.33 
689.33  536  894.33 
689.33  536  894.33 
689.33  536  894.33 
689.33  536  894.33 
689.33  536  894.33 
689.33  536  894.33 
576  578  708.67 
576  578  708.67 
576  578  708.67 
576  578  708.67 
576  578  708.67 
576  578  708.67 
576  578  708.67 
576  578  708.67 
576  578  708.67 
576  578  708.67 
576  578  708.67 
243  241  246.67 
243  241  246.67 
243  241  246.67 
243  241  246.67 
243  241  246.67 
243  241  246.67 
243  241  246.67 
243  241  246.67 
243  241  246.67 
243  241  246.67 
550.67  570  739.67 
550.67  570  739.67 
550.67  570  739.67 
550.67  570  739.67 
550.67  570  739.67 
550.67  570  739.67 
550.67  570  739.67 
550.67  570  739.67 
550.67  570  739.67 
550.67  570  739.67 
550.67  570  739.67 
580.33  490.67  546 
580.33  490.67  546 
580.33  490.67  546 
580.33  490.67  546 
580.33  490.67  546 
580.33  490.67  546 
580.33  490.67  546 
580.33  490.67  546 
580.33  490.67  546 
580.33  490.67  546 
580.33  490.67  546 
269.67  253.33  235.67 
269.67  253.33  235.67 
269.67  253.33  235.67 
269.67  253.33  235.67 
269.67  253.33  235.67 
269.67  253.33  235.67 
269.67  253.33  235.67 
269.67  253.33  235.67 
269.67  253.33  235.67 
269.67  253.33  235.67 
269.67  253.33  235.67 
82.333  117.67  66 
82.333  117.67  66 
82.333  117.67  66 
82.333  117.67  66 
82.333  117.67  66 
82.333  117.67  66 
82.333  117.67  66 
82.333  117.67  66 
82.333  117.67  66 
82.333  117.67  66 
82.333  117.67  66 
364.33  493  454.67 
364.33  493  454.67 
364.33  493  454.67 
364.33  493  454.67 
364.33  493  454.67 
364.33  493  454.67 
364.33  493  454.67 
364.33  493  454.67 
364.33  493  454.67 
364.33  493  454.67 
364.33  493  454.67 
727.33  511.67  623.67 
727.33  511.67  623.67 
727.33  511.67  623.67 
727.33  511.67  623.67 
727.33  511.67  623.67 
727.33  511.67  623.67 
727.33  511.67  623.67 
727.33  511.67  623.67 
727.33  511.67  623.67 
727.33  511.67  623.67 
727.33  511.67  623.67 
528  296  376.33 
528  296  376.33 
528  296  376.33 
528  296  376.33 
528  296  376.33 
528  296  376.33 
528  296  376.33 
528  296  376.33 
528  296  376.33 
528  296  376.33 
528  296  376.33 
286.33  113.33  179.33 
286.33  113.33  179.33 
286.33  113.33  179.33 
286.33  113.33  179.33 
286.33  113.33  179.33 
286.33  113.33  179.33 
286.33  113.33  179.33 
286.33  113.33  179.33 
286.33  113.33  179.33 
286.33  113.33  179.33 
286.33  113.33  179.33 
341.67  328  406.33 
341.67  328  406.33 
341.67  328  406.33 
341.67  328  406.33 
341.67  328  406.33 
341.67  328  406.33 
341.67  328  406.33 
341.67  328  406.33 
341.67  328  406.33 
341.67  328  406.33 
341.67  328  406.33 
178.33  213.33  202.33 
178.33  213.33  202.33 
178.33  213.33  202.33 
178.33  213.33  202.33 
178.33  213.33  202.33 
178.33  213.33  202.33 
178.33  213.33  202.33 
178.33  213.33  202.33 
178.33  213.33  202.33 
178.33  213.33  202.33 
178.33  213.33  202.33 
1164  1041.3  1065.3 
1164  1041.3  1065.3 
1164  1041.3  1065.3 
1164  1041.3  1065.3 
1164  1041.3  1065.3 
1164  1041.3  1065.3 
1164  1041.3  1065.3 
1164  1041.3  1065.3 
1164  1041.3  1065.3 
1164  1041.3  1065.3 
1164  1041.3  1065.3 
263  260.67  194.33 
263  260.67  194.33 
263  260.67  194.33 
263  260.67  194.33 
263  260.67  194.33 
263  260.67  194.33 
263  260.67  194.33 
263  260.67  194.33 
263  260.67  194.33 
263  260.67  194.33 
263  260.67  194.33 
219.33  112.33  126.33 
219.33  112.33  126.33 
219.33  112.33  126.33 
219.33  112.33  126.33 
219.33  112.33  126.33 
219.33  112.33  126.33 
219.33  112.33  126.33 
219.33  112.33  126.33 
219.33  112.33  126.33 
219.33  112.33  126.33 
219.33  112.33  126.33 
219.33  112.33  126.33 
219.33  112.33  126.33 
219.33  112.33  126.33 
219.33  112.33  126.33 
219.33  112.33  126.33 
219.33  112.33  126.33 
219.33  112.33  126.33 
219.33  112.33  126.33 
219.33  112.33  126.33 
219.33  112.33  126.33 
219.33  112.33  126.33 
219.33  112.33  126.33 
219.33  112.33  126.33 
219.33  112.33  126.33 
219.33  112.33  126.33 
219.33  112.33  126.33 
219.33  112.33  126.33 
219.33  112.33  126.33 
219.33  112.33  126.33 
285  128.33  168.67 
285  128.33  168.67 
285  128.33  168.67 
285  128.33  168.67 
285  128.33  168.67 
285  128.33  168.67 
285  128.33  168.67 
285  128.33  168.67 
285  128.33  168.67 
285  128.33  168.67 
285  128.33  168.67 
285  128.33  168.67 
285  128.33  168.67 
285  128.33  168.67 
285  128.33  168.67 
1060.3  882.33  1115 
1060.3  882.33  1115 
1060.3  882.33  1115 
1060.3  882.33  1115 
1060.3  882.33  1115 
1060.3  882.33  1115 
1060.3  882.33  1115 
1060.3  882.33  1115 
1060.3  882.33  1115 
1060.3  882.33  1115 
1060.3  882.33  1115 
1060.3  882.33  1115 
1060.3  882.33  1115 
1060.3  882.33  1115 
1060.3  882.33  1115 
1060.3  882.33  1115 
1060.3  882.33  1115 
1060.3  882.33  1115 
1060.3  882.33  1115 
1060.3  882.33  1115 
1222.3  1166.3  1668.7 
1222.3  1166.3  1668.7 
1222.3  1166.3  1668.7 
1222.3  1166.3  1668.7 
1222.3  1166.3  1668.7 
1222.3  1166.3  1668.7 
1222.3  1166.3  1668.7 
1222.3  1166.3  1668.7 
1222.3  1166.3  1668.7 
1222.3  1166.3  1668.7 
1222.3  1166.3  1668.7 
2222  1954  3255.3 
2222  1954  3255.3 
2222  1954  3255.3 
2222  1954  3255.3 
2222  1954  3255.3 
2222  1954  3255.3 
2222  1954  3255.3 
2222  1954  3255.3 
2222  1954  3255.3 
2222  1954  3255.3 
2222  1954  3255.3 
493.67  421.33  349 
493.67  421.33  349 
493.67  421.33  349 
493.67  421.33  349 
493.67  421.33  349 
493.67  421.33  349 
493.67  421.33  349 
493.67  421.33  349 
493.67  421.33  349 
493.67  421.33  349 
493.67  421.33  349 
205.33  196.67  208.33 
205.33  196.67  208.33 
205.33  196.67  208.33 
205.33  196.67  208.33 
205.33  196.67  208.33 
205.33  196.67  208.33 
205.33  196.67  208.33 
205.33  196.67  208.33 
205.33  196.67  208.33 
205.33  196.67  208.33 
205.33  196.67  208.33 
586.67  565.33  535.33 
586.67  565.33  535.33 
586.67  565.33  535.33 
586.67  565.33  535.33 
586.67  565.33  535.33 
586.67  565.33  535.33 
586.67  565.33  535.33 
586.67  565.33  535.33 
586.67  565.33  535.33 
586.67  565.33  535.33 
586.67  565.33  535.33 
1205  1668  1680.7 
1205  1668  1680.7 
1205  1668  1680.7 
1205  1668  1680.7 
1205  1668  1680.7 
1205  1668  1680.7 
1205  1668  1680.7 
1205  1668  1680.7 
1205  1668  1680.7 
1205  1668  1680.7 
1205  1668  1680.7 
637  774.33  1083 
637  774.33  1083 
637  774.33  1083 
637  774.33  1083 
637  774.33  1083 
637  774.33  1083 
637  774.33  1083 
637  774.33  1083 
637  774.33  1083 
637  774.33  1083 
637  774.33  1083 
348  456.67  346.67 
348  456.67  346.67 
348  456.67  346.67 
348  456.67  346.67 
348  456.67  346.67 
348  456.67  346.67 
348  456.67  346.67 
348  456.67  346.67 
348  456.67  346.67 
348  456.67  346.67 
348  456.67  346.67 
314.33  279.67  235.33 
314.33  279.67  235.33 
314.33  279.67  235.33 
314.33  279.67  235.33 
314.33  279.67  235.33 
314.33  279.67  235.33 
314.33  279.67  235.33 
314.33  279.67  235.33 
314.33  279.67  235.33 
314.33  279.67  235.33 
314.33  279.67  235.33 
219  107.33  142.33 
219  107.33  142.33 
219  107.33  142.33 
219  107.33  142.33 
219  107.33  142.33 
219  107.33  142.33 
219  107.33  142.33 
219  107.33  142.33 
219  107.33  142.33 
219  107.33  142.33 
219  107.33  142.33 
219  107.33  142.33 
219  107.33  142.33 
219  107.33  142.33 
219  107.33  142.33 
219  107.33  142.33 
219  107.33  142.33 
219  107.33  142.33 
219  107.33  142.33 
324.33  138.33  299 
324.33  138.33  299 
324.33  138.33  299 
324.33  138.33  299 
324.33  138.33  299 
324.33  138.33  299 
324.33  138.33  299 
324.33  138.33  299 
324.33  138.33  299 
324.33  138.33  299 
324.33  138.33  299 
389  268.67  289.33 
389  268.67  289.33 
389  268.67  289.33 
389  268.67  289.33 
389  268.67  289.33 
389  268.67  289.33 
389  268.67  289.33 
389  268.67  289.33 
389  268.67  289.33 
389  268.67  289.33 
469  390.33  369 
469  390.33  369 
469  390.33  369 
469  390.33  369 
469  390.33  369 
469  390.33  369 
469  390.33  369 
469  390.33  369 
469  390.33  369 
469  390.33  369 
469  390.33  369 
388.67  304  270 
388.67  304  270 
388.67  304  270 
388.67  304  270 
388.67  304  270 
388.67  304  270 
388.67  304  270 
388.67  304  270 
388.67  304  270 
388.67  304  270 
388.67  304  270 
388.67  304  270 
388.67  304  270 
294.33  287.67  287 
294.33  287.67  287 
294.33  287.67  287 
294.33  287.67  287 
294.33  287.67  287 
294.33  287.67  287 
294.33  287.67  287 
1064.3  1113.3  640 
1064.3  1113.3  640 
1064.3  1113.3  640 
1064.3  1113.3  640 
1064.3  1113.3  640 
1064.3  1113.3  640 
1064.3  1113.3  640 
1064.3  1113.3  640 
1064.3  1113.3  640 
1064.3  1113.3  640 
1064.3  1113.3  640 
1064.3  1113.3  640 
1064.3  1113.3  640 
1064.3  1113.3  640 
1111  1085  1559.3 
1111  1085  1559.3 
1111  1085  1559.3 
1111  1085  1559.3 
1111  1085  1559.3 
1111  1085  1559.3 
1111  1085  1559.3 
1111  1085  1559.3 
1111  1085  1559.3 
1111  1085  1559.3 
1544  1783.3  1575.7 
1544  1783.3  1575.7 
1544  1783.3  1575.7 
1544  1783.3  1575.7 
1544  1783.3  1575.7 
1544  1783.3  1575.7 
1544  1783.3  1575.7 
1544  1783.3  1575.7 
1544  1783.3  1575.7 
1544  1783.3  1575.7 
1544  1783.3  1575.7 
1443  1472  1040.7 
1443  1472  1040.7 
1443  1472  1040.7 
1443  1472  1040.7 
1443  1472  1040.7 
1443  1472  1040.7 
1443  1472  1040.7 
1443  1472  1040.7 
1443  1472  1040.7 
1443  1472  1040.7 
1443  1472  1040.7 
1443  1472  1040.7 
395  455.33  424.33 
395  455.33  424.33 
395  455.33  424.33 
395  455.33  424.33 
395  455.33  424.33 
395  455.33  424.33 
395  455.33  424.33 
395  455.33  424.33 
395  455.33  424.33 
395  455.33  424.33 
395  455.33  424.33 
432.33  333.67  355 
432.33  333.67  355 
432.33  333.67  355 
432.33  333.67  355 
432.33  333.67  355 
432.33  333.67  355 
432.33  333.67  355 
432.33  333.67  355 
432.33  333.67  355 
432.33  333.67  355 
432.33  333.67  355 
526.67  451  453 
526.67  451  453 
526.67  451  453 
526.67  451  453 
526.67  451  453 
526.67  451  453 
526.67  451  453 
526.67  451  453 
526.67  451  453 
526.67  451  453 
526.67  451  453 
931.33  613.67  954.67 
931.33  613.67  954.67 
931.33  613.67  954.67 
931.33  613.67  954.67 
931.33  613.67  954.67 
931.33  613.67  954.67 
931.33  613.67  954.67 
931.33  613.67  954.67 
931.33  613.67  954.67 
931.33  613.67  954.67 
931.33  613.67  954.67 
333  195.33  261.67 
333  195.33  261.67 
333  195.33  261.67 
333  195.33  261.67 
333  195.33  261.67 
333  195.33  261.67 
333  195.33  261.67 
333  195.33  261.67 
333  195.33  261.67 
333  195.33  261.67 
333  195.33  261.67 
333  195.33  261.67 
333  195.33  261.67 
333  195.33  261.67 
333  195.33  261.67 
333  195.33  261.67 
333  195.33  261.67 
333  195.33  261.67 
333  195.33  261.67 
333  195.33  261.67 
748.33  815.67  726 
748.33  815.67  726 
748.33  815.67  726 
748.33  815.67  726 
748.33  815.67  726 
748.33  815.67  726 
748.33  815.67  726 
748.33  815.67  726 
748.33  815.67  726 
748.33  815.67  726 
748.33  815.67  726 
471.67  475.67  481 
471.67  475.67  481 
471.67  475.67  481 
471.67  475.67  481 
471.67  475.67  481 
471.67  475.67  481 
471.67  475.67  481 
471.67  475.67  481 
471.67  475.67  481 
471.67  475.67  481 
786.33  924.33  1034.3 
786.33  924.33  1034.3 
786.33  924.33  1034.3 
786.33  924.33  1034.3 
786.33  924.33  1034.3 
786.33  924.33  1034.3 
786.33  924.33  1034.3 
786.33  924.33  1034.3 
786.33  924.33  1034.3 
786.33  924.33  1034.3 
786.33  924.33  1034.3 
618  740.67  560 
618  740.67  560 
618  740.67  560 
618  740.67  560 
618  740.67  560 
618  740.67  560 
618  740.67  560 
618  740.67  560 
618  740.67  560 
618  740.67  560 
618  740.67  560 
1099  567.33  831.67 
1099  567.33  831.67 
1099  567.33  831.67 
1099  567.33  831.67 
1099  567.33  831.67 
1099  567.33  831.67 
1099  567.33  831.67 
1099  567.33  831.67 
1099  567.33  831.67 
1099  567.33  831.67 
1099  567.33  831.67 
1099  567.33  831.67 
295.67  151  166 
295.67  151  166 
295.67  151  166 
295.67  151  166 
295.67  151  166 
295.67  151  166 
295.67  151  166 
295.67  151  166 
295.67  151  166 
295.67  151  166 
295.67  151  166 
295.67  151  166 
295.67  151  166 
295.67  151  166 
295.67  151  166 
295.67  151  166 
295.67  151  166 
295.67  151  166 
295.67  151  166 
295.67  151  166 
295.67  151  166 
1461  2641  2656.7 
1461  2641  2656.7 
1461  2641  2656.7 
1461  2641  2656.7 
1461  2641  2656.7 
1461  2641  2656.7 
1461  2641  2656.7 
1461  2641  2656.7 
1461  2641  2656.7 
1461  2641  2656.7 
1461  2641  2656.7 
4441.7  4239.7  2458.7 
4441.7  4239.7  2458.7 
4441.7  4239.7  2458.7 
4441.7  4239.7  2458.7 
4441.7  4239.7  2458.7 
4441.7  4239.7  2458.7 
4441.7  4239.7  2458.7 
4441.7  4239.7  2458.7 
4441.7  4239.7  2458.7 
4441.7  4239.7  2458.7 
4441.7  4239.7  2458.7 
1275  1480.7  1383.7 
1275  1480.7  1383.7 
1275  1480.7  1383.7 
1275  1480.7  1383.7 
1275  1480.7  1383.7 
1275  1480.7  1383.7 
1275  1480.7  1383.7 
1275  1480.7  1383.7 
1275  1480.7  1383.7 
1275  1480.7  1383.7 
942.33  1623.7  1108 
942.33  1623.7  1108 
942.33  1623.7  1108 
942.33  1623.7  1108 
942.33  1623.7  1108 
942.33  1623.7  1108 
942.33  1623.7  1108 
942.33  1623.7  1108 
942.33  1623.7  1108 
942.33  1623.7  1108 
942.33  1623.7  1108 
942.33  1623.7  1108 
942.33  1623.7  1108 
942.33  1623.7  1108 
942.33  1623.7  1108 
942.33  1623.7  1108 
942.33  1623.7  1108 
942.33  1623.7  1108 
942.33  1623.7  1108 
942.33  1623.7  1108 
942.33  1623.7  1108 
942.33  1623.7  1108 
942.33  1623.7  1108 
942.33  1623.7  1108 
942.33  1623.7  1108 
942.33  1623.7  1108 
942.33  1623.7  1108 
942.33  1623.7  1108 
942.33  1623.7  1108 
942.33  1623.7  1108 
942.33  1623.7  1108 
942.33  1623.7  1108 
942.33  1623.7  1108 
2683.7  4060.7  4506 
2683.7  4060.7  4506 
2683.7  4060.7  4506 
2683.7  4060.7  4506 
2683.7  4060.7  4506 
2683.7  4060.7  4506 
2683.7  4060.7  4506 
2683.7  4060.7  4506 
2683.7  4060.7  4506 
2683.7  4060.7  4506 
2683.7  4060.7  4506 
813.67  809  938.67 
813.67  809  938.67 
813.67  809  938.67 
813.67  809  938.67 
813.67  809  938.67 
813.67  809  938.67 
813.67  809  938.67 
813.67  809  938.67 
813.67  809  938.67 
813.67  809  938.67 
813.67  809  938.67 
543.33  465.67  552.33 
543.33  465.67  552.33 
543.33  465.67  552.33 
543.33  465.67  552.33 
543.33  465.67  552.33 
543.33  465.67  552.33 
543.33  465.67  552.33 
543.33  465.67  552.33 
543.33  465.67  552.33 
543.33  465.67  552.33 
543.33  465.67  552.33 
543.33  465.67  552.33 
367.67  389  507.33 
367.67  389  507.33 
367.67  389  507.33 
367.67  389  507.33 
367.67  389  507.33 
367.67  389  507.33 
367.67  389  507.33 
367.67  389  507.33 
367.67  389  507.33 
367.67  389  507.33 
184.33  205.33  255.67 
184.33  205.33  255.67 
184.33  205.33  255.67 
184.33  205.33  255.67 
184.33  205.33  255.67 
184.33  205.33  255.67 
184.33  205.33  255.67 
184.33  205.33  255.67 
184.33  205.33  255.67 
184.33  205.33  255.67 
184.33  205.33  255.67 
184.33  205.33  255.67 
184.33  205.33  255.67 
184.33  205.33  255.67 
184.33  205.33  255.67 
184.33  205.33  255.67 
184.33  205.33  255.67 
184.33  205.33  255.67 
184.33  205.33  255.67 
184.33  205.33  255.67 
722.33  711.67  809 
722.33  711.67  809 
722.33  711.67  809 
722.33  711.67  809 
722.33  711.67  809 
722.33  711.67  809 
722.33  711.67  809 
722.33  711.67  809 
722.33  711.67  809 
715.33  859.33  996 
715.33  859.33  996 
715.33  859.33  996 
715.33  859.33  996 
715.33  859.33  996 
715.33  859.33  996 
715.33  859.33  996 
715.33  859.33  996 
715.33  859.33  996 
715.33  859.33  996 
715.33  859.33  996 
715.33  859.33  996 
288  295.33  386.33 
288  295.33  386.33 
288  295.33  386.33 
288  295.33  386.33 
288  295.33  386.33 
288  295.33  386.33 
288  295.33  386.33 
288  295.33  386.33 
288  295.33  386.33 
288  295.33  386.33 
202.33  224.33  307.33 
202.33  224.33  307.33 
202.33  224.33  307.33 
202.33  224.33  307.33 
202.33  224.33  307.33 
202.33  224.33  307.33 
202.33  224.33  307.33 
202.33  224.33  307.33 
202.33  224.33  307.33 
202.33  224.33  307.33 
202.33  224.33  307.33 
202.33  224.33  307.33 
202.33  224.33  307.33 
202.33  224.33  307.33 
202.33  224.33  307.33 
202.33  224.33  307.33 
202.33  224.33  307.33 
202.33  224.33  307.33 
61.667  58.333  61.667 
61.667  58.333  61.667 
61.667  58.333  61.667 
61.667  58.333  61.667 
61.667  58.333  61.667 
61.667  58.333  61.667 
61.667  58.333  61.667 
61.667  58.333  61.667 
61.667  58.333  61.667 
61.667  58.333  61.667 
61.667  58.333  61.667 
61.667  58.333  61.667 
61.667  58.333  61.667 
61.667  58.333  61.667 
194  180  310 
194  180  310 
194  180  310 
194  180  310 
194  180  310 
194  180  310 
194  180  310 
194  180  310 
194  180  310 
194  180  310 
194  180  310 
194  180  310 
194  180  310 
735.67  646  1307.3 
735.67  646  1307.3 
735.67  646  1307.3 
735.67  646  1307.3 
735.67  646  1307.3 
735.67  646  1307.3 
735.67  646  1307.3 
735.67  646  1307.3 
735.67  646  1307.3 
735.67  646  1307.3 
735.67  646  1307.3 
2983  3571.3  6061.3 
2983  3571.3  6061.3 
2983  3571.3  6061.3 
2983  3571.3  6061.3 
2983  3571.3  6061.3 
2983  3571.3  6061.3 
2983  3571.3  6061.3 
2983  3571.3  6061.3 
2983  3571.3  6061.3 
2983  3571.3  6061.3 
2983  3571.3  6061.3 
2983  3571.3  6061.3 
735.67  936  1810.7 
735.67  936  1810.7 
735.67  936  1810.7 
735.67  936  1810.7 
735.67  936  1810.7 
735.67  936  1810.7 
735.67  936  1810.7 
735.67  936  1810.7 
735.67  936  1810.7 
735.67  936  1810.7 
735.67  936  1810.7 
261.33  158.33  319.33 
261.33  158.33  319.33 
261.33  158.33  319.33 
261.33  158.33  319.33 
261.33  158.33  319.33 
261.33  158.33  319.33 
261.33  158.33  319.33 
261.33  158.33  319.33 
261.33  158.33  319.33 
261.33  158.33  319.33 
261.33  158.33  319.33 
775  723.67  996 
775  723.67  996 
775  723.67  996 
775  723.67  996 
775  723.67  996 
775  723.67  996 
775  723.67  996 
775  723.67  996 
775  723.67  996 
775  723.67  996 
775  723.67  996 
467.33  378.67  454.33 
467.33  378.67  454.33 
467.33  378.67  454.33 
467.33  378.67  454.33 
467.33  378.67  454.33 
467.33  378.67  454.33 
467.33  378.67  454.33 
467.33  378.67  454.33 
467.33  378.67  454.33 
467.33  378.67  454.33 
467.33  378.67  454.33 
588.67  446  760.67 
588.67  446  760.67 
588.67  446  760.67 
588.67  446  760.67 
588.67  446  760.67 
588.67  446  760.67 
588.67  446  760.67 
588.67  446  760.67 
588.67  446  760.67 
588.67  446  760.67 
588.67  446  760.67 
1063.7  1241.3  1017.7 
1063.7  1241.3  1017.7 
1063.7  1241.3  1017.7 
1063.7  1241.3  1017.7 
1063.7  1241.3  1017.7 
1063.7  1241.3  1017.7 
1063.7  1241.3  1017.7 
1063.7  1241.3  1017.7 
1063.7  1241.3  1017.7 
1063.7  1241.3  1017.7 
1063.7  1241.3  1017.7 
1175  1252.7  1291.7 
1175  1252.7  1291.7 
1175  1252.7  1291.7 
1175  1252.7  1291.7 
1175  1252.7  1291.7 
1175  1252.7  1291.7 
1175  1252.7  1291.7 
1175  1252.7  1291.7 
1175  1252.7  1291.7 
1175  1252.7  1291.7 
1175  1252.7  1291.7 
526.33  509  611.33 
526.33  509  611.33 
526.33  509  611.33 
526.33  509  611.33 
526.33  509  611.33 
526.33  509  611.33 
526.33  509  611.33 
526.33  509  611.33 
526.33  509  611.33 
526.33  509  611.33 
526.33  509  611.33 
518.67  404.67  427.33 
518.67  404.67  427.33 
518.67  404.67  427.33 
518.67  404.67  427.33 
518.67  404.67  427.33 
518.67  404.67  427.33 
518.67  404.67  427.33 
518.67  404.67  427.33 
518.67  404.67  427.33 
518.67  404.67  427.33 
518.67  404.67  427.33 
3579  3445.3  4275.7 
3579  3445.3  4275.7 
3579  3445.3  4275.7 
3579  3445.3  4275.7 
3579  3445.3  4275.7 
3579  3445.3  4275.7 
3579  3445.3  4275.7 
3579  3445.3  4275.7 
3579  3445.3  4275.7 
3579  3445.3  4275.7 
3579  3445.3  4275.7 
2240.7  2917.7  3995 
2240.7  2917.7  3995 
2240.7  2917.7  3995 
2240.7  2917.7  3995 
2240.7  2917.7  3995 
2240.7  2917.7  3995 
2240.7  2917.7  3995 
2240.7  2917.7  3995 
2240.7  2917.7  3995 
2440.7  3063.3  4625 
2440.7  3063.3  4625 
2440.7  3063.3  4625 
2440.7  3063.3  4625 
2440.7  3063.3  4625 
2440.7  3063.3  4625 
2440.7  3063.3  4625 
2440.7  3063.3  4625 
2440.7  3063.3  4625 
2440.7  3063.3  4625 
2440.7  3063.3  4625 
912.33  999  2083.3 
912.33  999  2083.3 
912.33  999  2083.3 
912.33  999  2083.3 
912.33  999  2083.3 
912.33  999  2083.3 
912.33  999  2083.3 
912.33  999  2083.3 
570  556.33  618.67 
570  556.33  618.67 
570  556.33  618.67 
570  556.33  618.67 
570  556.33  618.67 
570  556.33  618.67 
570  556.33  618.67 
570  556.33  618.67 
570  556.33  618.67 
570  556.33  618.67 
570  556.33  618.67 
171.33  264.33  117 
171.33  264.33  117 
171.33  264.33  117 
171.33  264.33  117 
171.33  264.33  117 
171.33  264.33  117 
171.33  264.33  117 
171.33  264.33  117 
171.33  264.33  117 
171.33  264.33  117 
171.33  264.33  117 
614.33  727.33  744.67 
614.33  727.33  744.67 
614.33  727.33  744.67 
614.33  727.33  744.67 
614.33  727.33  744.67 
614.33  727.33  744.67 
614.33  727.33  744.67 
614.33  727.33  744.67 
614.33  727.33  744.67 
614.33  727.33  744.67 
614.33  727.33  744.67 
608  736.33  787.67 
608  736.33  787.67 
608  736.33  787.67 
608  736.33  787.67 
608  736.33  787.67 
608  736.33  787.67 
608  736.33  787.67 
608  736.33  787.67 
608  736.33  787.67 
608  736.33  787.67 
608  736.33  787.67 
991.67  1234.3  1722 
991.67  1234.3  1722 
991.67  1234.3  1722 
991.67  1234.3  1722 
991.67  1234.3  1722 
991.67  1234.3  1722 
991.67  1234.3  1722 
991.67  1234.3  1722 
991.67  1234.3  1722 
991.67  1234.3  1722 
991.67  1234.3  1722 
201.33  289.33  221.67 
201.33  289.33  221.67 
201.33  289.33  221.67 
201.33  289.33  221.67 
201.33  289.33  221.67 
201.33  289.33  221.67 
201.33  289.33  221.67 
201.33  289.33  221.67 
201.33  289.33  221.67 
201.33  289.33  221.67 
201.33  289.33  221.67 
1392  1534  1132.7 
1392  1534  1132.7 
1392  1534  1132.7 
1392  1534  1132.7 
1392  1534  1132.7 
1392  1534  1132.7 
1392  1534  1132.7 
1392  1534  1132.7 
1392  1534  1132.7 
1392  1534  1132.7 
1392  1534  1132.7 
1392  1534  1132.7 
322.67  393  170.33 
322.67  393  170.33 
322.67  393  170.33 
322.67  393  170.33 
322.67  393  170.33 
322.67  393  170.33 
322.67  393  170.33 
322.67  393  170.33 
322.67  393  170.33 
322.67  393  170.33 
747  884.67  604 
747  884.67  604 
747  884.67  604 
747  884.67  604 
747  884.67  604 
747  884.67  604 
747  884.67  604 
747  884.67  604 
747  884.67  604 
747  884.67  604 
747  884.67  604 
1936  1977  3000 
1936  1977  3000 
1936  1977  3000 
1936  1977  3000 
1936  1977  3000 
1936  1977  3000 
1936  1977  3000 
1936  1977  3000 
1936  1977  3000 
1936  1977  3000 
1936  1977  3000 
741.67  582.67  577.67 
741.67  582.67  577.67 
741.67  582.67  577.67 
741.67  582.67  577.67 
741.67  582.67  577.67 
741.67  582.67  577.67 
741.67  582.67  577.67 
741.67  582.67  577.67 
741.67  582.67  577.67 
741.67  582.67  577.67 
741.67  582.67  577.67 
741.67  582.67  577.67 
479  351.33  372.33 
479  351.33  372.33 
479  351.33  372.33 
479  351.33  372.33 
479  351.33  372.33 
479  351.33  372.33 
479  351.33  372.33 
479  351.33  372.33 
479  351.33  372.33 
479  351.33  372.33 
980.67  799.33  1006 
980.67  799.33  1006 
980.67  799.33  1006 
980.67  799.33  1006 
980.67  799.33  1006 
980.67  799.33  1006 
980.67  799.33  1006 
980.67  799.33  1006 
980.67  799.33  1006 
980.67  799.33  1006 
980.67  799.33  1006 
786  966  1091 
786  966  1091 
786  966  1091 
786  966  1091 
786  966  1091 
786  966  1091 
786  966  1091 
786  966  1091 
786  966  1091 
786  966  1091 
786  966  1091 
1035.7  1269.7  1825.7 
1035.7  1269.7  1825.7 
1035.7  1269.7  1825.7 
1035.7  1269.7  1825.7 
1035.7  1269.7  1825.7 
1035.7  1269.7  1825.7 
1035.7  1269.7  1825.7 
1035.7  1269.7  1825.7 
1035.7  1269.7  1825.7 
1035.7  1269.7  1825.7 
1035.7  1269.7  1825.7 
1171  1265.3  1354.7 
1171  1265.3  1354.7 
1171  1265.3  1354.7 
1171  1265.3  1354.7 
1171  1265.3  1354.7 
1171  1265.3  1354.7 
1171  1265.3  1354.7 
1171  1265.3  1354.7 
1171  1265.3  1354.7 
1171  1265.3  1354.7 
1171  1265.3  1354.7 
814.33  684  670.67 
814.33  684  670.67 
814.33  684  670.67 
814.33  684  670.67 
814.33  684  670.67 
814.33  684  670.67 
814.33  684  670.67 
814.33  684  670.67 
814.33  684  670.67 
814.33  684  670.67 
814.33  684  670.67 
710.67  532.67  819.33 
710.67  532.67  819.33 
710.67  532.67  819.33 
710.67  532.67  819.33 
710.67  532.67  819.33 
710.67  532.67  819.33 
710.67  532.67  819.33 
710.67  532.67  819.33 
710.67  532.67  819.33 
710.67  532.67  819.33 
710.67  532.67  819.33 
925.67  948.33  1097 
925.67  948.33  1097 
925.67  948.33  1097 
925.67  948.33  1097 
925.67  948.33  1097 
925.67  948.33  1097 
925.67  948.33  1097 
925.67  948.33  1097 
925.67  948.33  1097 
925.67  948.33  1097 
925.67  948.33  1097 
350.67  330.33  291.67 
350.67  330.33  291.67 
350.67  330.33  291.67 
350.67  330.33  291.67 
350.67  330.33  291.67 
350.67  330.33  291.67 
350.67  330.33  291.67 
350.67  330.33  291.67 
350.67  330.33  291.67 
350.67  330.33  291.67 
350.67  330.33  291.67 
1277  1220  740.67 
1277  1220  740.67 
1277  1220  740.67 
1277  1220  740.67 
1277  1220  740.67 
1277  1220  740.67 
1277  1220  740.67 
1277  1220  740.67 
1277  1220  740.67 
1277  1220  740.67 
1277  1220  740.67 
1277  1220  740.67 
1277  1220  740.67 
1277  1220  740.67 
1277  1220  740.67 
348.67  428  445.67 
348.67  428  445.67 
348.67  428  445.67 
348.67  428  445.67 
348.67  428  445.67 
348.67  428  445.67 
348.67  428  445.67 
348.67  428  445.67 
348.67  428  445.67 
348.67  428  445.67 
348.67  428  445.67 
471  565  565.33 
471  565  565.33 
471  565  565.33 
471  565  565.33 
471  565  565.33 
471  565  565.33 
471  565  565.33 
471  565  565.33 
471  565  565.33 
471  565  565.33 
471  565  565.33 
1855.3  2489.7  3177.3 
1855.3  2489.7  3177.3 
1855.3  2489.7  3177.3 
1855.3  2489.7  3177.3 
1855.3  2489.7  3177.3 
1855.3  2489.7  3177.3 
1855.3  2489.7  3177.3 
1855.3  2489.7  3177.3 
1855.3  2489.7  3177.3 
1855.3  2489.7  3177.3 
1855.3  2489.7  3177.3 
1855.3  2489.7  3177.3 
904  1008.7  1534.3 
904  1008.7  1534.3 
904  1008.7  1534.3 
904  1008.7  1534.3 
904  1008.7  1534.3 
904  1008.7  1534.3 
904  1008.7  1534.3 
904  1008.7  1534.3 
904  1008.7  1534.3 
904  1008.7  1534.3 
904  1008.7  1534.3 
400  259  355 
400  259  355 
400  259  355 
400  259  355 
400  259  355 
400  259  355 
400  259  355 
400  259  355 
400  259  355 
400  259  355 
400  259  355 
279  221.67  217.67 
279  221.67  217.67 
279  221.67  217.67 
279  221.67  217.67 
279  221.67  217.67 
279  221.67  217.67 
279  221.67  217.67 
279  221.67  217.67 
279  221.67  217.67 
279  221.67  217.67 
279  221.67  217.67 
673.67  635.33  650.67 
673.67  635.33  650.67 
673.67  635.33  650.67 
673.67  635.33  650.67 
673.67  635.33  650.67 
673.67  635.33  650.67 
673.67  635.33  650.67 
673.67  635.33  650.67 
673.67  635.33  650.67 
673.67  635.33  650.67 
673.67  635.33  650.67 
2187.3  2724  3971 
2187.3  2724  3971 
2187.3  2724  3971 
2187.3  2724  3971 
2187.3  2724  3971 
2187.3  2724  3971 
2187.3  2724  3971 
2187.3  2724  3971 
2187.3  2724  3971 
2187.3  2724  3971 
2187.3  2724  3971 
2187.3  2724  3971 
1050.3  1557.7  1699.7 
1050.3  1557.7  1699.7 
1050.3  1557.7  1699.7 
1050.3  1557.7  1699.7 
1050.3  1557.7  1699.7 
1050.3  1557.7  1699.7 
1050.3  1557.7  1699.7 
1050.3  1557.7  1699.7 
1050.3  1557.7  1699.7 
1050.3  1557.7  1699.7 
984.67  994.33  1028 
984.67  994.33  1028 
984.67  994.33  1028 
984.67  994.33  1028 
984.67  994.33  1028 
984.67  994.33  1028 
984.67  994.33  1028 
984.67  994.33  1028 
984.67  994.33  1028 
984.67  994.33  1028 
984.67  994.33  1028 
877.67  713  938.67 
877.67  713  938.67 
877.67  713  938.67 
877.67  713  938.67 
877.67  713  938.67 
877.67  713  938.67 
877.67  713  938.67 
877.67  713  938.67 
877.67  713  938.67 
877.67  713  938.67 
877.67  713  938.67 
434  510  442.33 
434  510  442.33 
434  510  442.33 
434  510  442.33 
434  510  442.33 
434  510  442.33 
434  510  442.33 
434  510  442.33 
434  510  442.33 
434  510  442.33 
434  510  442.33 
434  510  442.33 
631.33  691.67  759.67 
631.33  691.67  759.67 
631.33  691.67  759.67 
631.33  691.67  759.67 
631.33  691.67  759.67 
631.33  691.67  759.67 
631.33  691.67  759.67 
631.33  691.67  759.67 
631.33  691.67  759.67 
631.33  691.67  759.67 
631.33  691.67  759.67 
626.67  708.33  990 
626.67  708.33  990 
626.67  708.33  990 
626.67  708.33  990 
626.67  708.33  990 
626.67  708.33  990 
626.67  708.33  990 
626.67  708.33  990 
626.67  708.33  990 
626.67  708.33  990 
626.67  708.33  990 
623.33  488.67  461.33 
623.33  488.67  461.33 
623.33  488.67  461.33 
623.33  488.67  461.33 
623.33  488.67  461.33 
623.33  488.67  461.33 
623.33  488.67  461.33 
623.33  488.67  461.33 
623.33  488.67  461.33 
623.33  488.67  461.33 
114.67  126.67  138 
114.67  126.67  138 
114.67  126.67  138 
114.67  126.67  138 
114.67  126.67  138 
114.67  126.67  138 
114.67  126.67  138 
114.67  126.67  138 
114.67  126.67  138 
114.67  126.67  138 
114.67  126.67  138 
790.67  874  1072 
790.67  874  1072 
790.67  874  1072 
790.67  874  1072 
790.67  874  1072 
790.67  874  1072 
790.67  874  1072 
790.67  874  1072 
790.67  874  1072 
790.67  874  1072 
790.67  874  1072 
960  1215.7  2079.3 
960  1215.7  2079.3 
960  1215.7  2079.3 
960  1215.7  2079.3 
960  1215.7  2079.3 
960  1215.7  2079.3 
960  1215.7  2079.3 
960  1215.7  2079.3 
960  1215.7  2079.3 
960  1215.7  2079.3 
960  1215.7  2079.3 
1232.7  1348.3  2267.7 
1232.7  1348.3  2267.7 
1232.7  1348.3  2267.7 
1232.7  1348.3  2267.7 
1232.7  1348.3  2267.7 
1232.7  1348.3  2267.7 
1232.7  1348.3  2267.7 
1232.7  1348.3  2267.7 
1232.7  1348.3  2267.7 
1232.7  1348.3  2267.7 
1232.7  1348.3  2267.7 
1232.7  1348.3  2267.7 
1232.7  1348.3  2267.7 
1232.7  1348.3  2267.7 
1232.7  1348.3  2267.7 
739.67  708.67  824.67 
739.67  708.67  824.67 
739.67  708.67  824.67 
739.67  708.67  824.67 
739.67  708.67  824.67 
739.67  708.67  824.67 
739.67  708.67  824.67 
739.67  708.67  824.67 
479.67  443  310 
479.67  443  310 
479.67  443  310 
479.67  443  310 
479.67  443  310 
479.67  443  310 
479.67  443  310 
479.67  443  310 
479.67  443  310 
1283  1376.3  1945.7 
1283  1376.3  1945.7 
1283  1376.3  1945.7 
1283  1376.3  1945.7 
1283  1376.3  1945.7 
1283  1376.3  1945.7 
1283  1376.3  1945.7 
1283  1376.3  1945.7 
1283  1376.3  1945.7 
1283  1376.3  1945.7 
1283  1376.3  1945.7 
693  529.67  843 
693  529.67  843 
693  529.67  843 
693  529.67  843 
693  529.67  843 
693  529.67  843 
693  529.67  843 
693  529.67  843 
693  529.67  843 
693  529.67  843 
693  529.67  843 
623  287  461.67 
623  287  461.67 
623  287  461.67 
623  287  461.67 
623  287  461.67 
623  287  461.67 
623  287  461.67 
623  287  461.67 
623  287  461.67 
623  287  461.67 
623  287  461.67 
594.33  505.67  769.33 
594.33  505.67  769.33 
594.33  505.67  769.33 
594.33  505.67  769.33 
594.33  505.67  769.33 
594.33  505.67  769.33 
594.33  505.67  769.33 
594.33  505.67  769.33 
594.33  505.67  769.33 
594.33  505.67  769.33 
594.33  505.67  769.33 
858.33  630.67  1211 
858.33  630.67  1211 
858.33  630.67  1211 
858.33  630.67  1211 
858.33  630.67  1211 
858.33  630.67  1211 
858.33  630.67  1211 
858.33  630.67  1211 
858.33  630.67  1211 
858.33  630.67  1211 
858.33  630.67  1211 
1058.3  1128.3  1458.3 
1058.3  1128.3  1458.3 
1058.3  1128.3  1458.3 
1058.3  1128.3  1458.3 
1058.3  1128.3  1458.3 
1058.3  1128.3  1458.3 
1058.3  1128.3  1458.3 
1058.3  1128.3  1458.3 
1058.3  1128.3  1458.3 
1058.3  1128.3  1458.3 
1058.3  1128.3  1458.3 
1041  1323.3  1065.3 
1041  1323.3  1065.3 
1041  1323.3  1065.3 
1041  1323.3  1065.3 
1041  1323.3  1065.3 
1041  1323.3  1065.3 
1041  1323.3  1065.3 
1041  1323.3  1065.3 
1041  1323.3  1065.3 
1041  1323.3  1065.3 
1041  1323.3  1065.3 
1230  1243  1824.3 
1230  1243  1824.3 
1230  1243  1824.3 
1230  1243  1824.3 
1230  1243  1824.3 
1230  1243  1824.3 
1230  1243  1824.3 
1230  1243  1824.3 
1230  1243  1824.3 
1230  1243  1824.3 
1150  1337  1613 
1150  1337  1613 
1150  1337  1613 
1150  1337  1613 
1150  1337  1613 
1150  1337  1613 
1150  1337  1613 
1150  1337  1613 
1150  1337  1613 
1150  1337  1613 
1150  1337  1613 
419.33  512  547 
419.33  512  547 
419.33  512  547 
419.33  512  547 
419.33  512  547 
419.33  512  547 
419.33  512  547 
419.33  512  547 
419.33  512  547 
419.33  512  547 
419.33  512  547 
571.67  514  468.33 
571.67  514  468.33 
571.67  514  468.33 
571.67  514  468.33 
571.67  514  468.33 
571.67  514  468.33 
571.67  514  468.33 
571.67  514  468.33 
571.67  514  468.33 
571.67  514  468.33 
571.67  514  468.33 
216.33  207  205 
216.33  207  205 
216.33  207  205 
216.33  207  205 
216.33  207  205 
216.33  207  205 
216.33  207  205 
216.33  207  205 
216.33  207  205 
216.33  207  205 
216.33  207  205 
324.33  269  320 
324.33  269  320 
324.33  269  320 
324.33  269  320 
324.33  269  320 
324.33  269  320 
324.33  269  320 
324.33  269  320 
324.33  269  320 
324.33  269  320 
324.33  269  320 
488.33  343.33  488.67 
488.33  343.33  488.67 
488.33  343.33  488.67 
488.33  343.33  488.67 
488.33  343.33  488.67 
488.33  343.33  488.67 
488.33  343.33  488.67 
488.33  343.33  488.67 
488.33  343.33  488.67 
488.33  343.33  488.67 
488.33  343.33  488.67 
1214.7  1239.7  1188.3 
1214.7  1239.7  1188.3 
1214.7  1239.7  1188.3 
1214.7  1239.7  1188.3 
1214.7  1239.7  1188.3 
1214.7  1239.7  1188.3 
1214.7  1239.7  1188.3 
1214.7  1239.7  1188.3 
1214.7  1239.7  1188.3 
1214.7  1239.7  1188.3 
1214.7  1239.7  1188.3 
1214.7  1239.7  1188.3 
1214.7  1239.7  1188.3 
1214.7  1239.7  1188.3 
3084.7  4344.3  5123 
3084.7  4344.3  5123 
3084.7  4344.3  5123 
3084.7  4344.3  5123 
3084.7  4344.3  5123 
3084.7  4344.3  5123 
3084.7  4344.3  5123 
3084.7  4344.3  5123 
3084.7  4344.3  5123 
3084.7  4344.3  5123 
3084.7  4344.3  5123 
3084.7  4344.3  5123 
1038.7  1388  2085 
1038.7  1388  2085 
1038.7  1388  2085 
1038.7  1388  2085 
1038.7  1388  2085 
1038.7  1388  2085 
1038.7  1388  2085 
1038.7  1388  2085 
1038.7  1388  2085 
1038.7  1388  2085 
1038.7  1388  2085 
1187.3  1095.3  1669.7 
1187.3  1095.3  1669.7 
1187.3  1095.3  1669.7 
1187.3  1095.3  1669.7 
1187.3  1095.3  1669.7 
1187.3  1095.3  1669.7 
1187.3  1095.3  1669.7 
1187.3  1095.3  1669.7 
1187.3  1095.3  1669.7 
1187.3  1095.3  1669.7 
1187.3  1095.3  1669.7 
551.33  323.67  390 
551.33  323.67  390 
551.33  323.67  390 
551.33  323.67  390 
551.33  323.67  390 
551.33  323.67  390 
551.33  323.67  390 
551.33  323.67  390 
551.33  323.67  390 
551.33  323.67  390 
551.33  323.67  390 
702  528  412 
702  528  412 
702  528  412 
702  528  412 
702  528  412 
702  528  412 
702  528  412 
702  528  412 
702  528  412 
702  528  412 
1066.3  1265.3  1359.7 
1066.3  1265.3  1359.7 
1066.3  1265.3  1359.7 
1066.3  1265.3  1359.7 
1066.3  1265.3  1359.7 
1066.3  1265.3  1359.7 
1066.3  1265.3  1359.7 
1066.3  1265.3  1359.7 
1066.3  1265.3  1359.7 
1066.3  1265.3  1359.7 
1066.3  1265.3  1359.7 
1004  1021  1309 
1004  1021  1309 
1004  1021  1309 
1004  1021  1309 
1004  1021  1309 
1004  1021  1309 
1004  1021  1309 
1004  1021  1309 
1004  1021  1309 
1004  1021  1309 
271.33  166  190 
271.33  166  190 
271.33  166  190 
271.33  166  190 
271.33  166  190 
271.33  166  190 
271.33  166  190 
271.33  166  190 
271.33  166  190 
271.33  166  190 
271.33  166  190 
253.67  238.33  300.33 
253.67  238.33  300.33 
253.67  238.33  300.33 
253.67  238.33  300.33 
253.67  238.33  300.33 
253.67  238.33  300.33 
253.67  238.33  300.33 
253.67  238.33  300.33 
253.67  238.33  300.33 
253.67  238.33  300.33 
253.67  238.33  300.33 
959.67  902.67  1420.7 
959.67  902.67  1420.7 
959.67  902.67  1420.7 
959.67  902.67  1420.7 
959.67  902.67  1420.7 
959.67  902.67  1420.7 
959.67  902.67  1420.7 
959.67  902.67  1420.7 
959.67  902.67  1420.7 
959.67  902.67  1420.7 
959.67  902.67  1420.7 
991.33  551.33  1248 
991.33  551.33  1248 
991.33  551.33  1248 
991.33  551.33  1248 
991.33  551.33  1248 
991.33  551.33  1248 
991.33  551.33  1248 
991.33  551.33  1248 
991.33  551.33  1248 
991.33  551.33  1248 
991.33  551.33  1248 
483.67  341.67  425.33 
483.67  341.67  425.33 
483.67  341.67  425.33 
483.67  341.67  425.33 
483.67  341.67  425.33 
483.67  341.67  425.33 
483.67  341.67  425.33 
483.67  341.67  425.33 
483.67  341.67  425.33 
483.67  341.67  425.33 
1009.7  1268  1229 
1009.7  1268  1229 
1009.7  1268  1229 
1009.7  1268  1229 
1009.7  1268  1229 
1009.7  1268  1229 
1009.7  1268  1229 
1009.7  1268  1229 
1009.7  1268  1229 
1009.7  1268  1229 
1009.7  1268  1229 
380.33  518.67  460.67 
380.33  518.67  460.67 
380.33  518.67  460.67 
380.33  518.67  460.67 
380.33  518.67  460.67 
380.33  518.67  460.67 
380.33  518.67  460.67 
380.33  518.67  460.67 
380.33  518.67  460.67 
380.33  518.67  460.67 
380.33  518.67  460.67 
380.33  518.67  460.67 
198  187.67  153.33 
198  187.67  153.33 
198  187.67  153.33 
198  187.67  153.33 
198  187.67  153.33 
198  187.67  153.33 
198  187.67  153.33 
198  187.67  153.33 
198  187.67  153.33 
198  187.67  153.33 
198  187.67  153.33 
1240.7  1305.7  1556 
1240.7  1305.7  1556 
1240.7  1305.7  1556 
1240.7  1305.7  1556 
1240.7  1305.7  1556 
1240.7  1305.7  1556 
1240.7  1305.7  1556 
1240.7  1305.7  1556 
1240.7  1305.7  1556 
1240.7  1305.7  1556 
1240.7  1305.7  1556 
607.33  607.67  706 
607.33  607.67  706 
607.33  607.67  706 
607.33  607.67  706 
607.33  607.67  706 
607.33  607.67  706 
607.33  607.67  706 
607.33  607.67  706 
607.33  607.67  706 
607.33  607.67  706 
607.33  607.67  706 
607.33  607.67  706 
947  1034.3  1256 
947  1034.3  1256 
947  1034.3  1256 
947  1034.3  1256 
947  1034.3  1256 
947  1034.3  1256 
947  1034.3  1256 
947  1034.3  1256 
947  1034.3  1256 
947  1034.3  1256 
947  1034.3  1256 
983.33  675  1069.7 
983.33  675  1069.7 
983.33  675  1069.7 
983.33  675  1069.7 
983.33  675  1069.7 
983.33  675  1069.7 
983.33  675  1069.7 
983.33  675  1069.7 
983.33  675  1069.7 
983.33  675  1069.7 
983.33  675  1069.7 
561  500  700 
561  500  700 
561  500  700 
561  500  700 
561  500  700 
561  500  700 
561  500  700 
561  500  700 
561  500  700 
561  500  700 
561  500  700 
251  210.67  192 
251  210.67  192 
251  210.67  192 
251  210.67  192 
251  210.67  192 
251  210.67  192 
251  210.67  192 
251  210.67  192 
251  210.67  192 
251  210.67  192 
251  210.67  192 
431  255.67  350 
431  255.67  350 
431  255.67  350 
431  255.67  350 
431  255.67  350 
431  255.67  350 
431  255.67  350 
431  255.67  350 
431  255.67  350 
431  255.67  350 
1235.3  1111.3  2196.3 
1235.3  1111.3  2196.3 
1235.3  1111.3  2196.3 
1235.3  1111.3  2196.3 
1235.3  1111.3  2196.3 
1235.3  1111.3  2196.3 
1235.3  1111.3  2196.3 
1235.3  1111.3  2196.3 
1235.3  1111.3  2196.3 
1235.3  1111.3  2196.3 
1235.3  1111.3  2196.3 
648.33  835.67  1221 
648.33  835.67  1221 
648.33  835.67  1221 
648.33  835.67  1221 
648.33  835.67  1221 
648.33  835.67  1221 
648.33  835.67  1221 
648.33  835.67  1221 
648.33  835.67  1221 
648.33  835.67  1221 
648.33  835.67  1221 
203.67  242  262.33 
203.67  242  262.33 
203.67  242  262.33 
203.67  242  262.33 
203.67  242  262.33 
203.67  242  262.33 
203.67  242  262.33 
203.67  242  262.33 
203.67  242  262.33 
203.67  242  262.33 
203.67  242  262.33 
791.33  798.33  703.33 
791.33  798.33  703.33 
791.33  798.33  703.33 
791.33  798.33  703.33 
791.33  798.33  703.33 
791.33  798.33  703.33 
791.33  798.33  703.33 
791.33  798.33  703.33 
791.33  798.33  703.33 
791.33  798.33  703.33 
791.33  798.33  703.33 
860  964  1272.3 
860  964  1272.3 
860  964  1272.3 
860  964  1272.3 
860  964  1272.3 
860  964  1272.3 
860  964  1272.3 
860  964  1272.3 
860  964  1272.3 
860  964  1272.3 
495.67  560.33  400.67 
495.67  560.33  400.67 
495.67  560.33  400.67 
495.67  560.33  400.67 
495.67  560.33  400.67 
495.67  560.33  400.67 
495.67  560.33  400.67 
495.67  560.33  400.67 
495.67  560.33  400.67 
495.67  560.33  400.67 
495.67  560.33  400.67 
495.67  560.33  400.67 
495.67  560.33  400.67 
495.67  560.33  400.67 
495.67  560.33  400.67 
495.67  560.33  400.67 
495.67  560.33  400.67 
495.67  560.33  400.67 
495.67  560.33  400.67 
495.67  560.33  400.67 
495.67  560.33  400.67 
495.67  560.33  400.67 
495.67  560.33  400.67 
495.67  560.33  400.67 
495.67  560.33  400.67 
495.67  560.33  400.67 
495.67  560.33  400.67 
609  757  1579 
609  757  1579 
609  757  1579 
609  757  1579 
609  757  1579 
609  757  1579 
609  757  1579 
683  676.33  805 
683  676.33  805 
683  676.33  805 
683  676.33  805 
683  676.33  805 
683  676.33  805 
683  676.33  805 
683  676.33  805 
683  676.33  805 
683  676.33  805 
683  676.33  805 
348  394  310 
348  394  310 
348  394  310 
348  394  310 
348  394  310 
348  394  310 
348  394  310 
348  394  310 
348  394  310 
348  394  310 
348  394  310 
318  249  234 
318  249  234 
318  249  234 
318  249  234 
318  249  234 
318  249  234 
318  249  234 
318  249  234 
318  249  234 
318  249  234 
318  249  234 
736  824.67  792 
736  824.67  792 
736  824.67  792 
736  824.67  792 
736  824.67  792 
736  824.67  792 
736  824.67  792 
736  824.67  792 
736  824.67  792 
736  824.67  792 
736  824.67  792 
1220.3  1346.7  1240.3 
1220.3  1346.7  1240.3 
1220.3  1346.7  1240.3 
1220.3  1346.7  1240.3 
1220.3  1346.7  1240.3 
1220.3  1346.7  1240.3 
1220.3  1346.7  1240.3 
1220.3  1346.7  1240.3 
1220.3  1346.7  1240.3 
1220.3  1346.7  1240.3 
1220.3  1346.7  1240.3 
1220.3  1346.7  1240.3 
1059.3  1172  1196.7 
1059.3  1172  1196.7 
1059.3  1172  1196.7 
1059.3  1172  1196.7 
1059.3  1172  1196.7 
1059.3  1172  1196.7 
1059.3  1172  1196.7 
1059.3  1172  1196.7 
1059.3  1172  1196.7 
1059.3  1172  1196.7 
1059.3  1172  1196.7 
503.33  592.33  456.33 
503.33  592.33  456.33 
503.33  592.33  456.33 
503.33  592.33  456.33 
503.33  592.33  456.33 
503.33  592.33  456.33 
503.33  592.33  456.33 
503.33  592.33  456.33 
503.33  592.33  456.33 
503.33  592.33  456.33 
503.33  592.33  456.33 
785  691.33  972.33 
785  691.33  972.33 
785  691.33  972.33 
785  691.33  972.33 
785  691.33  972.33 
785  691.33  972.33 
785  691.33  972.33 
785  691.33  972.33 
785  691.33  972.33 
785  691.33  972.33 
785  691.33  972.33 
785  691.33  972.33 
717  766.33  982 
717  766.33  982 
717  766.33  982 
717  766.33  982 
717  766.33  982 
717  766.33  982 
717  766.33  982 
717  766.33  982 
717  766.33  982 
268  186.33  209 
268  186.33  209 
268  186.33  209 
268  186.33  209 
268  186.33  209 
268  186.33  209 
268  186.33  209 
268  186.33  209 
268  186.33  209 
268  186.33  209 
268  186.33  209 
307.67  449.33  345.67 
307.67  449.33  345.67 
307.67  449.33  345.67 
307.67  449.33  345.67 
307.67  449.33  345.67 
307.67  449.33  345.67 
307.67  449.33  345.67 
307.67  449.33  345.67 
307.67  449.33  345.67 
307.67  449.33  345.67 
307.67  449.33  345.67 
474.33  383.33  408 
474.33  383.33  408 
474.33  383.33  408 
474.33  383.33  408 
474.33  383.33  408 
474.33  383.33  408 
474.33  383.33  408 
474.33  383.33  408 
474.33  383.33  408 
474.33  383.33  408 
709.33  434.33  572.33 
709.33  434.33  572.33 
709.33  434.33  572.33 
709.33  434.33  572.33 
709.33  434.33  572.33 
709.33  434.33  572.33 
709.33  434.33  572.33 
709.33  434.33  572.33 
709.33  434.33  572.33 
709.33  434.33  572.33 
709.33  434.33  572.33 
709.33  434.33  572.33 
532.33  389.67  525.67 
532.33  389.67  525.67 
532.33  389.67  525.67 
532.33  389.67  525.67 
532.33  389.67  525.67 
532.33  389.67  525.67 
532.33  389.67  525.67 
532.33  389.67  525.67 
532.33  389.67  525.67 
532.33  389.67  525.67 
532.33  389.67  525.67 
364  399.67  334 
364  399.67  334 
364  399.67  334 
364  399.67  334 
364  399.67  334 
364  399.67  334 
364  399.67  334 
364  399.67  334 
364  399.67  334 
364  399.67  334 
364  399.67  334 
191.67  207  151.33 
191.67  207  151.33 
191.67  207  151.33 
191.67  207  151.33 
191.67  207  151.33 
191.67  207  151.33 
191.67  207  151.33 
191.67  207  151.33 
191.67  207  151.33 
191.67  207  151.33 
191.67  207  151.33 
198  158.33  161.33 
198  158.33  161.33 
198  158.33  161.33 
198  158.33  161.33 
198  158.33  161.33 
198  158.33  161.33 
198  158.33  161.33 
198  158.33  161.33 
198  158.33  161.33 
198  158.33  161.33 
198  158.33  161.33 
198  158.33  161.33 
121.33  105  100.67 
121.33  105  100.67 
121.33  105  100.67 
121.33  105  100.67 
121.33  105  100.67 
121.33  105  100.67 
121.33  105  100.67 
121.33  105  100.67 
121.33  105  100.67 
121.33  105  100.67 
121.33  105  100.67 
7354  8930.3  7661.3 
7354  8930.3  7661.3 
7354  8930.3  7661.3 
7354  8930.3  7661.3 
7354  8930.3  7661.3 
7354  8930.3  7661.3 
7354  8930.3  7661.3 
7354  8930.3  7661.3 
7354  8930.3  7661.3 
7354  8930.3  7661.3 
7354  8930.3  7661.3 
3990.7  4561.3  4349 
3990.7  4561.3  4349 
3990.7  4561.3  4349 
3990.7  4561.3  4349 
3990.7  4561.3  4349 
3990.7  4561.3  4349 
3990.7  4561.3  4349 
3990.7  4561.3  4349 
3990.7  4561.3  4349 
3990.7  4561.3  4349 
3990.7  4561.3  4349 
3990.7  4561.3  4349 
2135  2431  2674 
2135  2431  2674 
2135  2431  2674 
2135  2431  2674 
2135  2431  2674 
2135  2431  2674 
2135  2431  2674 
2135  2431  2674 
2135  2431  2674 
2135  2431  2674 
2135  2431  2674 
464.33  581  687.33 
464.33  581  687.33 
464.33  581  687.33 
464.33  581  687.33 
464.33  581  687.33 
464.33  581  687.33 
464.33  581  687.33 
464.33  581  687.33 
464.33  581  687.33 
464.33  581  687.33 
464.33  581  687.33 
3069.7  3068  8554.3 
3069.7  3068  8554.3 
3069.7  3068  8554.3 
3069.7  3068  8554.3 
3069.7  3068  8554.3 
3069.7  3068  8554.3 
3069.7  3068  8554.3 
3069.7  3068  8554.3 
3069.7  3068  8554.3 
3069.7  3068  8554.3 
3069.7  3068  8554.3 
4321.7  4923  6267.3 
4321.7  4923  6267.3 
4321.7  4923  6267.3 
4321.7  4923  6267.3 
4321.7  4923  6267.3 
4321.7  4923  6267.3 
4321.7  4923  6267.3 
4321.7  4923  6267.3 
4321.7  4923  6267.3 
4321.7  4923  6267.3 
841  774  776.67 
841  774  776.67 
841  774  776.67 
841  774  776.67 
841  774  776.67 
841  774  776.67 
841  774  776.67 
841  774  776.67 
841  774  776.67 
841  774  776.67 
841  774  776.67 
841  774  776.67 
841  774  776.67 
841  774  776.67 
841  774  776.67 
841  774  776.67 
683.67  575  871 
683.67  575  871 
683.67  575  871 
683.67  575  871 
683.67  575  871 
683.67  575  871 
683.67  575  871 
683.67  575  871 
683.67  575  871 
683.67  575  871 
376.67  391.33  488 
376.67  391.33  488 
376.67  391.33  488 
376.67  391.33  488 
376.67  391.33  488 
376.67  391.33  488 
376.67  391.33  488 
376.67  391.33  488 
376.67  391.33  488 
376.67  391.33  488 
376.67  391.33  488 
95.333  80.333  73 
95.333  80.333  73 
95.333  80.333  73 
95.333  80.333  73 
95.333  80.333  73 
95.333  80.333  73 
95.333  80.333  73 
95.333  80.333  73 
95.333  80.333  73 
95.333  80.333  73 
191  135.67  182.67 
191  135.67  182.67 
191  135.67  182.67 
191  135.67  182.67 
191  135.67  182.67 
191  135.67  182.67 
191  135.67  182.67 
191  135.67  182.67 
191  135.67  182.67 
191  135.67  182.67 
191  135.67  182.67 
191  135.67  182.67 
191  135.67  182.67 
191  135.67  182.67 
209.67  305.67  364.33 
209.67  305.67  364.33 
209.67  305.67  364.33 
209.67  305.67  364.33 
209.67  305.67  364.33 
209.67  305.67  364.33 
209.67  305.67  364.33 
209.67  305.67  364.33 
209.67  305.67  364.33 
209.67  305.67  364.33 
209.67  305.67  364.33 
373.33  324.67  373.67 
373.33  324.67  373.67 
373.33  324.67  373.67 
373.33  324.67  373.67 
373.33  324.67  373.67 
373.33  324.67  373.67 
373.33  324.67  373.67 
373.33  324.67  373.67 
373.33  324.67  373.67 
373.33  324.67  373.67 
373.33  324.67  373.67 
373.33  324.67  373.67 
956  343.67  302.67 
956  343.67  302.67 
956  343.67  302.67 
956  343.67  302.67 
956  343.67  302.67 
956  343.67  302.67 
956  343.67  302.67 
956  343.67  302.67 
956  343.67  302.67 
956  343.67  302.67 
956  343.67  302.67 
405.67  343  389.67 
405.67  343  389.67 
405.67  343  389.67 
405.67  343  389.67 
405.67  343  389.67 
405.67  343  389.67 
405.67  343  389.67 
405.67  343  389.67 
405.67  343  389.67 
405.67  343  389.67 
349.33  270  319.67 
349.33  270  319.67 
349.33  270  319.67 
349.33  270  319.67 
349.33  270  319.67 
349.33  270  319.67 
349.33  270  319.67 
349.33  270  319.67 
349.33  270  319.67 
349.33  270  319.67 
349.33  270  319.67 
432  410.67  395.67 
432  410.67  395.67 
432  410.67  395.67 
432  410.67  395.67 
432  410.67  395.67 
432  410.67  395.67 
432  410.67  395.67 
432  410.67  395.67 
432  410.67  395.67 
432  410.67  395.67 
432  410.67  395.67 
289.33  396.33  230.67 
289.33  396.33  230.67 
289.33  396.33  230.67 
289.33  396.33  230.67 
289.33  396.33  230.67 
289.33  396.33  230.67 
289.33  396.33  230.67 
289.33  396.33  230.67 
289.33  396.33  230.67 
289.33  396.33  230.67 
478  441  243.67 
478  441  243.67 
478  441  243.67 
478  441  243.67 
478  441  243.67 
478  441  243.67 
478  441  243.67 
478  441  243.67 
478  441  243.67 
478  441  243.67 
478  441  243.67 
681.67  683.67  412 
681.67  683.67  412 
681.67  683.67  412 
681.67  683.67  412 
681.67  683.67  412 
681.67  683.67  412 
681.67  683.67  412 
681.67  683.67  412 
681.67  683.67  412 
681.67  683.67  412 
681.67  683.67  412 
574  648  647 
574  648  647 
574  648  647 
574  648  647 
574  648  647 
574  648  647 
574  648  647 
574  648  647 
574  648  647 
574  648  647 
574  648  647 
1286.3  1543  1463.3 
1286.3  1543  1463.3 
1286.3  1543  1463.3 
1286.3  1543  1463.3 
1286.3  1543  1463.3 
1286.3  1543  1463.3 
1286.3  1543  1463.3 
1286.3  1543  1463.3 
1286.3  1543  1463.3 
1286.3  1543  1463.3 
1286.3  1543  1463.3 
223  302.33  226 
223  302.33  226 
223  302.33  226 
223  302.33  226 
223  302.33  226 
223  302.33  226 
223  302.33  226 
223  302.33  226 
223  302.33  226 
223  302.33  226 
223  302.33  226 
412.67  403  449.67 
412.67  403  449.67 
412.67  403  449.67 
412.67  403  449.67 
412.67  403  449.67 
412.67  403  449.67 
412.67  403  449.67 
412.67  403  449.67 
412.67  403  449.67 
412.67  403  449.67 
412.67  403  449.67 
462.67  266  411.33 
462.67  266  411.33 
462.67  266  411.33 
462.67  266  411.33 
462.67  266  411.33 
462.67  266  411.33 
462.67  266  411.33 
462.67  266  411.33 
462.67  266  411.33 
462.67  266  411.33 
462.67  266  411.33 
546.67  456.67  537 
546.67  456.67  537 
546.67  456.67  537 
546.67  456.67  537 
546.67  456.67  537 
546.67  456.67  537 
546.67  456.67  537 
546.67  456.67  537 
546.67  456.67  537 
546.67  456.67  537 
546.67  456.67  537 
489  436  354.33 
489  436  354.33 
489  436  354.33 
489  436  354.33 
489  436  354.33 
489  436  354.33 
489  436  354.33 
489  436  354.33 
489  436  354.33 
489  436  354.33 
522  754.67  455.67 
522  754.67  455.67 
522  754.67  455.67 
522  754.67  455.67 
522  754.67  455.67 
522  754.67  455.67 
522  754.67  455.67 
522  754.67  455.67 
522  754.67  455.67 
522  754.67  455.67 
522  754.67  455.67 
309.33  342.33  314 
309.33  342.33  314 
309.33  342.33  314 
309.33  342.33  314 
309.33  342.33  314 
309.33  342.33  314 
309.33  342.33  314 
309.33  342.33  314 
309.33  342.33  314 
309.33  342.33  314 
309.33  342.33  314 
184.33  206  104 
184.33  206  104 
184.33  206  104 
184.33  206  104 
184.33  206  104 
184.33  206  104 
184.33  206  104 
184.33  206  104 
184.33  206  104 
184.33  206  104 
184.33  206  104 
348  208.33  234.67 
348  208.33  234.67 
348  208.33  234.67 
348  208.33  234.67 
348  208.33  234.67 
348  208.33  234.67 
348  208.33  234.67 
348  208.33  234.67 
348  208.33  234.67 
348  208.33  234.67 
348  208.33  234.67 
502.33  490.33  450.67 
502.33  490.33  450.67 
502.33  490.33  450.67 
502.33  490.33  450.67 
502.33  490.33  450.67 
502.33  490.33  450.67 
502.33  490.33  450.67 
502.33  490.33  450.67 
502.33  490.33  450.67 
502.33  490.33  450.67 
502.33  490.33  450.67 
696.67  497.67  270 
696.67  497.67  270 
696.67  497.67  270 
696.67  497.67  270 
696.67  497.67  270 
696.67  497.67  270 
696.67  497.67  270 
696.67  497.67  270 
696.67  497.67  270 
696.67  497.67  270 
696.67  497.67  270 
260.67  277.33  250.33 
260.67  277.33  250.33 
260.67  277.33  250.33 
260.67  277.33  250.33 
260.67  277.33  250.33 
260.67  277.33  250.33 
260.67  277.33  250.33 
260.67  277.33  250.33 
260.67  277.33  250.33 
260.67  277.33  250.33 
260.67  277.33  250.33 
745.67  936.33  572.33 
745.67  936.33  572.33 
745.67  936.33  572.33 
745.67  936.33  572.33 
745.67  936.33  572.33 
745.67  936.33  572.33 
745.67  936.33  572.33 
745.67  936.33  572.33 
745.67  936.33  572.33 
745.67  936.33  572.33 
745.67  936.33  572.33 
441  307.67  385 
441  307.67  385 
441  307.67  385 
441  307.67  385 
441  307.67  385 
441  307.67  385 
441  307.67  385 
441  307.67  385 
441  307.67  385 
441  307.67  385 
441  307.67  385 
995.67  988  1646.3 
995.67  988  1646.3 
995.67  988  1646.3 
995.67  988  1646.3 
995.67  988  1646.3 
995.67  988  1646.3 
995.67  988  1646.3 
995.67  988  1646.3 
995.67  988  1646.3 
995.67  988  1646.3 
995.67  988  1646.3 
528.67  515  723.33 
528.67  515  723.33 
528.67  515  723.33 
528.67  515  723.33 
528.67  515  723.33 
528.67  515  723.33 
528.67  515  723.33 
528.67  515  723.33 
528.67  515  723.33 
528.67  515  723.33 
528.67  515  723.33 
358  287  294.67 
358  287  294.67 
358  287  294.67 
358  287  294.67 
358  287  294.67 
358  287  294.67 
358  287  294.67 
358  287  294.67 
358  287  294.67 
358  287  294.67 
358  287  294.67 
894.67  597.67  742.33 
894.67  597.67  742.33 
894.67  597.67  742.33 
894.67  597.67  742.33 
894.67  597.67  742.33 
894.67  597.67  742.33 
894.67  597.67  742.33 
894.67  597.67  742.33 
894.67  597.67  742.33 
894.67  597.67  742.33 
894.67  597.67  742.33 
280.67  266.33  379.33 
280.67  266.33  379.33 
280.67  266.33  379.33 
280.67  266.33  379.33 
280.67  266.33  379.33 
280.67  266.33  379.33 
280.67  266.33  379.33 
280.67  266.33  379.33 
280.67  266.33  379.33 
280.67  266.33  379.33 
280.67  266.33  379.33 
559  462.33  718.67 
559  462.33  718.67 
559  462.33  718.67 
559  462.33  718.67 
559  462.33  718.67 
559  462.33  718.67 
559  462.33  718.67 
559  462.33  718.67 
559  462.33  718.67 
559  462.33  718.67 
559  462.33  718.67 
577.67  399  458.33 
577.67  399  458.33 
577.67  399  458.33 
577.67  399  458.33 
577.67  399  458.33 
577.67  399  458.33 
577.67  399  458.33 
577.67  399  458.33 
577.67  399  458.33 
577.67  399  458.33 
577.67  399  458.33 
442.67  252.33  330.67 
442.67  252.33  330.67 
442.67  252.33  330.67 
442.67  252.33  330.67 
442.67  252.33  330.67 
442.67  252.33  330.67 
442.67  252.33  330.67 
442.67  252.33  330.67 
442.67  252.33  330.67 
442.67  252.33  330.67 
442.67  252.33  330.67 
442.67  252.33  330.67 
442.67  252.33  330.67 
442.67  252.33  330.67 
442.67  252.33  330.67 
442.67  252.33  330.67 
442.67  252.33  330.67 
442.67  252.33  330.67 
285  170.67  216.67 
285  170.67  216.67 
285  170.67  216.67 
285  170.67  216.67 
285  170.67  216.67 
285  170.67  216.67 
285  170.67  216.67 
285  170.67  216.67 
285  170.67  216.67 
407.67  433.67  305.67 
407.67  433.67  305.67 
407.67  433.67  305.67 
407.67  433.67  305.67 
407.67  433.67  305.67 
407.67  433.67  305.67 
407.67  433.67  305.67 
407.67  433.67  305.67 
407.67  433.67  305.67 
407.67  433.67  305.67 
407.67  433.67  305.67 
637.67  607.33  516.67 
637.67  607.33  516.67 
637.67  607.33  516.67 
637.67  607.33  516.67 
637.67  607.33  516.67 
637.67  607.33  516.67 
637.67  607.33  516.67 
637.67  607.33  516.67 
637.67  607.33  516.67 
637.67  607.33  516.67 
637.67  607.33  516.67 
392.67  369  311 
392.67  369  311 
392.67  369  311 
392.67  369  311 
392.67  369  311 
392.67  369  311 
392.67  369  311 
392.67  369  311 
392.67  369  311 
392.67  369  311 
392.67  369  311 
392.67  369  311 
359.33  164.33  254.33 
359.33  164.33  254.33 
359.33  164.33  254.33 
359.33  164.33  254.33 
359.33  164.33  254.33 
359.33  164.33  254.33 
359.33  164.33  254.33 
359.33  164.33  254.33 
359.33  164.33  254.33 
359.33  164.33  254.33 
359.33  164.33  254.33 
359.33  164.33  254.33 
359.33  164.33  254.33 
799.67  747.67  764.33 
799.67  747.67  764.33 
799.67  747.67  764.33 
799.67  747.67  764.33 
799.67  747.67  764.33 
799.67  747.67  764.33 
799.67  747.67  764.33 
799.67  747.67  764.33 
799.67  747.67  764.33 
799.67  747.67  764.33 
799.67  747.67  764.33 
817  685.67  847.67 
817  685.67  847.67 
817  685.67  847.67 
817  685.67  847.67 
817  685.67  847.67 
817  685.67  847.67 
817  685.67  847.67 
817  685.67  847.67 
817  685.67  847.67 
817  685.67  847.67 
817  685.67  847.67 
1617  1861.3  5205 
1617  1861.3  5205 
1617  1861.3  5205 
1617  1861.3  5205 
1617  1861.3  5205 
1617  1861.3  5205 
1617  1861.3  5205 
1617  1861.3  5205 
1617  1861.3  5205 
1617  1861.3  5205 
1617  1861.3  5205 
1617  1861.3  5205 
1617  1861.3  5205 
687.33  812.67  926 
687.33  812.67  926 
687.33  812.67  926 
687.33  812.67  926 
687.33  812.67  926 
687.33  812.67  926 
687.33  812.67  926 
687.33  812.67  926 
687.33  812.67  926 
687.33  812.67  926 
687.33  812.67  926 
412  249.33  326 
412  249.33  326 
412  249.33  326 
412  249.33  326 
412  249.33  326 
412  249.33  326 
412  249.33  326 
412  249.33  326 
412  249.33  326 
412  249.33  326 
412  249.33  326 
1856.3  2503.3  2557.3 
1856.3  2503.3  2557.3 
1856.3  2503.3  2557.3 
1856.3  2503.3  2557.3 
1856.3  2503.3  2557.3 
1856.3  2503.3  2557.3 
1856.3  2503.3  2557.3 
1856.3  2503.3  2557.3 
1856.3  2503.3  2557.3 
1856.3  2503.3  2557.3 
1856.3  2503.3  2557.3 
1230.3  1415.7  2271 
1230.3  1415.7  2271 
1230.3  1415.7  2271 
1230.3  1415.7  2271 
1230.3  1415.7  2271 
1230.3  1415.7  2271 
1230.3  1415.7  2271 
1230.3  1415.7  2271 
1230.3  1415.7  2271 
1230.3  1415.7  2271 
1230.3  1415.7  2271 
58  65  51.333 
58  65  51.333 
58  65  51.333 
58  65  51.333 
58  65  51.333 
58  65  51.333 
58  65  51.333 
58  65  51.333 
58  65  51.333 
58  65  51.333 
58  65  51.333 
58  65  51.333 
522.67  377  436.33 
522.67  377  436.33 
522.67  377  436.33 
522.67  377  436.33 
522.67  377  436.33 
522.67  377  436.33 
522.67  377  436.33 
522.67  377  436.33 
522.67  377  436.33 
522.67  377  436.33 
522.67  377  436.33 
332  291  351 
332  291  351 
332  291  351 
332  291  351 
332  291  351 
332  291  351 
332  291  351 
332  291  351 
332  291  351 
332  291  351 
332  291  351 
880.33  747.67  494.33 
880.33  747.67  494.33 
880.33  747.67  494.33 
880.33  747.67  494.33 
880.33  747.67  494.33 
880.33  747.67  494.33 
880.33  747.67  494.33 
880.33  747.67  494.33 
880.33  747.67  494.33 
880.33  747.67  494.33 
880.33  747.67  494.33 
615.33  811.67  617.33 
615.33  811.67  617.33 
615.33  811.67  617.33 
615.33  811.67  617.33 
615.33  811.67  617.33 
615.33  811.67  617.33 
615.33  811.67  617.33 
615.33  811.67  617.33 
615.33  811.67  617.33 
615.33  811.67  617.33 
615.33  811.67  617.33 
881.67  996  1038 
881.67  996  1038 
881.67  996  1038 
881.67  996  1038 
881.67  996  1038 
881.67  996  1038 
881.67  996  1038 
881.67  996  1038 
881.67  996  1038 
1118  998  1232 
1118  998  1232 
1118  998  1232 
1118  998  1232 
1118  998  1232 
1118  998  1232 
1118  998  1232 
1118  998  1232 
1118  998  1232 
395.67  490.33  472.67 
395.67  490.33  472.67 
395.67  490.33  472.67 
395.67  490.33  472.67 
395.67  490.33  472.67 
395.67  490.33  472.67 
395.67  490.33  472.67 
395.67  490.33  472.67 
395.67  490.33  472.67 
395.67  490.33  472.67 
395.67  490.33  472.67 
753  589.67  733.33 
753  589.67  733.33 
753  589.67  733.33 
753  589.67  733.33 
753  589.67  733.33 
753  589.67  733.33 
753  589.67  733.33 
753  589.67  733.33 
753  589.67  733.33 
753  589.67  733.33 
753  589.67  733.33 
942.33  830.67  1071 
942.33  830.67  1071 
942.33  830.67  1071 
942.33  830.67  1071 
942.33  830.67  1071 
942.33  830.67  1071 
942.33  830.67  1071 
942.33  830.67  1071 
942.33  830.67  1071 
942.33  830.67  1071 
942.33  830.67  1071 
545.67  455.33  547.33 
545.67  455.33  547.33 
545.67  455.33  547.33 
545.67  455.33  547.33 
545.67  455.33  547.33 
545.67  455.33  547.33 
545.67  455.33  547.33 
545.67  455.33  547.33 
545.67  455.33  547.33 
545.67  455.33  547.33 
545.67  455.33  547.33 
657  648  606 
657  648  606 
657  648  606 
657  648  606 
657  648  606 
657  648  606 
657  648  606 
657  648  606 
657  648  606 
657  648  606 
657  648  606 
123  190.33  143.67 
123  190.33  143.67 
123  190.33  143.67 
123  190.33  143.67 
123  190.33  143.67 
123  190.33  143.67 
123  190.33  143.67 
123  190.33  143.67 
123  190.33  143.67 
123  190.33  143.67 
123  190.33  143.67 
1576  1611  1756.7 
1576  1611  1756.7 
1576  1611  1756.7 
1576  1611  1756.7 
1576  1611  1756.7 
1576  1611  1756.7 
1576  1611  1756.7 
1576  1611  1756.7 
1576  1611  1756.7 
1576  1611  1756.7 
1576  1611  1756.7 
1576  1611  1756.7 
1576  1611  1756.7 
1576  1611  1756.7 
1576  1611  1756.7 
706.33  911  1021.7 
706.33  911  1021.7 
706.33  911  1021.7 
706.33  911  1021.7 
706.33  911  1021.7 
706.33  911  1021.7 
706.33  911  1021.7 
706.33  911  1021.7 
552.33  589.33  823.33 
552.33  589.33  823.33 
552.33  589.33  823.33 
552.33  589.33  823.33 
552.33  589.33  823.33 
552.33  589.33  823.33 
552.33  589.33  823.33 
552.33  589.33  823.33 
552.33  589.33  823.33 
782  655.67  801 
782  655.67  801 
782  655.67  801 
782  655.67  801 
782  655.67  801 
782  655.67  801 
782  655.67  801 
782  655.67  801 
782  655.67  801 
782  655.67  801 
782  655.67  801 
1235  1351.7  1158 
1235  1351.7  1158 
1235  1351.7  1158 
1235  1351.7  1158 
1235  1351.7  1158 
1235  1351.7  1158 
1235  1351.7  1158 
1235  1351.7  1158 
1235  1351.7  1158 
1235  1351.7  1158 
1235  1351.7  1158 
1342.7  1369  1447 
1342.7  1369  1447 
1342.7  1369  1447 
1342.7  1369  1447 
1342.7  1369  1447 
1342.7  1369  1447 
1342.7  1369  1447 
1342.7  1369  1447 
1342.7  1369  1447 
1342.7  1369  1447 
1342.7  1369  1447 
1342.7  1369  1447 
1342.7  1369  1447 
1342.7  1369  1447 
1342.7  1369  1447 
1342.7  1369  1447 
1342.7  1369  1447 
474.67  348.67  463.67 
474.67  348.67  463.67 
474.67  348.67  463.67 
474.67  348.67  463.67 
474.67  348.67  463.67 
474.67  348.67  463.67 
474.67  348.67  463.67 
474.67  348.67  463.67 
474.67  348.67  463.67 
474.67  348.67  463.67 
474.67  348.67  463.67 
387.67  260.33  423 
387.67  260.33  423 
387.67  260.33  423 
387.67  260.33  423 
387.67  260.33  423 
387.67  260.33  423 
387.67  260.33  423 
387.67  260.33  423 
387.67  260.33  423 
387.67  260.33  423 
387.67  260.33  423 
473  458.33  569.33 
473  458.33  569.33 
473  458.33  569.33 
473  458.33  569.33 
473  458.33  569.33 
473  458.33  569.33 
473  458.33  569.33 
473  458.33  569.33 
473  458.33  569.33 
473  458.33  569.33 
473  458.33  569.33 
894.67  806.33  880 
894.67  806.33  880 
894.67  806.33  880 
894.67  806.33  880 
894.67  806.33  880 
894.67  806.33  880 
894.67  806.33  880 
894.67  806.33  880 
894.67  806.33  880 
894.67  806.33  880 
894.67  806.33  880 
473  371  368 
473  371  368 
473  371  368 
473  371  368 
473  371  368 
473  371  368 
473  371  368 
473  371  368 
473  371  368 
473  371  368 
473  371  368 
195.67  211  195.33 
195.67  211  195.33 
195.67  211  195.33 
195.67  211  195.33 
195.67  211  195.33 
195.67  211  195.33 
195.67  211  195.33 
195.67  211  195.33 
195.67  211  195.33 
195.67  211  195.33 
195.67  211  195.33 
691.67  594.67  619 
691.67  594.67  619 
691.67  594.67  619 
691.67  594.67  619 
691.67  594.67  619 
691.67  594.67  619 
691.67  594.67  619 
691.67  594.67  619 
691.67  594.67  619 
691.67  594.67  619 
343  355.33  495.33 
343  355.33  495.33 
343  355.33  495.33 
343  355.33  495.33 
343  355.33  495.33 
343  355.33  495.33 
343  355.33  495.33 
343  355.33  495.33 
343  355.33  495.33 
343  355.33  495.33 
343  355.33  495.33 
343  355.33  495.33 
343  355.33  495.33 
343  355.33  495.33 
343  355.33  495.33 
1310  1269.7  1656.7 
1310  1269.7  1656.7 
1310  1269.7  1656.7 
1310  1269.7  1656.7 
1310  1269.7  1656.7 
1310  1269.7  1656.7 
1310  1269.7  1656.7 
1310  1269.7  1656.7 
1310  1269.7  1656.7 
1310  1269.7  1656.7 
1310  1269.7  1656.7 
1310  1269.7  1656.7 
656  710  500 
656  710  500 
656  710  500 
656  710  500 
656  710  500 
656  710  500 
656  710  500 
656  710  500 
656  710  500 
656  710  500 
656  710  500 
1504  1287.7  886.33 
1504  1287.7  886.33 
1504  1287.7  886.33 
1504  1287.7  886.33 
1504  1287.7  886.33 
1504  1287.7  886.33 
1504  1287.7  886.33 
1504  1287.7  886.33 
1504  1287.7  886.33 
1504  1287.7  886.33 
1504  1287.7  886.33 
768  594.33  786.33 
768  594.33  786.33 
768  594.33  786.33 
768  594.33  786.33 
768  594.33  786.33 
768  594.33  786.33 
768  594.33  786.33 
768  594.33  786.33 
768  594.33  786.33 
768  594.33  786.33 
768  594.33  786.33 
335.67  251.33  306.33 
335.67  251.33  306.33 
335.67  251.33  306.33 
335.67  251.33  306.33 
335.67  251.33  306.33 
335.67  251.33  306.33 
335.67  251.33  306.33 
335.67  251.33  306.33 
335.67  251.33  306.33 
335.67  251.33  306.33 
335.67  251.33  306.33 
178  263.67  218.67 
178  263.67  218.67 
178  263.67  218.67 
178  263.67  218.67 
178  263.67  218.67 
178  263.67  218.67 
178  263.67  218.67 
178  263.67  218.67 
178  263.67  218.67 
178  263.67  218.67 
178  263.67  218.67 
853.33  524  473 
853.33  524  473 
853.33  524  473 
853.33  524  473 
853.33  524  473 
853.33  524  473 
853.33  524  473 
853.33  524  473 
853.33  524  473 
853.33  524  473 
853.33  524  473 
909.67  599.67  749.67 
909.67  599.67  749.67 
909.67  599.67  749.67 
909.67  599.67  749.67 
909.67  599.67  749.67 
909.67  599.67  749.67 
909.67  599.67  749.67 
909.67  599.67  749.67 
909.67  599.67  749.67 
909.67  599.67  749.67 
909.67  599.67  749.67 
909.67  599.67  749.67 
308.33  250.67  222 
308.33  250.67  222 
308.33  250.67  222 
308.33  250.67  222 
308.33  250.67  222 
308.33  250.67  222 
308.33  250.67  222 
308.33  250.67  222 
308.33  250.67  222 
308.33  250.67  222 
200.33  214  186.67 
200.33  214  186.67 
200.33  214  186.67 
200.33  214  186.67 
200.33  214  186.67 
200.33  214  186.67 
200.33  214  186.67 
200.33  214  186.67 
200.33  214  186.67 
200.33  214  186.67 
200.33  214  186.67 
603.67  517.67  530 
603.67  517.67  530 
603.67  517.67  530 
603.67  517.67  530 
603.67  517.67  530 
603.67  517.67  530 
603.67  517.67  530 
603.67  517.67  530 
603.67  517.67  530 
603.67  517.67  530 
603.67  517.67  530 
675  513.33  716.33 
675  513.33  716.33 
675  513.33  716.33 
675  513.33  716.33 
675  513.33  716.33 
675  513.33  716.33 
675  513.33  716.33 
675  513.33  716.33 
675  513.33  716.33 
675  513.33  716.33 
675  513.33  716.33 
626.67  305.33  423 
626.67  305.33  423 
626.67  305.33  423 
626.67  305.33  423 
626.67  305.33  423 
626.67  305.33  423 
626.67  305.33  423 
626.67  305.33  423 
626.67  305.33  423 
626.67  305.33  423 
626.67  305.33  423 
199.67  162.33  220 
199.67  162.33  220 
199.67  162.33  220 
199.67  162.33  220 
199.67  162.33  220 
199.67  162.33  220 
199.67  162.33  220 
199.67  162.33  220 
199.67  162.33  220 
199.67  162.33  220 
199.67  162.33  220 
857  924.33  726.67 
857  924.33  726.67 
857  924.33  726.67 
857  924.33  726.67 
857  924.33  726.67 
857  924.33  726.67 
857  924.33  726.67 
857  924.33  726.67 
857  924.33  726.67 
857  924.33  726.67 
857  924.33  726.67 
577  355  428.67 
577  355  428.67 
577  355  428.67 
577  355  428.67 
577  355  428.67 
577  355  428.67 
577  355  428.67 
577  355  428.67 
577  355  428.67 
870.67  531.67  780 
870.67  531.67  780 
870.67  531.67  780 
870.67  531.67  780 
870.67  531.67  780 
870.67  531.67  780 
870.67  531.67  780 
870.67  531.67  780 
870.67  531.67  780 
870.67  531.67  780 
870.67  531.67  780 
859.33  603.33  803 
859.33  603.33  803 
859.33  603.33  803 
859.33  603.33  803 
859.33  603.33  803 
859.33  603.33  803 
859.33  603.33  803 
859.33  603.33  803 
859.33  603.33  803 
859.33  603.33  803 
859.33  603.33  803 
859.33  603.33  803 
662.33  460.67  680.67 
662.33  460.67  680.67 
662.33  460.67  680.67 
662.33  460.67  680.67 
662.33  460.67  680.67 
662.33  460.67  680.67 
662.33  460.67  680.67 
662.33  460.67  680.67 
662.33  460.67  680.67 
662.33  460.67  680.67 
82.333  53.667  54.667 
82.333  53.667  54.667 
82.333  53.667  54.667 
82.333  53.667  54.667 
82.333  53.667  54.667 
82.333  53.667  54.667 
82.333  53.667  54.667 
82.333  53.667  54.667 
82.333  53.667  54.667 
82.333  53.667  54.667 
82.333  53.667  54.667 
111.67  62.333  83 
111.67  62.333  83 
111.67  62.333  83 
111.67  62.333  83 
111.67  62.333  83 
111.67  62.333  83 
111.67  62.333  83 
111.67  62.333  83 
111.67  62.333  83 
111.67  62.333  83 
111.67  62.333  83 
111.67  62.333  83 
105  71.333  81.667 
105  71.333  81.667 
105  71.333  81.667 
105  71.333  81.667 
105  71.333  81.667 
105  71.333  81.667 
105  71.333  81.667 
105  71.333  81.667 
105  71.333  81.667 
105  71.333  81.667 
105  71.333  81.667 
653.33  448  467 
653.33  448  467 
653.33  448  467 
653.33  448  467 
653.33  448  467 
653.33  448  467 
653.33  448  467 
653.33  448  467 
653.33  448  467 
653.33  448  467 
736  499.33  670.67 
736  499.33  670.67 
736  499.33  670.67 
736  499.33  670.67 
736  499.33  670.67 
736  499.33  670.67 
736  499.33  670.67 
736  499.33  670.67 
736  499.33  670.67 
736  499.33  670.67 
736  499.33  670.67 
736  499.33  670.67 
736  499.33  670.67 
736  499.33  670.67 
1291.7  1595.3  1460 
1291.7  1595.3  1460 
1291.7  1595.3  1460 
1291.7  1595.3  1460 
1291.7  1595.3  1460 
1291.7  1595.3  1460 
1291.7  1595.3  1460 
1291.7  1595.3  1460 
1291.7  1595.3  1460 
1291.7  1595.3  1460 
1291.7  1595.3  1460 
1291.7  1595.3  1460 
218.67  175.33  144 
218.67  175.33  144 
218.67  175.33  144 
218.67  175.33  144 
218.67  175.33  144 
218.67  175.33  144 
218.67  175.33  144 
218.67  175.33  144 
218.67  175.33  144 
218.67  175.33  144 
218.67  175.33  144 
1531  1363  1787 
1531  1363  1787 
1531  1363  1787 
1531  1363  1787 
1531  1363  1787 
1531  1363  1787 
1531  1363  1787 
1531  1363  1787 
1531  1363  1787 
1531  1363  1787 
1531  1363  1787 
1166  1285.3  1386.7 
1166  1285.3  1386.7 
1166  1285.3  1386.7 
1166  1285.3  1386.7 
1166  1285.3  1386.7 
1166  1285.3  1386.7 
1166  1285.3  1386.7 
1166  1285.3  1386.7 
1166  1285.3  1386.7 
1166  1285.3  1386.7 
1166  1285.3  1386.7 
283.33  140.67  160.67 
283.33  140.67  160.67 
283.33  140.67  160.67 
283.33  140.67  160.67 
283.33  140.67  160.67 
283.33  140.67  160.67 
283.33  140.67  160.67 
283.33  140.67  160.67 
283.33  140.67  160.67 
283.33  140.67  160.67 
283.33  140.67  160.67 
535  339  521.33 
535  339  521.33 
535  339  521.33 
535  339  521.33 
535  339  521.33 
535  339  521.33 
535  339  521.33 
535  339  521.33 
535  339  521.33 
535  339  521.33 
691  489.33  641.67 
691  489.33  641.67 
691  489.33  641.67 
691  489.33  641.67 
691  489.33  641.67 
691  489.33  641.67 
691  489.33  641.67 
691  489.33  641.67 
691  489.33  641.67 
576.33  537  492.67 
576.33  537  492.67 
576.33  537  492.67 
576.33  537  492.67 
576.33  537  492.67 
576.33  537  492.67 
576.33  537  492.67 
576.33  537  492.67 
576.33  537  492.67 
576.33  537  492.67 
430.33  358.33  329.33 
430.33  358.33  329.33 
430.33  358.33  329.33 
430.33  358.33  329.33 
430.33  358.33  329.33 
430.33  358.33  329.33 
430.33  358.33  329.33 
430.33  358.33  329.33 
430.33  358.33  329.33 
430.33  358.33  329.33 
754.33  612.67  575.67 
754.33  612.67  575.67 
754.33  612.67  575.67 
754.33  612.67  575.67 
754.33  612.67  575.67 
754.33  612.67  575.67 
754.33  612.67  575.67 
754.33  612.67  575.67 
754.33  612.67  575.67 
754.33  612.67  575.67 
754.33  612.67  575.67 
695.33  640.33  604.67 
695.33  640.33  604.67 
695.33  640.33  604.67 
695.33  640.33  604.67 
695.33  640.33  604.67 
695.33  640.33  604.67 
695.33  640.33  604.67 
695.33  640.33  604.67 
695.33  640.33  604.67 
695.33  640.33  604.67 
570.33  528  556 
570.33  528  556 
570.33  528  556 
570.33  528  556 
570.33  528  556 
570.33  528  556 
570.33  528  556 
570.33  528  556 
570.33  528  556 
570.33  528  556 
570.33  528  556 
570.33  528  556 
609.33  654.33  657.33 
609.33  654.33  657.33 
609.33  654.33  657.33 
609.33  654.33  657.33 
609.33  654.33  657.33 
609.33  654.33  657.33 
609.33  654.33  657.33 
609.33  654.33  657.33 
609.33  654.33  657.33 
609.33  654.33  657.33 
609.33  654.33  657.33 
429.67  366  374 
429.67  366  374 
429.67  366  374 
429.67  366  374 
429.67  366  374 
429.67  366  374 
429.67  366  374 
429.67  366  374 
429.67  366  374 
429.67  366  374 
429.67  366  374 
432  344  372 
432  344  372 
432  344  372 
432  344  372 
432  344  372 
432  344  372 
432  344  372 
432  344  372 
432  344  372 
432  344  372 
628  544  521 
628  544  521 
628  544  521 
628  544  521 
628  544  521 
628  544  521 
628  544  521 
628  544  521 
628  544  521 
628  544  521 
628  544  521 
628  544  521 
628  544  521 
239.67  188.67  152 
239.67  188.67  152 
239.67  188.67  152 
239.67  188.67  152 
239.67  188.67  152 
239.67  188.67  152 
239.67  188.67  152 
239.67  188.67  152 
239.67  188.67  152 
239.67  188.67  152 
239.67  188.67  152 
775.67  751.67  601.67 
775.67  751.67  601.67 
775.67  751.67  601.67 
775.67  751.67  601.67 
775.67  751.67  601.67 
775.67  751.67  601.67 
775.67  751.67  601.67 
775.67  751.67  601.67 
775.67  751.67  601.67 
775.67  751.67  601.67 
775.67  751.67  601.67 
775.67  751.67  601.67 
719  728.33  706 
719  728.33  706 
719  728.33  706 
719  728.33  706 
719  728.33  706 
719  728.33  706 
719  728.33  706 
719  728.33  706 
719  728.33  706 
719  728.33  706 
719  728.33  706 
696.33  697  751.67 
696.33  697  751.67 
696.33  697  751.67 
696.33  697  751.67 
696.33  697  751.67 
696.33  697  751.67 
696.33  697  751.67 
696.33  697  751.67 
696.33  697  751.67 
696.33  697  751.67 
696.33  697  751.67 
485.67  475.33  701.33 
485.67  475.33  701.33 
485.67  475.33  701.33 
485.67  475.33  701.33 
485.67  475.33  701.33 
485.67  475.33  701.33 
485.67  475.33  701.33 
485.67  475.33  701.33 
485.67  475.33  701.33 
485.67  475.33  701.33 
485.67  475.33  701.33 
658.67  515.67  629.67 
658.67  515.67  629.67 
658.67  515.67  629.67 
658.67  515.67  629.67 
658.67  515.67  629.67 
658.67  515.67  629.67 
658.67  515.67  629.67 
658.67  515.67  629.67 
658.67  515.67  629.67 
658.67  515.67  629.67 
658.67  515.67  629.67 
542  376.67  346 
542  376.67  346 
542  376.67  346 
542  376.67  346 
542  376.67  346 
542  376.67  346 
542  376.67  346 
542  376.67  346 
542  376.67  346 
542  376.67  346 
542  376.67  346 
1092  1193.3  1456 
1092  1193.3  1456 
1092  1193.3  1456 
1092  1193.3  1456 
1092  1193.3  1456 
1092  1193.3  1456 
1092  1193.3  1456 
1092  1193.3  1456 
1092  1193.3  1456 
1092  1193.3  1456 
1092  1193.3  1456 
1231.3  1148.3  1250.7 
1231.3  1148.3  1250.7 
1231.3  1148.3  1250.7 
1231.3  1148.3  1250.7 
1231.3  1148.3  1250.7 
1231.3  1148.3  1250.7 
1231.3  1148.3  1250.7 
1231.3  1148.3  1250.7 
1231.3  1148.3  1250.7 
1231.3  1148.3  1250.7 
1231.3  1148.3  1250.7 
1340.7  1398.7  1583.3 
1340.7  1398.7  1583.3 
1340.7  1398.7  1583.3 
1340.7  1398.7  1583.3 
1340.7  1398.7  1583.3 
1340.7  1398.7  1583.3 
1340.7  1398.7  1583.3 
1340.7  1398.7  1583.3 
1340.7  1398.7  1583.3 
1340.7  1398.7  1583.3 
1340.7  1398.7  1583.3 
540.67  616  660.33 
540.67  616  660.33 
540.67  616  660.33 
540.67  616  660.33 
540.67  616  660.33 
540.67  616  660.33 
540.67  616  660.33 
540.67  616  660.33 
540.67  616  660.33 
540.67  616  660.33 
540.67  616  660.33 
743.33  857.67  708 
743.33  857.67  708 
743.33  857.67  708 
743.33  857.67  708 
743.33  857.67  708 
743.33  857.67  708 
743.33  857.67  708 
743.33  857.67  708 
743.33  857.67  708 
743.33  857.67  708 
743.33  857.67  708 
339.67  432.33  362 
339.67  432.33  362 
339.67  432.33  362 
339.67  432.33  362 
339.67  432.33  362 
339.67  432.33  362 
339.67  432.33  362 
339.67  432.33  362 
339.67  432.33  362 
339.67  432.33  362 
339.67  432.33  362 
591  422.67  514.33 
591  422.67  514.33 
591  422.67  514.33 
591  422.67  514.33 
591  422.67  514.33 
591  422.67  514.33 
591  422.67  514.33 
591  422.67  514.33 
591  422.67  514.33 
591  422.67  514.33 
591  422.67  514.33 
382.67  522  443 
382.67  522  443 
382.67  522  443 
382.67  522  443 
382.67  522  443 
382.67  522  443 
382.67  522  443 
382.67  522  443 
382.67  522  443 
382.67  522  443 
382.67  522  443 
602  546  584.67 
602  546  584.67 
602  546  584.67 
602  546  584.67 
602  546  584.67 
602  546  584.67 
602  546  584.67 
602  546  584.67 
602  546  584.67 
602  546  584.67 
602  546  584.67 
602  546  584.67 
602  546  584.67 
602  546  584.67 
602  546  584.67 
602  546  584.67 
602  546  584.67 
602  546  584.67 
602  546  584.67 
602  546  584.67 
602  546  584.67 
602  546  584.67 
606.33  453.67  419.33 
606.33  453.67  419.33 
606.33  453.67  419.33 
606.33  453.67  419.33 
606.33  453.67  419.33 
606.33  453.67  419.33 
606.33  453.67  419.33 
606.33  453.67  419.33 
1132.3  1227  994.33 
1132.3  1227  994.33 
1132.3  1227  994.33 
1132.3  1227  994.33 
1132.3  1227  994.33 
1132.3  1227  994.33 
1132.3  1227  994.33 
1132.3  1227  994.33 
1132.3  1227  994.33 
1132.3  1227  994.33 
1132.3  1227  994.33 
619  797.33  1023 
619  797.33  1023 
619  797.33  1023 
619  797.33  1023 
619  797.33  1023 
619  797.33  1023 
619  797.33  1023 
619  797.33  1023 
619  797.33  1023 
619  797.33  1023 
619  797.33  1023 
648  607  708.67 
648  607  708.67 
648  607  708.67 
648  607  708.67 
648  607  708.67 
648  607  708.67 
648  607  708.67 
648  607  708.67 
648  607  708.67 
648  607  708.67 
648  607  708.67 
705  550.67  528.33 
705  550.67  528.33 
705  550.67  528.33 
705  550.67  528.33 
705  550.67  528.33 
705  550.67  528.33 
705  550.67  528.33 
705  550.67  528.33 
705  550.67  528.33 
705  550.67  528.33 
705  550.67  528.33 
897.67  863.33  990 
897.67  863.33  990 
897.67  863.33  990 
897.67  863.33  990 
897.67  863.33  990 
897.67  863.33  990 
897.67  863.33  990 
897.67  863.33  990 
897.67  863.33  990 
897.67  863.33  990 
897.67  863.33  990 
1241.3  1189.3  1894.3 
1241.3  1189.3  1894.3 
1241.3  1189.3  1894.3 
1241.3  1189.3  1894.3 
1241.3  1189.3  1894.3 
1241.3  1189.3  1894.3 
1241.3  1189.3  1894.3 
779.33  662.33  1351 
779.33  662.33  1351 
779.33  662.33  1351 
779.33  662.33  1351 
779.33  662.33  1351 
779.33  662.33  1351 
779.33  662.33  1351 
779.33  662.33  1351 
779.33  662.33  1351 
779.33  662.33  1351 
779.33  662.33  1351 
193  124.67  160.33 
193  124.67  160.33 
193  124.67  160.33 
193  124.67  160.33 
193  124.67  160.33 
193  124.67  160.33 
193  124.67  160.33 
193  124.67  160.33 
193  124.67  160.33 
193  124.67  160.33 
193  124.67  160.33 
75.667  44.667  59.667 
75.667  44.667  59.667 
75.667  44.667  59.667 
75.667  44.667  59.667 
75.667  44.667  59.667 
75.667  44.667  59.667 
75.667  44.667  59.667 
75.667  44.667  59.667 
75.667  44.667  59.667 
75.667  44.667  59.667 
75.667  44.667  59.667 
75.667  44.667  59.667 
75.667  44.667  59.667 
75.667  44.667  59.667 
75.667  44.667  59.667 
75.667  44.667  59.667 
75.667  44.667  59.667 
75.667  44.667  59.667 
75.667  44.667  59.667 
75.667  44.667  59.667 
75.667  44.667  59.667 
75.667  44.667  59.667 
75.667  44.667  59.667 
573  293  409 
573  293  409 
573  293  409 
573  293  409 
573  293  409 
573  293  409 
573  293  409 
573  293  409 
573  293  409 
573  293  409 
573  293  409 
75.333  68.333  62.667 
75.333  68.333  62.667 
75.333  68.333  62.667 
75.333  68.333  62.667 
75.333  68.333  62.667 
75.333  68.333  62.667 
75.333  68.333  62.667 
75.333  68.333  62.667 
75.333  68.333  62.667 
75.333  68.333  62.667 
75.333  68.333  62.667 
75.333  68.333  62.667 
952.33  1004  920.67 
952.33  1004  920.67 
952.33  1004  920.67 
952.33  1004  920.67 
952.33  1004  920.67 
952.33  1004  920.67 
952.33  1004  920.67 
952.33  1004  920.67 
952.33  1004  920.67 
952.33  1004  920.67 
952.33  1004  920.67 
278.67  187.67  223 
278.67  187.67  223 
278.67  187.67  223 
278.67  187.67  223 
278.67  187.67  223 
278.67  187.67  223 
278.67  187.67  223 
278.67  187.67  223 
278.67  187.67  223 
278.67  187.67  223 
278.67  187.67  223 
278.67  187.67  223 
698.67  530.33  529 
698.67  530.33  529 
698.67  530.33  529 
698.67  530.33  529 
698.67  530.33  529 
698.67  530.33  529 
698.67  530.33  529 
698.67  530.33  529 
698.67  530.33  529 
698.67  530.33  529 
698.67  530.33  529 
852.33  1018.7  1059 
852.33  1018.7  1059 
852.33  1018.7  1059 
852.33  1018.7  1059 
852.33  1018.7  1059 
852.33  1018.7  1059 
852.33  1018.7  1059 
852.33  1018.7  1059 
852.33  1018.7  1059 
852.33  1018.7  1059 
852.33  1018.7  1059 
852.33  1018.7  1059 
852.33  1018.7  1059 
852.33  1018.7  1059 
852.33  1018.7  1059 
852.33  1018.7  1059 
852.33  1018.7  1059 
1123  1404  1207.7 
1123  1404  1207.7 
1123  1404  1207.7 
1123  1404  1207.7 
1123  1404  1207.7 
1123  1404  1207.7 
1123  1404  1207.7 
1123  1404  1207.7 
1123  1404  1207.7 
1123  1404  1207.7 
1123  1404  1207.7 
333  346.33  243.67 
333  346.33  243.67 
333  346.33  243.67 
333  346.33  243.67 
333  346.33  243.67 
333  346.33  243.67 
333  346.33  243.67 
333  346.33  243.67 
333  346.33  243.67 
333  346.33  243.67 
56.333  67.667  67.333 
56.333  67.667  67.333 
56.333  67.667  67.333 
56.333  67.667  67.333 
56.333  67.667  67.333 
56.333  67.667  67.333 
56.333  67.667  67.333 
56.333  67.667  67.333 
56.333  67.667  67.333 
56.333  67.667  67.333 
56.333  67.667  67.333 
169.33  131.67  105 
169.33  131.67  105 
169.33  131.67  105 
169.33  131.67  105 
169.33  131.67  105 
169.33  131.67  105 
169.33  131.67  105 
169.33  131.67  105 
169.33  131.67  105 
169.33  131.67  105 
169.33  131.67  105 
1344.7  1592.7  1536 
1344.7  1592.7  1536 
1344.7  1592.7  1536 
1344.7  1592.7  1536 
1344.7  1592.7  1536 
1344.7  1592.7  1536 
1344.7  1592.7  1536 
1344.7  1592.7  1536 
1344.7  1592.7  1536 
1344.7  1592.7  1536 
1062  1444.3  1327.7 
1062  1444.3  1327.7 
1062  1444.3  1327.7 
1062  1444.3  1327.7 
1062  1444.3  1327.7 
1062  1444.3  1327.7 
1062  1444.3  1327.7 
1062  1444.3  1327.7 
1062  1444.3  1327.7 
1062  1444.3  1327.7 
1062  1444.3  1327.7 
1062  1444.3  1327.7 
760.33  691  511.67 
760.33  691  511.67 
760.33  691  511.67 
760.33  691  511.67 
760.33  691  511.67 
760.33  691  511.67 
760.33  691  511.67 
760.33  691  511.67 
760.33  691  511.67 
760.33  691  511.67 
760.33  691  511.67 
253.33  184  194.33 
253.33  184  194.33 
253.33  184  194.33 
253.33  184  194.33 
253.33  184  194.33 
253.33  184  194.33 
253.33  184  194.33 
253.33  184  194.33 
253.33  184  194.33 
253.33  184  194.33 
253.33  184  194.33 
253.33  184  194.33 
253.33  184  194.33 
253.33  184  194.33 
253.33  184  194.33 
253.33  184  194.33 
253.33  184  194.33 
253.33  184  194.33 
253.33  184  194.33 
253.33  184  194.33 
253.33  184  194.33 
253.33  184  194.33 
253.33  184  194.33 
582.67  498  712.33 
582.67  498  712.33 
582.67  498  712.33 
582.67  498  712.33 
582.67  498  712.33 
582.67  498  712.33 
582.67  498  712.33 
582.67  498  712.33 
582.67  498  712.33 
822  733  853 
822  733  853 
822  733  853 
822  733  853 
822  733  853 
822  733  853 
822  733  853 
822  733  853 
822  733  853 
822  733  853 
822  733  853 
497.67  361.33  352.33 
497.67  361.33  352.33 
497.67  361.33  352.33 
497.67  361.33  352.33 
497.67  361.33  352.33 
497.67  361.33  352.33 
497.67  361.33  352.33 
497.67  361.33  352.33 
497.67  361.33  352.33 
497.67  361.33  352.33 
497.67  361.33  352.33 
969.67  1357.7  1579.7 
969.67  1357.7  1579.7 
969.67  1357.7  1579.7 
969.67  1357.7  1579.7 
969.67  1357.7  1579.7 
969.67  1357.7  1579.7 
969.67  1357.7  1579.7 
969.67  1357.7  1579.7 
969.67  1357.7  1579.7 
969.67  1357.7  1579.7 
969.67  1357.7  1579.7 
1307.7  1613.3  1442.3 
1307.7  1613.3  1442.3 
1307.7  1613.3  1442.3 
1307.7  1613.3  1442.3 
1307.7  1613.3  1442.3 
1307.7  1613.3  1442.3 
1307.7  1613.3  1442.3 
1307.7  1613.3  1442.3 
1307.7  1613.3  1442.3 
1307.7  1613.3  1442.3 
1307.7  1613.3  1442.3 
525.67  443  328.33 
525.67  443  328.33 
525.67  443  328.33 
525.67  443  328.33 
525.67  443  328.33 
525.67  443  328.33 
525.67  443  328.33 
525.67  443  328.33 
525.67  443  328.33 
525.67  443  328.33 
525.67  443  328.33 
515.33  387.67  348.33 
515.33  387.67  348.33 
515.33  387.67  348.33 
515.33  387.67  348.33 
515.33  387.67  348.33 
515.33  387.67  348.33 
515.33  387.67  348.33 
515.33  387.67  348.33 
515.33  387.67  348.33 
515.33  387.67  348.33 
515.33  387.67  348.33 
409.33  309.33  290.67 
409.33  309.33  290.67 
409.33  309.33  290.67 
409.33  309.33  290.67 
409.33  309.33  290.67 
409.33  309.33  290.67 
409.33  309.33  290.67 
409.33  309.33  290.67 
409.33  309.33  290.67 
409.33  309.33  290.67 
409.33  309.33  290.67 
1325.7  1218.3  874.67 
1325.7  1218.3  874.67 
1325.7  1218.3  874.67 
1325.7  1218.3  874.67 
1325.7  1218.3  874.67 
1325.7  1218.3  874.67 
1325.7  1218.3  874.67 
1325.7  1218.3  874.67 
1325.7  1218.3  874.67 
1325.7  1218.3  874.67 
1325.7  1218.3  874.67 
866  940  616.67 
866  940  616.67 
866  940  616.67 
866  940  616.67 
866  940  616.67 
866  940  616.67 
866  940  616.67 
866  940  616.67 
866  940  616.67 
866  940  616.67 
866  940  616.67 
1622  1438  1857.7 
1622  1438  1857.7 
1622  1438  1857.7 
1622  1438  1857.7 
1622  1438  1857.7 
1622  1438  1857.7 
1622  1438  1857.7 
1622  1438  1857.7 
1622  1438  1857.7 
1622  1438  1857.7 
1622  1438  1857.7 
656  736  797.67 
656  736  797.67 
656  736  797.67 
656  736  797.67 
656  736  797.67 
656  736  797.67 
656  736  797.67 
656  736  797.67 
656  736  797.67 
656  736  797.67 
657.67  596  721 
657.67  596  721 
657.67  596  721 
657.67  596  721 
657.67  596  721 
657.67  596  721 
657.67  596  721 
657.67  596  721 
657.67  596  721 
657.67  596  721 
657.67  596  721 
1639  889.33  1561 
1639  889.33  1561 
1639  889.33  1561 
1639  889.33  1561 
1639  889.33  1561 
1639  889.33  1561 
1639  889.33  1561 
1639  889.33  1561 
1639  889.33  1561 
1639  889.33  1561 
1639  889.33  1561 
905  777.67  980 
905  777.67  980 
905  777.67  980 
905  777.67  980 
905  777.67  980 
905  777.67  980 
905  777.67  980 
905  777.67  980 
905  777.67  980 
905  777.67  980 
905  777.67  980 
905  777.67  980 
780.33  899.33  952.67 
780.33  899.33  952.67 
780.33  899.33  952.67 
780.33  899.33  952.67 
780.33  899.33  952.67 
780.33  899.33  952.67 
780.33  899.33  952.67 
780.33  899.33  952.67 
780.33  899.33  952.67 
780.33  899.33  952.67 
780.33  899.33  952.67 
780.33  899.33  952.67 
780.33  899.33  952.67 
780.33  899.33  952.67 
1698  1871  2128.7 
1698  1871  2128.7 
1698  1871  2128.7 
1698  1871  2128.7 
1698  1871  2128.7 
1698  1871  2128.7 
1698  1871  2128.7 
1698  1871  2128.7 
1698  1871  2128.7 
1698  1871  2128.7 
1698  1871  2128.7 
433.33  435  477.33 
433.33  435  477.33 
433.33  435  477.33 
433.33  435  477.33 
433.33  435  477.33 
433.33  435  477.33 
433.33  435  477.33 
433.33  435  477.33 
433.33  435  477.33 
433.33  435  477.33 
433.33  435  477.33 
466  265.67  260.67 
466  265.67  260.67 
466  265.67  260.67 
466  265.67  260.67 
466  265.67  260.67 
466  265.67  260.67 
466  265.67  260.67 
466  265.67  260.67 
466  265.67  260.67 
466  265.67  260.67 
466  265.67  260.67 
354.67  246  245.33 
354.67  246  245.33 
354.67  246  245.33 
354.67  246  245.33 
354.67  246  245.33 
354.67  246  245.33 
354.67  246  245.33 
354.67  246  245.33 
354.67  246  245.33 
354.67  246  245.33 
354.67  246  245.33 
3149  3351.3  2180 
3149  3351.3  2180 
3149  3351.3  2180 
3149  3351.3  2180 
3149  3351.3  2180 
3149  3351.3  2180 
3149  3351.3  2180 
3149  3351.3  2180 
3149  3351.3  2180 
3149  3351.3  2180 
3149  3351.3  2180 
3149  3351.3  2180 
3149  3351.3  2180 
3149  3351.3  2180 
3149  3351.3  2180 
3149  3351.3  2180 
3149  3351.3  2180 
3149  3351.3  2180 
3149  3351.3  2180 
3149  3351.3  2180 
3149  3351.3  2180 
3149  3351.3  2180 
1799  2380.3  5617.7 
1799  2380.3  5617.7 
1799  2380.3  5617.7 
1799  2380.3  5617.7 
1799  2380.3  5617.7 
1799  2380.3  5617.7 
1799  2380.3  5617.7 
1799  2380.3  5617.7 
1799  2380.3  5617.7 
1799  2380.3  5617.7 
1799  2380.3  5617.7 
903.33  1059.7  910 
903.33  1059.7  910 
903.33  1059.7  910 
903.33  1059.7  910 
903.33  1059.7  910 
903.33  1059.7  910 
903.33  1059.7  910 
903.33  1059.7  910 
903.33  1059.7  910 
903.33  1059.7  910 
903.33  1059.7  910 
1149.3  1303  1055.3 
1149.3  1303  1055.3 
1149.3  1303  1055.3 
1149.3  1303  1055.3 
1149.3  1303  1055.3 
1149.3  1303  1055.3 
1149.3  1303  1055.3 
1149.3  1303  1055.3 
1149.3  1303  1055.3 
1149.3  1303  1055.3 
1149.3  1303  1055.3 
751.67  701  577.33 
751.67  701  577.33 
751.67  701  577.33 
751.67  701  577.33 
751.67  701  577.33 
751.67  701  577.33 
751.67  701  577.33 
751.67  701  577.33 
751.67  701  577.33 
751.67  701  577.33 
751.67  701  577.33 
544.67  271  282.33 
544.67  271  282.33 
544.67  271  282.33 
544.67  271  282.33 
544.67  271  282.33 
544.67  271  282.33 
544.67  271  282.33 
544.67  271  282.33 
544.67  271  282.33 
544.67  271  282.33 
544.67  271  282.33 
752.33  562.67  417.33 
752.33  562.67  417.33 
752.33  562.67  417.33 
752.33  562.67  417.33 
752.33  562.67  417.33 
752.33  562.67  417.33 
752.33  562.67  417.33 
752.33  562.67  417.33 
752.33  562.67  417.33 
752.33  562.67  417.33 
752.33  562.67  417.33 
689  705  701 
689  705  701 
689  705  701 
689  705  701 
689  705  701 
689  705  701 
689  705  701 
689  705  701 
689  705  701 
689  705  701 
689  705  701 
689  705  701 
1173.3  1252.7  1097.3 
1173.3  1252.7  1097.3 
1173.3  1252.7  1097.3 
1173.3  1252.7  1097.3 
1173.3  1252.7  1097.3 
1173.3  1252.7  1097.3 
1173.3  1252.7  1097.3 
1173.3  1252.7  1097.3 
1173.3  1252.7  1097.3 
1173.3  1252.7  1097.3 
1173.3  1252.7  1097.3 
755  713  541 
755  713  541 
755  713  541 
755  713  541 
755  713  541 
755  713  541 
755  713  541 
755  713  541 
755  713  541 
755  713  541 
755  713  541 
720.33  575  466 
720.33  575  466 
720.33  575  466 
720.33  575  466 
720.33  575  466 
720.33  575  466 
720.33  575  466 
720.33  575  466 
720.33  575  466 
720.33  575  466 
720.33  575  466 
1465  1593  864.67 
1465  1593  864.67 
1465  1593  864.67 
1465  1593  864.67 
1465  1593  864.67 
1465  1593  864.67 
1465  1593  864.67 
1465  1593  864.67 
1465  1593  864.67 
1465  1593  864.67 
1465  1593  864.67 
1056.7  928  752.33 
1056.7  928  752.33 
1056.7  928  752.33 
1056.7  928  752.33 
1056.7  928  752.33 
1056.7  928  752.33 
1056.7  928  752.33 
1056.7  928  752.33 
1056.7  928  752.33 
1056.7  928  752.33 
1056.7  928  752.33 
2971.7  2776.7  3671.7 
2971.7  2776.7  3671.7 
2971.7  2776.7  3671.7 
2971.7  2776.7  3671.7 
2971.7  2776.7  3671.7 
2971.7  2776.7  3671.7 
2971.7  2776.7  3671.7 
2971.7  2776.7  3671.7 
2971.7  2776.7  3671.7 
2971.7  2776.7  3671.7 
2971.7  2776.7  3671.7 
5405.7  6063.3  7253 
5405.7  6063.3  7253 
5405.7  6063.3  7253 
5405.7  6063.3  7253 
5405.7  6063.3  7253 
5405.7  6063.3  7253 
5405.7  6063.3  7253 
5405.7  6063.3  7253 
5405.7  6063.3  7253 
5405.7  6063.3  7253 
1610.7  1937.7  963 
1610.7  1937.7  963 
1610.7  1937.7  963 
1610.7  1937.7  963 
1610.7  1937.7  963 
1610.7  1937.7  963 
1610.7  1937.7  963 
1610.7  1937.7  963 
1610.7  1937.7  963 
1610.7  1937.7  963 
1610.7  1937.7  963 
757.33  638.67  288 
757.33  638.67  288 
757.33  638.67  288 
757.33  638.67  288 
757.33  638.67  288 
757.33  638.67  288 
757.33  638.67  288 
757.33  638.67  288 
757.33  638.67  288 
757.33  638.67  288 
757.33  638.67  288 
583.33  577  327.33 
583.33  577  327.33 
583.33  577  327.33 
583.33  577  327.33 
583.33  577  327.33 
583.33  577  327.33 
583.33  577  327.33 
583.33  577  327.33 
583.33  577  327.33 
583.33  577  327.33 
583.33  577  327.33 
909  1015.3  770.67 
909  1015.3  770.67 
909  1015.3  770.67 
909  1015.3  770.67 
909  1015.3  770.67 
909  1015.3  770.67 
909  1015.3  770.67 
909  1015.3  770.67 
909  1015.3  770.67 
909  1015.3  770.67 
909  1015.3  770.67 
909  1015.3  770.67 
909  1015.3  770.67 
1604.7  1716.3  1976 
1604.7  1716.3  1976 
1604.7  1716.3  1976 
1604.7  1716.3  1976 
1604.7  1716.3  1976 
1604.7  1716.3  1976 
1604.7  1716.3  1976 
1604.7  1716.3  1976 
1604.7  1716.3  1976 
1604.7  1716.3  1976 
1604.7  1716.3  1976 
1604.7  1716.3  1976 
1604.7  1716.3  1976 
1604.7  1716.3  1976 
1604.7  1716.3  1976 
1604.7  1716.3  1976 
1604.7  1716.3  1976 
1604.7  1716.3  1976 
1604.7  1716.3  1976 
1604.7  1716.3  1976 
1604.7  1716.3  1976 
1604.7  1716.3  1976 
1604.7  1716.3  1976 
1604.7  1716.3  1976 
1604.7  1716.3  1976 
833.33  331.33  210.67 
833.33  331.33  210.67 
833.33  331.33  210.67 
833.33  331.33  210.67 
833.33  331.33  210.67 
833.33  331.33  210.67 
833.33  331.33  210.67 
833.33  331.33  210.67 
833.33  331.33  210.67 
833.33  331.33  210.67 
833.33  331.33  210.67 
1763  1978  941 
1763  1978  941 
1763  1978  941 
1763  1978  941 
1763  1978  941 
1763  1978  941 
1763  1978  941 
1763  1978  941 
1763  1978  941 
1763  1978  941 
1763  1978  941 
1283  883.33  562 
1283  883.33  562 
1283  883.33  562 
1283  883.33  562 
1283  883.33  562 
1283  883.33  562 
1283  883.33  562 
1283  883.33  562 
1283  883.33  562 
1283  883.33  562 
1283  883.33  562 
899  902  560.33 
899  902  560.33 
899  902  560.33 
899  902  560.33 
899  902  560.33 
899  902  560.33 
899  902  560.33 
899  902  560.33 
899  902  560.33 
899  902  560.33 
899  902  560.33 
899  583.67  365.33 
899  583.67  365.33 
899  583.67  365.33 
899  583.67  365.33 
899  583.67  365.33 
899  583.67  365.33 
899  583.67  365.33 
899  583.67  365.33 
899  583.67  365.33 
899  583.67  365.33 
899  583.67  365.33 
899  583.67  365.33 
899  583.67  365.33 
899  583.67  365.33 
752  746  1034 
752  746  1034 
752  746  1034 
752  746  1034 
752  746  1034 
752  746  1034 
752  746  1034 
752  746  1034 
752  746  1034 
752  746  1034 
752  746  1034 
1985.7  1921.7  1614.7 
1985.7  1921.7  1614.7 
1985.7  1921.7  1614.7 
1985.7  1921.7  1614.7 
1985.7  1921.7  1614.7 
1985.7  1921.7  1614.7 
1985.7  1921.7  1614.7 
1985.7  1921.7  1614.7 
1985.7  1921.7  1614.7 
1985.7  1921.7  1614.7 
1985.7  1921.7  1614.7 
1063  924  491 
1063  924  491 
1063  924  491 
1063  924  491 
1063  924  491 
1063  924  491 
1063  924  491 
1063  924  491 
1063  924  491 
1063  924  491 
1063  924  491 
707.67  661.67  465.33 
707.67  661.67  465.33 
707.67  661.67  465.33 
707.67  661.67  465.33 
707.67  661.67  465.33 
707.67  661.67  465.33 
707.67  661.67  465.33 
707.67  661.67  465.33 
707.67  661.67  465.33 
707.67  661.67  465.33 
707.67  661.67  465.33 
386  341.67  224.33 
386  341.67  224.33 
386  341.67  224.33 
386  341.67  224.33 
386  341.67  224.33 
386  341.67  224.33 
386  341.67  224.33 
386  341.67  224.33 
386  341.67  224.33 
386  341.67  224.33 
819  704.67  458.67 
819  704.67  458.67 
819  704.67  458.67 
819  704.67  458.67 
819  704.67  458.67 
819  704.67  458.67 
819  704.67  458.67 
819  704.67  458.67 
1541.7  1027  624 
1541.7  1027  624 
1541.7  1027  624 
1541.7  1027  624 
1541.7  1027  624 
1541.7  1027  624 
1541.7  1027  624 
1541.7  1027  624 
1541.7  1027  624 
1541.7  1027  624 
1541.7  1027  624 
1541.7  1027  624 
1541.7  1027  624 
1541.7  1027  624 
1541.7  1027  624 
1541.7  1027  624 
1541.7  1027  624 
1541.7  1027  624 
1541.7  1027  624 
1541.7  1027  624 
1541.7  1027  624 
1541.7  1027  624 
1541.7  1027  624 
1541.7  1027  624 
1541.7  1027  624 
1541.7  1027  624 
1541.7  1027  624 
1541.7  1027  624 
1541.7  1027  624 
1541.7  1027  624 
1541.7  1027  624 
1541.7  1027  624 
1541.7  1027  624 
1541.7  1027  624 
1541.7  1027  624 
1541.7  1027  624 
1541.7  1027  624 
1541.7  1027  624 
1541.7  1027  624 
1541.7  1027  624 
1541.7  1027  624 
1210  1607  836.33 
1210  1607  836.33 
1210  1607  836.33 
1210  1607  836.33 
1210  1607  836.33 
1210  1607  836.33 
1210  1607  836.33 
1210  1607  836.33 
1210  1607  836.33 
1210  1607  836.33 
621.33  644  405.67 
621.33  644  405.67 
621.33  644  405.67 
621.33  644  405.67 
621.33  644  405.67 
621.33  644  405.67 
621.33  644  405.67 
621.33  644  405.67 
621.33  644  405.67 
621.33  644  405.67 
1366.7  1626  1204.3 
1366.7  1626  1204.3 
1366.7  1626  1204.3 
1366.7  1626  1204.3 
1366.7  1626  1204.3 
1366.7  1626  1204.3 
1366.7  1626  1204.3 
1366.7  1626  1204.3 
1366.7  1626  1204.3 
1366.7  1626  1204.3 
389.67  368.67  286.33 
389.67  368.67  286.33 
389.67  368.67  286.33 
389.67  368.67  286.33 
389.67  368.67  286.33 
389.67  368.67  286.33 
389.67  368.67  286.33 
389.67  368.67  286.33 
389.67  368.67  286.33 
389.67  368.67  286.33 
389.67  368.67  286.33 
177.67  185  211.33 
177.67  185  211.33 
177.67  185  211.33 
177.67  185  211.33 
177.67  185  211.33 
177.67  185  211.33 
177.67  185  211.33 
177.67  185  211.33 
177.67  185  211.33 
177.67  185  211.33 
177.67  185  211.33 
177.67  185  211.33 
177.67  185  211.33 
177.67  185  211.33 
531.67  335.33  264 
531.67  335.33  264 
531.67  335.33  264 
531.67  335.33  264 
531.67  335.33  264 
531.67  335.33  264 
531.67  335.33  264 
531.67  335.33  264 
531.67  335.33  264 
531.67  335.33  264 
531.67  335.33  264 
531.67  335.33  264 
536.33  333.67  279 
536.33  333.67  279 
536.33  333.67  279 
536.33  333.67  279 
536.33  333.67  279 
536.33  333.67  279 
536.33  333.67  279 
536.33  333.67  279 
536.33  333.67  279 
536.33  333.67  279 
536.33  333.67  279 
536.33  333.67  279 
536.33  333.67  279 
536.33  333.67  279 
1204  1441.3  1062 
1204  1441.3  1062 
1204  1441.3  1062 
1204  1441.3  1062 
1204  1441.3  1062 
1204  1441.3  1062 
1204  1441.3  1062 
1204  1441.3  1062 
470.33  619.67  413.33 
470.33  619.67  413.33 
470.33  619.67  413.33 
470.33  619.67  413.33 
470.33  619.67  413.33 
470.33  619.67  413.33 
470.33  619.67  413.33 
470.33  619.67  413.33 
470.33  619.67  413.33 
470.33  619.67  413.33 
470.33  619.67  413.33 
217.33  110  160.67 
217.33  110  160.67 
217.33  110  160.67 
217.33  110  160.67 
217.33  110  160.67 
217.33  110  160.67 
217.33  110  160.67 
217.33  110  160.67 
217.33  110  160.67 
217.33  110  160.67 
217.33  110  160.67 
626.33  419.33  405 
626.33  419.33  405 
626.33  419.33  405 
626.33  419.33  405 
626.33  419.33  405 
626.33  419.33  405 
626.33  419.33  405 
626.33  419.33  405 
626.33  419.33  405 
626.33  419.33  405 
626.33  419.33  405 
922  702  788.67 
922  702  788.67 
922  702  788.67 
922  702  788.67 
922  702  788.67 
922  702  788.67 
922  702  788.67 
922  702  788.67 
922  702  788.67 
922  702  788.67 
922  702  788.67 
995.33  875  692.33 
995.33  875  692.33 
995.33  875  692.33 
995.33  875  692.33 
995.33  875  692.33 
995.33  875  692.33 
995.33  875  692.33 
995.33  875  692.33 
995.33  875  692.33 
995.33  875  692.33 
995.33  875  692.33 
704.33  685.33  591.67 
704.33  685.33  591.67 
704.33  685.33  591.67 
704.33  685.33  591.67 
704.33  685.33  591.67 
704.33  685.33  591.67 
704.33  685.33  591.67 
704.33  685.33  591.67 
704.33  685.33  591.67 
704.33  685.33  591.67 
704.33  685.33  591.67 
192.67  264.67  293.33 
192.67  264.67  293.33 
192.67  264.67  293.33 
192.67  264.67  293.33 
192.67  264.67  293.33 
192.67  264.67  293.33 
192.67  264.67  293.33 
192.67  264.67  293.33 
192.67  264.67  293.33 
192.67  264.67  293.33 
192.67  264.67  293.33 
1161.3  1475.3  2041 
1161.3  1475.3  2041 
1161.3  1475.3  2041 
1161.3  1475.3  2041 
1161.3  1475.3  2041 
1161.3  1475.3  2041 
1161.3  1475.3  2041 
1161.3  1475.3  2041 
1161.3  1475.3  2041 
1161.3  1475.3  2041 
1161.3  1475.3  2041 
757.67  588.67  1039 
757.67  588.67  1039 
757.67  588.67  1039 
757.67  588.67  1039 
757.67  588.67  1039 
757.67  588.67  1039 
757.67  588.67  1039 
757.67  588.67  1039 
757.67  588.67  1039 
757.67  588.67  1039 
757.67  588.67  1039 
757.67  588.67  1039 
1378  1413.7  1208.3 
1378  1413.7  1208.3 
1378  1413.7  1208.3 
1378  1413.7  1208.3 
1378  1413.7  1208.3 
1378  1413.7  1208.3 
1378  1413.7  1208.3 
1378  1413.7  1208.3 
1378  1413.7  1208.3 
1378  1413.7  1208.3 
1378  1413.7  1208.3 
803.67  1105  861.33 
803.67  1105  861.33 
803.67  1105  861.33 
803.67  1105  861.33 
803.67  1105  861.33 
803.67  1105  861.33 
803.67  1105  861.33 
803.67  1105  861.33 
803.67  1105  861.33 
803.67  1105  861.33 
803.67  1105  861.33 
364  360.67  289 
364  360.67  289 
364  360.67  289 
364  360.67  289 
364  360.67  289 
364  360.67  289 
364  360.67  289 
364  360.67  289 
364  360.67  289 
364  360.67  289 
364  360.67  289 
1979  1665  1747.7 
1979  1665  1747.7 
1979  1665  1747.7 
1979  1665  1747.7 
1979  1665  1747.7 
1979  1665  1747.7 
1979  1665  1747.7 
1979  1665  1747.7 
1979  1665  1747.7 
1979  1665  1747.7 
1979  1665  1747.7 
1979  1665  1747.7 
1979  1665  1747.7 
213.33  273.67  186.67 
213.33  273.67  186.67 
213.33  273.67  186.67 
213.33  273.67  186.67 
213.33  273.67  186.67 
213.33  273.67  186.67 
213.33  273.67  186.67 
213.33  273.67  186.67 
213.33  273.67  186.67 
213.33  273.67  186.67 
213.33  273.67  186.67 
1072.3  1004.3  879.67 
1072.3  1004.3  879.67 
1072.3  1004.3  879.67 
1072.3  1004.3  879.67 
1072.3  1004.3  879.67 
1072.3  1004.3  879.67 
1072.3  1004.3  879.67 
1072.3  1004.3  879.67 
1072.3  1004.3  879.67 
1072.3  1004.3  879.67 
1072.3  1004.3  879.67 
1956.3  2469  2773.3 
1956.3  2469  2773.3 
1956.3  2469  2773.3 
1956.3  2469  2773.3 
1956.3  2469  2773.3 
1956.3  2469  2773.3 
1956.3  2469  2773.3 
1956.3  2469  2773.3 
1956.3  2469  2773.3 
1956.3  2469  2773.3 
1956.3  2469  2773.3 
1956.3  2469  2773.3 
360.33  420  402.67 
360.33  420  402.67 
360.33  420  402.67 
360.33  420  402.67 
360.33  420  402.67 
360.33  420  402.67 
360.33  420  402.67 
360.33  420  402.67 
360.33  420  402.67 
360.33  420  402.67 
360.33  420  402.67 
582  774  378.33 
582  774  378.33 
582  774  378.33 
582  774  378.33 
582  774  378.33 
582  774  378.33 
582  774  378.33 
582  774  378.33 
582  774  378.33 
582  774  378.33 
582  774  378.33 
467.67  447.33  278 
467.67  447.33  278 
467.67  447.33  278 
467.67  447.33  278 
467.67  447.33  278 
467.67  447.33  278 
467.67  447.33  278 
467.67  447.33  278 
467.67  447.33  278 
467.67  447.33  278 
467.67  447.33  278 
257  282  235.33 
257  282  235.33 
257  282  235.33 
257  282  235.33 
257  282  235.33 
257  282  235.33 
257  282  235.33 
257  282  235.33 
257  282  235.33 
257  282  235.33 
257  282  235.33 
257  282  235.33 
257  282  235.33 
1448  1810.3  1477 
1448  1810.3  1477 
1448  1810.3  1477 
1448  1810.3  1477 
1448  1810.3  1477 
1448  1810.3  1477 
1448  1810.3  1477 
1448  1810.3  1477 
435.33  541.33  450 
435.33  541.33  450 
435.33  541.33  450 
435.33  541.33  450 
435.33  541.33  450 
435.33  541.33  450 
435.33  541.33  450 
435.33  541.33  450 
435.33  541.33  450 
435.33  541.33  450 
435.33  541.33  450 
514  427.67  417.67 
514  427.67  417.67 
514  427.67  417.67 
514  427.67  417.67 
514  427.67  417.67 
514  427.67  417.67 
514  427.67  417.67 
514  427.67  417.67 
514  427.67  417.67 
514  427.67  417.67 
514  427.67  417.67 
576  582  495.33 
576  582  495.33 
576  582  495.33 
576  582  495.33 
576  582  495.33 
576  582  495.33 
576  582  495.33 
576  582  495.33 
576  582  495.33 
576  582  495.33 
576  582  495.33 
443.67  598.67  409.33 
443.67  598.67  409.33 
443.67  598.67  409.33 
443.67  598.67  409.33 
443.67  598.67  409.33 
443.67  598.67  409.33 
443.67  598.67  409.33 
443.67  598.67  409.33 
443.67  598.67  409.33 
443.67  598.67  409.33 
443.67  598.67  409.33 
1074  1035.7  1024.3 
1074  1035.7  1024.3 
1074  1035.7  1024.3 
1074  1035.7  1024.3 
1074  1035.7  1024.3 
1074  1035.7  1024.3 
1074  1035.7  1024.3 
1074  1035.7  1024.3 
1074  1035.7  1024.3 
1074  1035.7  1024.3 
1074  1035.7  1024.3 
520  444.33  453.67 
520  444.33  453.67 
520  444.33  453.67 
520  444.33  453.67 
520  444.33  453.67 
520  444.33  453.67 
520  444.33  453.67 
520  444.33  453.67 
520  444.33  453.67 
520  444.33  453.67 
520  444.33  453.67 
520  444.33  453.67 
222  144  172.33 
222  144  172.33 
222  144  172.33 
222  144  172.33 
222  144  172.33 
222  144  172.33 
222  144  172.33 
222  144  172.33 
222  144  172.33 
222  144  172.33 
222  144  172.33 
222  144  172.33 
222  144  172.33 
222  144  172.33 
222  144  172.33 
222  144  172.33 
358.33  371  279 
358.33  371  279 
358.33  371  279 
358.33  371  279 
358.33  371  279 
358.33  371  279 
358.33  371  279 
358.33  371  279 
358.33  371  279 
358.33  371  279 
358.33  371  279 
358.33  371  279 
336  353.33  293.67 
336  353.33  293.67 
336  353.33  293.67 
336  353.33  293.67 
336  353.33  293.67 
336  353.33  293.67 
336  353.33  293.67 
336  353.33  293.67 
336  353.33  293.67 
336  353.33  293.67 
336  353.33  293.67 
794.67  850.67  885 
794.67  850.67  885 
794.67  850.67  885 
794.67  850.67  885 
794.67  850.67  885 
794.67  850.67  885 
794.67  850.67  885 
794.67  850.67  885 
794.67  850.67  885 
794.67  850.67  885 
794.67  850.67  885 
658.67  555.67  691 
658.67  555.67  691 
658.67  555.67  691 
658.67  555.67  691 
658.67  555.67  691 
658.67  555.67  691 
658.67  555.67  691 
658.67  555.67  691 
495.33  540.33  496 
495.33  540.33  496 
495.33  540.33  496 
495.33  540.33  496 
495.33  540.33  496 
495.33  540.33  496 
495.33  540.33  496 
495.33  540.33  496 
495.33  540.33  496 
495.33  540.33  496 
495.33  540.33  496 
1086  733.67  604.33 
1086  733.67  604.33 
1086  733.67  604.33 
1086  733.67  604.33 
1086  733.67  604.33 
1086  733.67  604.33 
1086  733.67  604.33 
1086  733.67  604.33 
1086  733.67  604.33 
1086  733.67  604.33 
1086  733.67  604.33 
821  943.33  918.33 
821  943.33  918.33 
821  943.33  918.33 
821  943.33  918.33 
821  943.33  918.33 
821  943.33  918.33 
821  943.33  918.33 
821  943.33  918.33 
821  943.33  918.33 
821  943.33  918.33 
821  943.33  918.33 
528.67  459  561 
528.67  459  561 
528.67  459  561 
528.67  459  561 
528.67  459  561 
528.67  459  561 
528.67  459  561 
528.67  459  561 
528.67  459  561 
528.67  459  561 
528.67  459  561 
342  214.33  313.33 
342  214.33  313.33 
342  214.33  313.33 
342  214.33  313.33 
342  214.33  313.33 
342  214.33  313.33 
342  214.33  313.33 
342  214.33  313.33 
342  214.33  313.33 
342  214.33  313.33 
342  214.33  313.33 
484  395.33  358.33 
484  395.33  358.33 
484  395.33  358.33 
484  395.33  358.33 
484  395.33  358.33 
484  395.33  358.33 
484  395.33  358.33 
484  395.33  358.33 
484  395.33  358.33 
484  395.33  358.33 
484  395.33  358.33 
412.33  404  414 
412.33  404  414 
412.33  404  414 
412.33  404  414 
412.33  404  414 
412.33  404  414 
412.33  404  414 
412.33  404  414 
412.33  404  414 
412.33  404  414 
412.33  404  414 
953.33  803  502 
953.33  803  502 
953.33  803  502 
953.33  803  502 
953.33  803  502 
953.33  803  502 
953.33  803  502 
953.33  803  502 
953.33  803  502 
953.33  803  502 
953.33  803  502 
1781.3  1642  1528 
1781.3  1642  1528 
1781.3  1642  1528 
1781.3  1642  1528 
1781.3  1642  1528 
1781.3  1642  1528 
1781.3  1642  1528 
1781.3  1642  1528 
1781.3  1642  1528 
1781.3  1642  1528 
1781.3  1642  1528 
1892  2163.7  2808.7 
1892  2163.7  2808.7 
1892  2163.7  2808.7 
1892  2163.7  2808.7 
1892  2163.7  2808.7 
1892  2163.7  2808.7 
1892  2163.7  2808.7 
1892  2163.7  2808.7 
1892  2163.7  2808.7 
1892  2163.7  2808.7 
1892  2163.7  2808.7 
1092.3  1088.7  1253.7 
1092.3  1088.7  1253.7 
1092.3  1088.7  1253.7 
1092.3  1088.7  1253.7 
1092.3  1088.7  1253.7 
1092.3  1088.7  1253.7 
1092.3  1088.7  1253.7 
1092.3  1088.7  1253.7 
1092.3  1088.7  1253.7 
1092.3  1088.7  1253.7 
1092.3  1088.7  1253.7 
1441.3  1146  1061 
1441.3  1146  1061 
1441.3  1146  1061 
1441.3  1146  1061 
1441.3  1146  1061 
1441.3  1146  1061 
1441.3  1146  1061 
1441.3  1146  1061 
1441.3  1146  1061 
1441.3  1146  1061 
1441.3  1146  1061 
813.67  646.67  588.33 
813.67  646.67  588.33 
813.67  646.67  588.33 
813.67  646.67  588.33 
813.67  646.67  588.33 
813.67  646.67  588.33 
813.67  646.67  588.33 
813.67  646.67  588.33 
813.67  646.67  588.33 
813.67  646.67  588.33 
813.67  646.67  588.33 
499  373  407 
499  373  407 
499  373  407 
499  373  407 
499  373  407 
499  373  407 
499  373  407 
499  373  407 
499  373  407 
499  373  407 
499  373  407 
341.67  340.33  314.33 
341.67  340.33  314.33 
341.67  340.33  314.33 
341.67  340.33  314.33 
341.67  340.33  314.33 
341.67  340.33  314.33 
341.67  340.33  314.33 
341.67  340.33  314.33 
341.67  340.33  314.33 
341.67  340.33  314.33 
341.67  340.33  314.33 
894.67  707  812.67 
894.67  707  812.67 
894.67  707  812.67 
894.67  707  812.67 
894.67  707  812.67 
894.67  707  812.67 
894.67  707  812.67 
894.67  707  812.67 
894.67  707  812.67 
894.67  707  812.67 
894.67  707  812.67 
1163.3  520.33  739.33 
1163.3  520.33  739.33 
1163.3  520.33  739.33 
1163.3  520.33  739.33 
1163.3  520.33  739.33 
1163.3  520.33  739.33 
1163.3  520.33  739.33 
1163.3  520.33  739.33 
1163.3  520.33  739.33 
1163.3  520.33  739.33 
1163.3  520.33  739.33 
703.67  527.33  548.67 
703.67  527.33  548.67 
703.67  527.33  548.67 
703.67  527.33  548.67 
703.67  527.33  548.67 
703.67  527.33  548.67 
703.67  527.33  548.67 
703.67  527.33  548.67 
703.67  527.33  548.67 
703.67  527.33  548.67 
973.33  791.67  840.33 
973.33  791.67  840.33 
973.33  791.67  840.33 
973.33  791.67  840.33 
973.33  791.67  840.33 
973.33  791.67  840.33 
973.33  791.67  840.33 
973.33  791.67  840.33 
973.33  791.67  840.33 
973.33  791.67  840.33 
973.33  791.67  840.33 
956  958  821.67 
956  958  821.67 
956  958  821.67 
956  958  821.67 
956  958  821.67 
956  958  821.67 
956  958  821.67 
956  958  821.67 
956  958  821.67 
956  958  821.67 
956  958  821.67 
696.67  498.33  427 
696.67  498.33  427 
696.67  498.33  427 
696.67  498.33  427 
696.67  498.33  427 
696.67  498.33  427 
696.67  498.33  427 
696.67  498.33  427 
696.67  498.33  427 
696.67  498.33  427 
696.67  498.33  427 
672.67  332  297.67 
672.67  332  297.67 
672.67  332  297.67 
672.67  332  297.67 
672.67  332  297.67 
672.67  332  297.67 
672.67  332  297.67 
672.67  332  297.67 
672.67  332  297.67 
672.67  332  297.67 
672.67  332  297.67 
965.33  785.33  665.33 
965.33  785.33  665.33 
965.33  785.33  665.33 
965.33  785.33  665.33 
965.33  785.33  665.33 
965.33  785.33  665.33 
965.33  785.33  665.33 
965.33  785.33  665.33 
965.33  785.33  665.33 
965.33  785.33  665.33 
965.33  785.33  665.33 
1103  789.67  454.33 
1103  789.67  454.33 
1103  789.67  454.33 
1103  789.67  454.33 
1103  789.67  454.33 
1103  789.67  454.33 
1103  789.67  454.33 
1103  789.67  454.33 
1103  789.67  454.33 
1103  789.67  454.33 
1103  789.67  454.33 
1104.3  889  530 
1104.3  889  530 
1104.3  889  530 
1104.3  889  530 
1104.3  889  530 
1104.3  889  530 
1104.3  889  530 
1104.3  889  530 
1104.3  889  530 
1104.3  889  530 
899  723.67  483 
899  723.67  483 
899  723.67  483 
899  723.67  483 
899  723.67  483 
899  723.67  483 
899  723.67  483 
899  723.67  483 
899  723.67  483 
899  723.67  483 
899  723.67  483 
899  723.67  483 
899  723.67  483 
899  723.67  483 
899  723.67  483 
899  723.67  483 
899  723.67  483 
899  723.67  483 
899  723.67  483 
899  723.67  483 
899  723.67  483 
899  723.67  483 
899  723.67  483 
899  723.67  483 
899  723.67  483 
899  723.67  483 
899  723.67  483 
899  723.67  483 
899  723.67  483 
1292  1061  672.67 
1292  1061  672.67 
1292  1061  672.67 
1292  1061  672.67 
1292  1061  672.67 
1292  1061  672.67 
1292  1061  672.67 
1292  1061  672.67 
1292  1061  672.67 
1292  1061  672.67 
1292  1061  672.67 
1386.7  1315.7  613.67 
1386.7  1315.7  613.67 
1386.7  1315.7  613.67 
1386.7  1315.7  613.67 
1386.7  1315.7  613.67 
1386.7  1315.7  613.67 
1386.7  1315.7  613.67 
1386.7  1315.7  613.67 
1386.7  1315.7  613.67 
1386.7  1315.7  613.67 
1386.7  1315.7  613.67 
754  737  437.67 
754  737  437.67 
754  737  437.67 
754  737  437.67 
754  737  437.67 
754  737  437.67 
754  737  437.67 
754  737  437.67 
754  737  437.67 
754  737  437.67 
1441  1130.7  523.67 
1441  1130.7  523.67 
1441  1130.7  523.67 
1441  1130.7  523.67 
1441  1130.7  523.67 
1441  1130.7  523.67 
1441  1130.7  523.67 
1441  1130.7  523.67 
1441  1130.7  523.67 
1441  1130.7  523.67 
1441  1130.7  523.67 
795.33  522.67  277.33 
795.33  522.67  277.33 
795.33  522.67  277.33 
795.33  522.67  277.33 
795.33  522.67  277.33 
795.33  522.67  277.33 
795.33  522.67  277.33 
795.33  522.67  277.33 
795.33  522.67  277.33 
795.33  522.67  277.33 
795.33  522.67  277.33 
1708.7  769  585.33 
1708.7  769  585.33 
1708.7  769  585.33 
1708.7  769  585.33 
1708.7  769  585.33 
1708.7  769  585.33 
1708.7  769  585.33 
1708.7  769  585.33 
1708.7  769  585.33 
1708.7  769  585.33 
1708.7  769  585.33 
1708.7  769  585.33 
1708.7  769  585.33 
2255  2730.3  1753 
2255  2730.3  1753 
2255  2730.3  1753 
2255  2730.3  1753 
2255  2730.3  1753 
2255  2730.3  1753 
2255  2730.3  1753 
2255  2730.3  1753 
2255  2730.3  1753 
2255  2730.3  1753 
2255  2730.3  1753 
1769.3  1418.3  1479.7 
1769.3  1418.3  1479.7 
1769.3  1418.3  1479.7 
1769.3  1418.3  1479.7 
1769.3  1418.3  1479.7 
1769.3  1418.3  1479.7 
1769.3  1418.3  1479.7 
1769.3  1418.3  1479.7 
1769.3  1418.3  1479.7 
1769.3  1418.3  1479.7 
1769.3  1418.3  1479.7 
1769.3  1418.3  1479.7 
1769.3  1418.3  1479.7 
1744.3  1748.7  1594.7 
1744.3  1748.7  1594.7 
1744.3  1748.7  1594.7 
1744.3  1748.7  1594.7 
1744.3  1748.7  1594.7 
1744.3  1748.7  1594.7 
1744.3  1748.7  1594.7 
1744.3  1748.7  1594.7 
1744.3  1748.7  1594.7 
812  830.33  659.33 
812  830.33  659.33 
812  830.33  659.33 
812  830.33  659.33 
812  830.33  659.33 
812  830.33  659.33 
812  830.33  659.33 
812  830.33  659.33 
812  830.33  659.33 
812  830.33  659.33 
812  830.33  659.33 
1913.7  1481  794.67 
1913.7  1481  794.67 
1913.7  1481  794.67 
1913.7  1481  794.67 
1913.7  1481  794.67 
1913.7  1481  794.67 
1913.7  1481  794.67 
1913.7  1481  794.67 
1913.7  1481  794.67 
1913.7  1481  794.67 
1913.7  1481  794.67 
2607  2702.7  1950.7 
2607  2702.7  1950.7 
2607  2702.7  1950.7 
2607  2702.7  1950.7 
2607  2702.7  1950.7 
2607  2702.7  1950.7 
2607  2702.7  1950.7 
2607  2702.7  1950.7 
2607  2702.7  1950.7 
2607  2702.7  1950.7 
2607  2702.7  1950.7 
1250.7  938.33  672.33 
1250.7  938.33  672.33 
1250.7  938.33  672.33 
1250.7  938.33  672.33 
1250.7  938.33  672.33 
1250.7  938.33  672.33 
1250.7  938.33  672.33 
1250.7  938.33  672.33 
1250.7  938.33  672.33 
1250.7  938.33  672.33 
1250.7  938.33  672.33 
590  524  448.33 
590  524  448.33 
590  524  448.33 
590  524  448.33 
590  524  448.33 
590  524  448.33 
590  524  448.33 
590  524  448.33 
590  524  448.33 
590  524  448.33 
590  524  448.33 
713  754.33  364.33 
713  754.33  364.33 
713  754.33  364.33 
713  754.33  364.33 
713  754.33  364.33 
713  754.33  364.33 
713  754.33  364.33 
713  754.33  364.33 
713  754.33  364.33 
713  754.33  364.33 
713  754.33  364.33 
1742.3  1335.7  777.33 
1742.3  1335.7  777.33 
1742.3  1335.7  777.33 
1742.3  1335.7  777.33 
1742.3  1335.7  777.33 
1742.3  1335.7  777.33 
1742.3  1335.7  777.33 
1742.3  1335.7  777.33 
1742.3  1335.7  777.33 
1742.3  1335.7  777.33 
1742.3  1335.7  777.33 
2899.3  2907  1533.7 
2899.3  2907  1533.7 
2899.3  2907  1533.7 
2899.3  2907  1533.7 
2899.3  2907  1533.7 
2899.3  2907  1533.7 
2899.3  2907  1533.7 
2899.3  2907  1533.7 
2899.3  2907  1533.7 
2899.3  2907  1533.7 
2899.3  2907  1533.7 
698  456.33  313.67 
698  456.33  313.67 
698  456.33  313.67 
698  456.33  313.67 
698  456.33  313.67 
698  456.33  313.67 
698  456.33  313.67 
698  456.33  313.67 
698  456.33  313.67 
698  456.33  313.67 
698  456.33  313.67 
1238.7  771.67  420 
1238.7  771.67  420 
1238.7  771.67  420 
1238.7  771.67  420 
1238.7  771.67  420 
1238.7  771.67  420 
1238.7  771.67  420 
1238.7  771.67  420 
1238.7  771.67  420 
1238.7  771.67  420 
1238.7  771.67  420 
1085  1032.7  492.33 
1085  1032.7  492.33 
1085  1032.7  492.33 
1085  1032.7  492.33 
1085  1032.7  492.33 
1085  1032.7  492.33 
1085  1032.7  492.33 
1085  1032.7  492.33 
1085  1032.7  492.33 
1085  1032.7  492.33 
1085  1032.7  492.33 
1514.3  374  746.67 
1514.3  374  746.67 
1514.3  374  746.67 
1514.3  374  746.67 
1514.3  374  746.67 
1514.3  374  746.67 
1514.3  374  746.67 
1514.3  374  746.67 
1514.3  374  746.67 
1514.3  374  746.67 
1514.3  374  746.67 
1319.3  380.33  451.33 
1319.3  380.33  451.33 
1319.3  380.33  451.33 
1319.3  380.33  451.33 
1319.3  380.33  451.33 
1319.3  380.33  451.33 
1319.3  380.33  451.33 
1319.3  380.33  451.33 
1319.3  380.33  451.33 
1319.3  380.33  451.33 
1319.3  380.33  451.33 
1319.3  380.33  451.33 
2826.7  3069  2153.7 
2826.7  3069  2153.7 
2826.7  3069  2153.7 
2826.7  3069  2153.7 
2826.7  3069  2153.7 
2826.7  3069  2153.7 
2826.7  3069  2153.7 
1548.3  2099  1202 
1548.3  2099  1202 
1548.3  2099  1202 
1548.3  2099  1202 
1548.3  2099  1202 
1548.3  2099  1202 
1548.3  2099  1202 
1548.3  2099  1202 
1548.3  2099  1202 
1548.3  2099  1202 
1548.3  2099  1202 
1291.3  1086  500.67 
1291.3  1086  500.67 
1291.3  1086  500.67 
1291.3  1086  500.67 
1291.3  1086  500.67 
1291.3  1086  500.67 
1291.3  1086  500.67 
1291.3  1086  500.67 
1291.3  1086  500.67 
1291.3  1086  500.67 
1291.3  1086  500.67 
2066  2112  1446 
2066  2112  1446 
2066  2112  1446 
2066  2112  1446 
2066  2112  1446 
2066  2112  1446 
2066  2112  1446 
2066  2112  1446 
2066  2112  1446 
2066  2112  1446 
2066  2112  1446 
2066  2112  1446 
1820  1103.3  912 
1820  1103.3  912 
1820  1103.3  912 
1820  1103.3  912 
1820  1103.3  912 
1820  1103.3  912 
1820  1103.3  912 
1820  1103.3  912 
1820  1103.3  912 
1820  1103.3  912 
1820  1103.3  912 
1196  1281.3  699 
1196  1281.3  699 
1196  1281.3  699 
1196  1281.3  699 
1196  1281.3  699 
1196  1281.3  699 
1196  1281.3  699 
1196  1281.3  699 
1196  1281.3  699 
1196  1281.3  699 
1196  1281.3  699 
512.67  421.67  253.67 
512.67  421.67  253.67 
512.67  421.67  253.67 
512.67  421.67  253.67 
512.67  421.67  253.67 
512.67  421.67  253.67 
512.67  421.67  253.67 
512.67  421.67  253.67 
512.67  421.67  253.67 
512.67  421.67  253.67 
512.67  421.67  253.67 
512.67  421.67  253.67 
1522.7  1134  1416.7 
1522.7  1134  1416.7 
1522.7  1134  1416.7 
1522.7  1134  1416.7 
1522.7  1134  1416.7 
1522.7  1134  1416.7 
1522.7  1134  1416.7 
1522.7  1134  1416.7 
1522.7  1134  1416.7 
1522.7  1134  1416.7 
1522.7  1134  1416.7 
946.33  539.67  305 
946.33  539.67  305 
946.33  539.67  305 
946.33  539.67  305 
946.33  539.67  305 
946.33  539.67  305 
946.33  539.67  305 
946.33  539.67  305 
946.33  539.67  305 
946.33  539.67  305 
946.33  539.67  305 
318.67  282.33  118 
318.67  282.33  118 
318.67  282.33  118 
318.67  282.33  118 
318.67  282.33  118 
318.67  282.33  118 
318.67  282.33  118 
318.67  282.33  118 
318.67  282.33  118 
318.67  282.33  118 
318.67  282.33  118 
318.67  282.33  118 
318.67  282.33  118 
736.33  405.67  238 
736.33  405.67  238 
736.33  405.67  238 
736.33  405.67  238 
736.33  405.67  238 
736.33  405.67  238 
736.33  405.67  238 
736.33  405.67  238 
736.33  405.67  238 
736.33  405.67  238 
736.33  405.67  238 
683.67  482.33  566.67 
683.67  482.33  566.67 
683.67  482.33  566.67 
683.67  482.33  566.67 
683.67  482.33  566.67 
683.67  482.33  566.67 
683.67  482.33  566.67 
683.67  482.33  566.67 
683.67  482.33  566.67 
683.67  482.33  566.67 
683.67  482.33  566.67 
1861.3  1309.7  715 
1861.3  1309.7  715 
1861.3  1309.7  715 
1861.3  1309.7  715 
1861.3  1309.7  715 
1861.3  1309.7  715 
1861.3  1309.7  715 
1861.3  1309.7  715 
1861.3  1309.7  715 
1861.3  1309.7  715 
1861.3  1309.7  715 
1865.3  2045  1208.7 
1865.3  2045  1208.7 
1865.3  2045  1208.7 
1865.3  2045  1208.7 
1865.3  2045  1208.7 
1865.3  2045  1208.7 
1865.3  2045  1208.7 
1865.3  2045  1208.7 
1865.3  2045  1208.7 
1865.3  2045  1208.7 
1865.3  2045  1208.7 
984.33  923.33  323 
984.33  923.33  323 
984.33  923.33  323 
984.33  923.33  323 
984.33  923.33  323 
984.33  923.33  323 
984.33  923.33  323 
984.33  923.33  323 
984.33  923.33  323 
984.33  923.33  323 
984.33  923.33  323 
636.33  248.33  180 
636.33  248.33  180 
636.33  248.33  180 
636.33  248.33  180 
636.33  248.33  180 
636.33  248.33  180 
636.33  248.33  180 
636.33  248.33  180 
636.33  248.33  180 
636.33  248.33  180 
636.33  248.33  180 
2196.7  1566  1098.3 
2196.7  1566  1098.3 
2196.7  1566  1098.3 
2196.7  1566  1098.3 
2196.7  1566  1098.3 
2196.7  1566  1098.3 
2196.7  1566  1098.3 
2196.7  1566  1098.3 
2196.7  1566  1098.3 
2196.7  1566  1098.3 
2196.7  1566  1098.3 
1251.7  742.67  716.33 
1251.7  742.67  716.33 
1251.7  742.67  716.33 
1251.7  742.67  716.33 
1251.7  742.67  716.33 
1251.7  742.67  716.33 
1251.7  742.67  716.33 
1251.7  742.67  716.33 
1251.7  742.67  716.33 
1251.7  742.67  716.33 
1146  575  406 
1146  575  406 
1146  575  406 
1146  575  406 
1146  575  406 
1146  575  406 
1146  575  406 
1146  575  406 
1146  575  406 
1146  575  406 
1146  575  406 
1146  575  406 
1560  1012  467.67 
1560  1012  467.67 
1560  1012  467.67 
1560  1012  467.67 
1560  1012  467.67 
1560  1012  467.67 
1560  1012  467.67 
1560  1012  467.67 
1560  1012  467.67 
1560  1012  467.67 
1560  1012  467.67 
1635  1119.7  545 
1635  1119.7  545 
1635  1119.7  545 
1635  1119.7  545 
1635  1119.7  545 
1635  1119.7  545 
1635  1119.7  545 
1635  1119.7  545 
1635  1119.7  545 
1635  1119.7  545 
1948.3  1841.3  1134.7 
1948.3  1841.3  1134.7 
1948.3  1841.3  1134.7 
1948.3  1841.3  1134.7 
1948.3  1841.3  1134.7 
1948.3  1841.3  1134.7 
1948.3  1841.3  1134.7 
1948.3  1841.3  1134.7 
1948.3  1841.3  1134.7 
1948.3  1841.3  1134.7 
1948.3  1841.3  1134.7 
1456.7  1285  1183 
1456.7  1285  1183 
1456.7  1285  1183 
1456.7  1285  1183 
1456.7  1285  1183 
1456.7  1285  1183 
1456.7  1285  1183 
1456.7  1285  1183 
1456.7  1285  1183 
1456.7  1285  1183 
1977.7  1432.7  1039.7 
1977.7  1432.7  1039.7 
1977.7  1432.7  1039.7 
1977.7  1432.7  1039.7 
1977.7  1432.7  1039.7 
1977.7  1432.7  1039.7 
1977.7  1432.7  1039.7 
1977.7  1432.7  1039.7 
1977.7  1432.7  1039.7 
1977.7  1432.7  1039.7 
1977.7  1432.7  1039.7 
713.67  334.33  253.67 
713.67  334.33  253.67 
713.67  334.33  253.67 
713.67  334.33  253.67 
713.67  334.33  253.67 
713.67  334.33  253.67 
713.67  334.33  253.67 
713.67  334.33  253.67 
713.67  334.33  253.67 
713.67  334.33  253.67 
713.67  334.33  253.67 
66  57  48.667 
66  57  48.667 
66  57  48.667 
66  57  48.667 
66  57  48.667 
66  57  48.667 
66  57  48.667 
66  57  48.667 
66  57  48.667 
66  57  48.667 
66  57  48.667 
1357.7  811  486 
1357.7  811  486 
1357.7  811  486 
1357.7  811  486 
1357.7  811  486 
1357.7  811  486 
1357.7  811  486 
1357.7  811  486 
1357.7  811  486 
1357.7  811  486 
1357.7  811  486 
870.67  333.33  306 
870.67  333.33  306 
870.67  333.33  306 
870.67  333.33  306 
870.67  333.33  306 
870.67  333.33  306 
870.67  333.33  306 
870.67  333.33  306 
870.67  333.33  306 
870.67  333.33  306 
870.67  333.33  306 
76.667  110.33  73.667 
76.667  110.33  73.667 
76.667  110.33  73.667 
76.667  110.33  73.667 
76.667  110.33  73.667 
76.667  110.33  73.667 
76.667  110.33  73.667 
76.667  110.33  73.667 
76.667  110.33  73.667 
76.667  110.33  73.667 
380.33  286  308 
380.33  286  308 
380.33  286  308 
380.33  286  308 
380.33  286  308 
380.33  286  308 
380.33  286  308 
380.33  286  308 
380.33  286  308 
380.33  286  308 
380.33  286  308 
380.33  286  308 
380.33  286  308 
123.67  126.33  145.33 
123.67  126.33  145.33 
123.67  126.33  145.33 
123.67  126.33  145.33 
123.67  126.33  145.33 
123.67  126.33  145.33 
123.67  126.33  145.33 
123.67  126.33  145.33 
123.67  126.33  145.33 
123.67  126.33  145.33 
123.67  126.33  145.33 
178.67  97.667  144.33 
178.67  97.667  144.33 
178.67  97.667  144.33 
178.67  97.667  144.33 
178.67  97.667  144.33 
178.67  97.667  144.33 
178.67  97.667  144.33 
178.67  97.667  144.33 
178.67  97.667  144.33 
178.67  97.667  144.33 
178.67  97.667  144.33 
395.33  332  486.33 
395.33  332  486.33 
395.33  332  486.33 
395.33  332  486.33 
395.33  332  486.33 
395.33  332  486.33 
395.33  332  486.33 
395.33  332  486.33 
395.33  332  486.33 
395.33  332  486.33 
395.33  332  486.33 
3030.3  3506.3  3656.7 
3030.3  3506.3  3656.7 
3030.3  3506.3  3656.7 
3030.3  3506.3  3656.7 
3030.3  3506.3  3656.7 
3030.3  3506.3  3656.7 
3030.3  3506.3  3656.7 
3030.3  3506.3  3656.7 
3030.3  3506.3  3656.7 
3030.3  3506.3  3656.7 
3030.3  3506.3  3656.7 
3030.3  3506.3  3656.7 
1184  1414  1629.3 
1184  1414  1629.3 
1184  1414  1629.3 
1184  1414  1629.3 
1184  1414  1629.3 
1184  1414  1629.3 
1184  1414  1629.3 
1184  1414  1629.3 
1184  1414  1629.3 
1184  1414  1629.3 
314.33  187.33  292.33 
314.33  187.33  292.33 
314.33  187.33  292.33 
314.33  187.33  292.33 
314.33  187.33  292.33 
314.33  187.33  292.33 
314.33  187.33  292.33 
314.33  187.33  292.33 
314.33  187.33  292.33 
314.33  187.33  292.33 
314.33  187.33  292.33 
546  632  693 
546  632  693 
546  632  693 
546  632  693 
546  632  693 
546  632  693 
546  632  693 
546  632  693 
546  632  693 
546  632  693 
546  632  693 
293  387  381.33 
293  387  381.33 
293  387  381.33 
293  387  381.33 
293  387  381.33 
293  387  381.33 
293  387  381.33 
293  387  381.33 
293  387  381.33 
293  387  381.33 
293  387  381.33 
394.33  333.67  565 
394.33  333.67  565 
394.33  333.67  565 
394.33  333.67  565 
394.33  333.67  565 
394.33  333.67  565 
394.33  333.67  565 
394.33  333.67  565 
394.33  333.67  565 
394.33  333.67  565 
394.33  333.67  565 
211  192.33  230 
211  192.33  230 
211  192.33  230 
211  192.33  230 
211  192.33  230 
211  192.33  230 
211  192.33  230 
211  192.33  230 
211  192.33  230 
211  192.33  230 
211  192.33  230 
211  192.33  230 
211  192.33  230 
268.67  168.67  240.67 
268.67  168.67  240.67 
268.67  168.67  240.67 
268.67  168.67  240.67 
268.67  168.67  240.67 
268.67  168.67  240.67 
268.67  168.67  240.67 
268.67  168.67  240.67 
268.67  168.67  240.67 
268.67  168.67  240.67 
268.67  168.67  240.67 
339.67  322  317 
339.67  322  317 
339.67  322  317 
339.67  322  317 
339.67  322  317 
339.67  322  317 
339.67  322  317 
339.67  322  317 
339.67  322  317 
339.67  322  317 
339.67  322  317 
481.33  570.33  417.33 
481.33  570.33  417.33 
481.33  570.33  417.33 
481.33  570.33  417.33 
481.33  570.33  417.33 
481.33  570.33  417.33 
481.33  570.33  417.33 
481.33  570.33  417.33 
481.33  570.33  417.33 
481.33  570.33  417.33 
481.33  570.33  417.33 
380.67  411.33  354.67 
380.67  411.33  354.67 
380.67  411.33  354.67 
380.67  411.33  354.67 
380.67  411.33  354.67 
380.67  411.33  354.67 
380.67  411.33  354.67 
380.67  411.33  354.67 
380.67  411.33  354.67 
380.67  411.33  354.67 
380.67  411.33  354.67 
380.67  411.33  354.67 
350  308.67  376.67 
350  308.67  376.67 
350  308.67  376.67 
350  308.67  376.67 
350  308.67  376.67 
350  308.67  376.67 
350  308.67  376.67 
350  308.67  376.67 
350  308.67  376.67 
350  308.67  376.67 
350  308.67  376.67 
217  193  270.67 
217  193  270.67 
217  193  270.67 
217  193  270.67 
217  193  270.67 
217  193  270.67 
217  193  270.67 
217  193  270.67 
217  193  270.67 
217  193  270.67 
217  193  270.67 
217  193  270.67 
217  193  270.67 
217  193  270.67 
217  193  270.67 
217  193  270.67 
217  193  270.67 
217  193  270.67 
217  193  270.67 
217  193  270.67 
217  193  270.67 
217  193  270.67 
217  193  270.67 
217  193  270.67 
217  193  270.67 
217  193  270.67 
217  193  270.67 
217  193  270.67 
217  193  270.67 
217  193  270.67 
217  193  270.67 
217  193  270.67 
1349.7  1774  2391.3 
1349.7  1774  2391.3 
1349.7  1774  2391.3 
1349.7  1774  2391.3 
1349.7  1774  2391.3 
1349.7  1774  2391.3 
1349.7  1774  2391.3 
1349.7  1774  2391.3 
1349.7  1774  2391.3 
1349.7  1774  2391.3 
1349.7  1774  2391.3 
319  343.67  351 
319  343.67  351 
319  343.67  351 
319  343.67  351 
319  343.67  351 
319  343.67  351 
319  343.67  351 
319  343.67  351 
319  343.67  351 
319  343.67  351 
319  343.67  351 
366.67  397.33  352.33 
366.67  397.33  352.33 
366.67  397.33  352.33 
366.67  397.33  352.33 
366.67  397.33  352.33 
366.67  397.33  352.33 
366.67  397.33  352.33 
366.67  397.33  352.33 
366.67  397.33  352.33 
366.67  397.33  352.33 
366.67  397.33  352.33 
98.667  111.67  104.67 
98.667  111.67  104.67 
98.667  111.67  104.67 
98.667  111.67  104.67 
98.667  111.67  104.67 
98.667  111.67  104.67 
98.667  111.67  104.67 
98.667  111.67  104.67 
98.667  111.67  104.67 
98.667  111.67  104.67 
98.667  111.67  104.67 
131.33  144  193.33 
131.33  144  193.33 
131.33  144  193.33 
131.33  144  193.33 
131.33  144  193.33 
131.33  144  193.33 
131.33  144  193.33 
131.33  144  193.33 
131.33  144  193.33 
131.33  144  193.33 
131.33  144  193.33 
344.33  254.33  375.67 
344.33  254.33  375.67 
344.33  254.33  375.67 
344.33  254.33  375.67 
344.33  254.33  375.67 
344.33  254.33  375.67 
344.33  254.33  375.67 
344.33  254.33  375.67 
344.33  254.33  375.67 
344.33  254.33  375.67 
344.33  254.33  375.67 
289.33  233.67  258 
289.33  233.67  258 
289.33  233.67  258 
289.33  233.67  258 
289.33  233.67  258 
289.33  233.67  258 
289.33  233.67  258 
289.33  233.67  258 
289.33  233.67  258 
289.33  233.67  258 
628.67  570  674.67 
628.67  570  674.67 
628.67  570  674.67 
628.67  570  674.67 
628.67  570  674.67 
628.67  570  674.67 
628.67  570  674.67 
628.67  570  674.67 
628.67  570  674.67 
628.67  570  674.67 
628.67  570  674.67 
440.33  605.67  605.33 
440.33  605.67  605.33 
440.33  605.67  605.33 
440.33  605.67  605.33 
440.33  605.67  605.33 
440.33  605.67  605.33 
440.33  605.67  605.33 
440.33  605.67  605.33 
440.33  605.67  605.33 
440.33  605.67  605.33 
440.33  605.67  605.33 
447.67  445  519.33 
447.67  445  519.33 
447.67  445  519.33 
447.67  445  519.33 
447.67  445  519.33 
447.67  445  519.33 
447.67  445  519.33 
447.67  445  519.33 
447.67  445  519.33 
447.67  445  519.33 
447.67  445  519.33 
447.67  445  519.33 
447.67  445  519.33 
447.67  445  519.33 
677  737.67  982.33 
677  737.67  982.33 
677  737.67  982.33 
677  737.67  982.33 
677  737.67  982.33 
677  737.67  982.33 
677  737.67  982.33 
677  737.67  982.33 
677  737.67  982.33 
84.333  169  88.333 
84.333  169  88.333 
84.333  169  88.333 
84.333  169  88.333 
84.333  169  88.333 
84.333  169  88.333 
84.333  169  88.333 
84.333  169  88.333 
84.333  169  88.333 
84.333  169  88.333 
84.333  169  88.333 
84.333  169  88.333 
239.67  214.67  270.33 
239.67  214.67  270.33 
239.67  214.67  270.33 
239.67  214.67  270.33 
239.67  214.67  270.33 
239.67  214.67  270.33 
239.67  214.67  270.33 
239.67  214.67  270.33 
239.67  214.67  270.33 
239.67  214.67  270.33 
239.67  214.67  270.33 
779.33  949.67  618.67 
779.33  949.67  618.67 
779.33  949.67  618.67 
779.33  949.67  618.67 
779.33  949.67  618.67 
779.33  949.67  618.67 
779.33  949.67  618.67 
779.33  949.67  618.67 
779.33  949.67  618.67 
779.33  949.67  618.67 
779.33  949.67  618.67 
3645.3  3856  4210.7 
3645.3  3856  4210.7 
3645.3  3856  4210.7 
3645.3  3856  4210.7 
3645.3  3856  4210.7 
3645.3  3856  4210.7 
3645.3  3856  4210.7 
3645.3  3856  4210.7 
3645.3  3856  4210.7 
3645.3  3856  4210.7 
3645.3  3856  4210.7 
371.67  538.67  434.33 
371.67  538.67  434.33 
371.67  538.67  434.33 
371.67  538.67  434.33 
371.67  538.67  434.33 
371.67  538.67  434.33 
371.67  538.67  434.33 
371.67  538.67  434.33 
371.67  538.67  434.33 
371.67  538.67  434.33 
539  464.67  599.67 
539  464.67  599.67 
539  464.67  599.67 
539  464.67  599.67 
539  464.67  599.67 
539  464.67  599.67 
539  464.67  599.67 
539  464.67  599.67 
539  464.67  599.67 
539  464.67  599.67 
539  464.67  599.67 
291  185.33  260.33 
291  185.33  260.33 
291  185.33  260.33 
291  185.33  260.33 
291  185.33  260.33 
291  185.33  260.33 
291  185.33  260.33 
291  185.33  260.33 
291  185.33  260.33 
291  185.33  260.33 
291  185.33  260.33 
452.33  513.67  564.67 
452.33  513.67  564.67 
452.33  513.67  564.67 
452.33  513.67  564.67 
452.33  513.67  564.67 
452.33  513.67  564.67 
452.33  513.67  564.67 
452.33  513.67  564.67 
452.33  513.67  564.67 
452.33  513.67  564.67 
642.33  619.33  1247.3 
642.33  619.33  1247.3 
642.33  619.33  1247.3 
642.33  619.33  1247.3 
642.33  619.33  1247.3 
642.33  619.33  1247.3 
642.33  619.33  1247.3 
642.33  619.33  1247.3 
642.33  619.33  1247.3 
642.33  619.33  1247.3 
642.33  619.33  1247.3 
640.67  745.33  1053 
640.67  745.33  1053 
640.67  745.33  1053 
640.67  745.33  1053 
640.67  745.33  1053 
640.67  745.33  1053 
640.67  745.33  1053 
640.67  745.33  1053 
640.67  745.33  1053 
640.67  745.33  1053 
640.67  745.33  1053 
291.67  186.33  301.67 
291.67  186.33  301.67 
291.67  186.33  301.67 
291.67  186.33  301.67 
291.67  186.33  301.67 
291.67  186.33  301.67 
291.67  186.33  301.67 
291.67  186.33  301.67 
291.67  186.33  301.67 
291.67  186.33  301.67 
291.67  186.33  301.67 
405.67  254.33  396.67 
405.67  254.33  396.67 
405.67  254.33  396.67 
405.67  254.33  396.67 
405.67  254.33  396.67 
405.67  254.33  396.67 
405.67  254.33  396.67 
405.67  254.33  396.67 
405.67  254.33  396.67 
405.67  254.33  396.67 
405.67  254.33  396.67 
405.67  254.33  396.67 
517.33  490.33  689.33 
517.33  490.33  689.33 
517.33  490.33  689.33 
517.33  490.33  689.33 
517.33  490.33  689.33 
517.33  490.33  689.33 
517.33  490.33  689.33 
517.33  490.33  689.33 
517.33  490.33  689.33 
517.33  490.33  689.33 
517.33  490.33  689.33 
654.33  589  758 
654.33  589  758 
654.33  589  758 
654.33  589  758 
654.33  589  758 
654.33  589  758 
654.33  589  758 
654.33  589  758 
654.33  589  758 
654.33  589  758 
654.33  589  758 
373.67  376.67  347.33 
373.67  376.67  347.33 
373.67  376.67  347.33 
373.67  376.67  347.33 
373.67  376.67  347.33 
373.67  376.67  347.33 
373.67  376.67  347.33 
373.67  376.67  347.33 
373.67  376.67  347.33 
373.67  376.67  347.33 
373.67  376.67  347.33 
73  66.667  68.333 
73  66.667  68.333 
73  66.667  68.333 
73  66.667  68.333 
73  66.667  68.333 
73  66.667  68.333 
73  66.667  68.333 
73  66.667  68.333 
73  66.667  68.333 
73  66.667  68.333 
212  209.33  171 
212  209.33  171 
212  209.33  171 
212  209.33  171 
212  209.33  171 
212  209.33  171 
212  209.33  171 
212  209.33  171 
212  209.33  171 
212  209.33  171 
212  209.33  171 
126.33  89.667  123.33 
126.33  89.667  123.33 
126.33  89.667  123.33 
126.33  89.667  123.33 
126.33  89.667  123.33 
126.33  89.667  123.33 
126.33  89.667  123.33 
126.33  89.667  123.33 
126.33  89.667  123.33 
126.33  89.667  123.33 
126.33  89.667  123.33 
567.67  595.67  841.67 
567.67  595.67  841.67 
567.67  595.67  841.67 
567.67  595.67  841.67 
567.67  595.67  841.67 
567.67  595.67  841.67 
567.67  595.67  841.67 
567.67  595.67  841.67 
567.67  595.67  841.67 
567.67  595.67  841.67 
567.67  595.67  841.67 
403.67  449  550 
403.67  449  550 
403.67  449  550 
403.67  449  550 
403.67  449  550 
403.67  449  550 
403.67  449  550 
403.67  449  550 
403.67  449  550 
403.67  449  550 
403.67  449  550 
403.67  449  550 
857.67  643.33  768.33 
857.67  643.33  768.33 
857.67  643.33  768.33 
857.67  643.33  768.33 
857.67  643.33  768.33 
857.67  643.33  768.33 
857.67  643.33  768.33 
857.67  643.33  768.33 
857.67  643.33  768.33 
857.67  643.33  768.33 
857.67  643.33  768.33 
759.67  589.67  719 
759.67  589.67  719 
759.67  589.67  719 
759.67  589.67  719 
759.67  589.67  719 
759.67  589.67  719 
759.67  589.67  719 
759.67  589.67  719 
759.67  589.67  719 
759.67  589.67  719 
759.67  589.67  719 
454.67  243  299 
454.67  243  299 
454.67  243  299 
454.67  243  299 
454.67  243  299 
454.67  243  299 
454.67  243  299 
454.67  243  299 
454.67  243  299 
454.67  243  299 
454.67  243  299 
1106  824.67  749.33 
1106  824.67  749.33 
1106  824.67  749.33 
1106  824.67  749.33 
1106  824.67  749.33 
1106  824.67  749.33 
1106  824.67  749.33 
1106  824.67  749.33 
1106  824.67  749.33 
1106  824.67  749.33 
1106  824.67  749.33 
766.33  749.33  892 
766.33  749.33  892 
766.33  749.33  892 
766.33  749.33  892 
766.33  749.33  892 
766.33  749.33  892 
766.33  749.33  892 
766.33  749.33  892 
766.33  749.33  892 
766.33  749.33  892 
766.33  749.33  892 
766.33  749.33  892 
274.33  217.67  257.33 
274.33  217.67  257.33 
274.33  217.67  257.33 
274.33  217.67  257.33 
274.33  217.67  257.33 
274.33  217.67  257.33 
274.33  217.67  257.33 
274.33  217.67  257.33 
274.33  217.67  257.33 
274.33  217.67  257.33 
274.33  217.67  257.33 
274.33  217.67  257.33 
274.33  217.67  257.33 
274.33  217.67  257.33 
274.33  217.67  257.33 
274.33  217.67  257.33 
274.33  217.67  257.33 
274.33  217.67  257.33 
274.33  217.67  257.33 
274.33  217.67  257.33 
274.33  217.67  257.33 
466.33  295.33  251.67 
466.33  295.33  251.67 
466.33  295.33  251.67 
466.33  295.33  251.67 
466.33  295.33  251.67 
466.33  295.33  251.67 
466.33  295.33  251.67 
466.33  295.33  251.67 
466.33  295.33  251.67 
466.33  295.33  251.67 
466.33  295.33  251.67 
356.67  389.67  513.33 
356.67  389.67  513.33 
356.67  389.67  513.33 
356.67  389.67  513.33 
356.67  389.67  513.33 
356.67  389.67  513.33 
356.67  389.67  513.33 
356.67  389.67  513.33 
356.67  389.67  513.33 
356.67  389.67  513.33 
356.67  389.67  513.33 
356.67  389.67  513.33 
982  725.33  1023 
982  725.33  1023 
982  725.33  1023 
982  725.33  1023 
982  725.33  1023 
982  725.33  1023 
982  725.33  1023 
982  725.33  1023 
982  725.33  1023 
982  725.33  1023 
982  725.33  1023 
604.67  370  397 
604.67  370  397 
604.67  370  397 
604.67  370  397 
604.67  370  397 
604.67  370  397 
604.67  370  397 
604.67  370  397 
604.67  370  397 
604.67  370  397 
604.67  370  397 
652.33  643.67  465 
652.33  643.67  465 
652.33  643.67  465 
652.33  643.67  465 
652.33  643.67  465 
652.33  643.67  465 
652.33  643.67  465 
652.33  643.67  465 
652.33  643.67  465 
652.33  643.67  465 
652.33  643.67  465 
202  224  162.33 
202  224  162.33 
202  224  162.33 
202  224  162.33 
202  224  162.33 
202  224  162.33 
202  224  162.33 
202  224  162.33 
202  224  162.33 
202  224  162.33 
202  224  162.33 
377.33  397.67  286.33 
377.33  397.67  286.33 
377.33  397.67  286.33 
377.33  397.67  286.33 
377.33  397.67  286.33 
377.33  397.67  286.33 
377.33  397.67  286.33 
377.33  397.67  286.33 
377.33  397.67  286.33 
377.33  397.67  286.33 
377.33  397.67  286.33 
605.67  552.67  687.67 
605.67  552.67  687.67 
605.67  552.67  687.67 
605.67  552.67  687.67 
605.67  552.67  687.67 
605.67  552.67  687.67 
605.67  552.67  687.67 
605.67  552.67  687.67 
605.67  552.67  687.67 
605.67  552.67  687.67 
605.67  552.67  687.67 
266.67  329  295 
266.67  329  295 
266.67  329  295 
266.67  329  295 
266.67  329  295 
266.67  329  295 
266.67  329  295 
266.67  329  295 
266.67  329  295 
266.67  329  295 
266.67  329  295 
654.67  564.33  601.33 
654.67  564.33  601.33 
654.67  564.33  601.33 
654.67  564.33  601.33 
654.67  564.33  601.33 
654.67  564.33  601.33 
654.67  564.33  601.33 
654.67  564.33  601.33 
654.67  564.33  601.33 
654.67  564.33  601.33 
654.67  564.33  601.33 
876.67  611.67  889 
876.67  611.67  889 
876.67  611.67  889 
876.67  611.67  889 
876.67  611.67  889 
876.67  611.67  889 
876.67  611.67  889 
876.67  611.67  889 
876.67  611.67  889 
876.67  611.67  889 
876.67  611.67  889 
876.67  611.67  889 
650.33  478  537.67 
650.33  478  537.67 
650.33  478  537.67 
650.33  478  537.67 
650.33  478  537.67 
650.33  478  537.67 
650.33  478  537.67 
650.33  478  537.67 
650.33  478  537.67 
650.33  478  537.67 
650.33  478  537.67 
582  375  408 
582  375  408 
582  375  408 
582  375  408 
582  375  408 
582  375  408 
582  375  408 
582  375  408 
582  375  408 
582  375  408 
582  375  408 
1109  822.33  1418 
1109  822.33  1418 
1109  822.33  1418 
1109  822.33  1418 
1109  822.33  1418 
1109  822.33  1418 
1109  822.33  1418 
1109  822.33  1418 
1109  822.33  1418 
1109  822.33  1418 
1505.3  1475.3  3300.3 
1505.3  1475.3  3300.3 
1505.3  1475.3  3300.3 
1505.3  1475.3  3300.3 
1505.3  1475.3  3300.3 
1505.3  1475.3  3300.3 
1505.3  1475.3  3300.3 
1505.3  1475.3  3300.3 
1505.3  1475.3  3300.3 
1505.3  1475.3  3300.3 
1505.3  1475.3  3300.3 
1505.3  1475.3  3300.3 
1505.3  1475.3  3300.3 
1505.3  1475.3  3300.3 
1505.3  1475.3  3300.3 
1505.3  1475.3  3300.3 
1505.3  1475.3  3300.3 
1505.3  1475.3  3300.3 
1505.3  1475.3  3300.3 
1505.3  1475.3  3300.3 
1505.3  1475.3  3300.3 
1505.3  1475.3  3300.3 
1505.3  1475.3  3300.3 
546  311  313.33 
546  311  313.33 
546  311  313.33 
546  311  313.33 
546  311  313.33 
546  311  313.33 
546  311  313.33 
546  311  313.33 
546  311  313.33 
546  311  313.33 
546  311  313.33 
192  163  94.667 
192  163  94.667 
192  163  94.667 
192  163  94.667 
192  163  94.667 
192  163  94.667 
192  163  94.667 
192  163  94.667 
192  163  94.667 
192  163  94.667 
192  163  94.667 
368  167  178.67 
368  167  178.67 
368  167  178.67 
368  167  178.67 
368  167  178.67 
368  167  178.67 
368  167  178.67 
368  167  178.67 
368  167  178.67 
368  167  178.67 
368  167  178.67 
644.67  311  338 
644.67  311  338 
644.67  311  338 
644.67  311  338 
644.67  311  338 
644.67  311  338 
644.67  311  338 
644.67  311  338 
644.67  311  338 
644.67  311  338 
644.67  311  338 
1593.3  1517  1242.7 
1593.3  1517  1242.7 
1593.3  1517  1242.7 
1593.3  1517  1242.7 
1593.3  1517  1242.7 
1593.3  1517  1242.7 
1593.3  1517  1242.7 
1593.3  1517  1242.7 
1593.3  1517  1242.7 
1593.3  1517  1242.7 
2216.7  2524.7  2603 
2216.7  2524.7  2603 
2216.7  2524.7  2603 
2216.7  2524.7  2603 
2216.7  2524.7  2603 
2216.7  2524.7  2603 
2216.7  2524.7  2603 
2216.7  2524.7  2603 
2216.7  2524.7  2603 
2216.7  2524.7  2603 
2216.7  2524.7  2603 
1407.3  1326.7  1286 
1407.3  1326.7  1286 
1407.3  1326.7  1286 
1407.3  1326.7  1286 
1407.3  1326.7  1286 
1407.3  1326.7  1286 
1407.3  1326.7  1286 
1407.3  1326.7  1286 
1407.3  1326.7  1286 
1407.3  1326.7  1286 
1018  1230  952.67 
1018  1230  952.67 
1018  1230  952.67 
1018  1230  952.67 
1018  1230  952.67 
1018  1230  952.67 
1018  1230  952.67 
1018  1230  952.67 
1018  1230  952.67 
1018  1230  952.67 
1018  1230  952.67 
549.67  610.33  618 
549.67  610.33  618 
549.67  610.33  618 
549.67  610.33  618 
549.67  610.33  618 
549.67  610.33  618 
549.67  610.33  618 
549.67  610.33  618 
549.67  610.33  618 
549.67  610.33  618 
549.67  610.33  618 
549.67  610.33  618 
549.67  610.33  618 
549.67  610.33  618 
549.67  610.33  618 
549.67  610.33  618 
549.67  610.33  618 
549.67  610.33  618 
549.67  610.33  618 
549.67  610.33  618 
549.67  610.33  618 
549.67  610.33  618 
549.67  610.33  618 
549.67  610.33  618 
549.67  610.33  618 
549.67  610.33  618 
549.67  610.33  618 
549.67  610.33  618 
549.67  610.33  618 
549.67  610.33  618 
549.67  610.33  618 
549.67  610.33  618 
549.67  610.33  618 
549.67  610.33  618 
701.67  478.67  555.33 
701.67  478.67  555.33 
701.67  478.67  555.33 
701.67  478.67  555.33 
701.67  478.67  555.33 
701.67  478.67  555.33 
701.67  478.67  555.33 
701.67  478.67  555.33 
701.67  478.67  555.33 
701.67  478.67  555.33 
701.67  478.67  555.33 
769.33  525.33  459.33 
769.33  525.33  459.33 
769.33  525.33  459.33 
769.33  525.33  459.33 
769.33  525.33  459.33 
769.33  525.33  459.33 
769.33  525.33  459.33 
769.33  525.33  459.33 
769.33  525.33  459.33 
769.33  525.33  459.33 
769.33  525.33  459.33 
170.67  131  94.667 
170.67  131  94.667 
170.67  131  94.667 
170.67  131  94.667 
170.67  131  94.667 
170.67  131  94.667 
170.67  131  94.667 
170.67  131  94.667 
170.67  131  94.667 
170.67  131  94.667 
170.67  131  94.667 
170.67  131  94.667 
162  156.67  139.67 
162  156.67  139.67 
162  156.67  139.67 
162  156.67  139.67 
162  156.67  139.67 
162  156.67  139.67 
162  156.67  139.67 
162  156.67  139.67 
162  156.67  139.67 
162  156.67  139.67 
162  156.67  139.67 
1065.3  913.67  1137.7 
1065.3  913.67  1137.7 
1065.3  913.67  1137.7 
1065.3  913.67  1137.7 
1065.3  913.67  1137.7 
1065.3  913.67  1137.7 
1065.3  913.67  1137.7 
1065.3  913.67  1137.7 
1065.3  913.67  1137.7 
1065.3  913.67  1137.7 
1065.3  913.67  1137.7 
1184.7  1184.3  1099.3 
1184.7  1184.3  1099.3 
1184.7  1184.3  1099.3 
1184.7  1184.3  1099.3 
1184.7  1184.3  1099.3 
1184.7  1184.3  1099.3 
1184.7  1184.3  1099.3 
1184.7  1184.3  1099.3 
1184.7  1184.3  1099.3 
1184.7  1184.3  1099.3 
1184.7  1184.3  1099.3 
479.67  390  361.67 
479.67  390  361.67 
479.67  390  361.67 
479.67  390  361.67 
479.67  390  361.67 
479.67  390  361.67 
479.67  390  361.67 
479.67  390  361.67 
479.67  390  361.67 
479.67  390  361.67 
479.67  390  361.67 
1147  879.67  853.33 
1147  879.67  853.33 
1147  879.67  853.33 
1147  879.67  853.33 
1147  879.67  853.33 
1147  879.67  853.33 
1147  879.67  853.33 
1147  879.67  853.33 
1147  879.67  853.33 
1147  879.67  853.33 
1147  879.67  853.33 
811.67  800  544.67 
811.67  800  544.67 
811.67  800  544.67 
811.67  800  544.67 
811.67  800  544.67 
811.67  800  544.67 
811.67  800  544.67 
811.67  800  544.67 
811.67  800  544.67 
811.67  800  544.67 
811.67  800  544.67 
165  188  135.33 
165  188  135.33 
165  188  135.33 
165  188  135.33 
165  188  135.33 
165  188  135.33 
165  188  135.33 
165  188  135.33 
165  188  135.33 
165  188  135.33 
165  188  135.33 
1491.7  1200.7  1253 
1491.7  1200.7  1253 
1491.7  1200.7  1253 
1491.7  1200.7  1253 
1491.7  1200.7  1253 
1491.7  1200.7  1253 
1491.7  1200.7  1253 
1491.7  1200.7  1253 
1491.7  1200.7  1253 
1491.7  1200.7  1253 
1491.7  1200.7  1253 
1534.3  1421  782.33 
1534.3  1421  782.33 
1534.3  1421  782.33 
1534.3  1421  782.33 
1534.3  1421  782.33 
1534.3  1421  782.33 
1534.3  1421  782.33 
1534.3  1421  782.33 
1534.3  1421  782.33 
1534.3  1421  782.33 
1534.3  1421  782.33 
211.33  318.33  266.67 
211.33  318.33  266.67 
211.33  318.33  266.67 
211.33  318.33  266.67 
211.33  318.33  266.67 
211.33  318.33  266.67 
211.33  318.33  266.67 
211.33  318.33  266.67 
211.33  318.33  266.67 
211.33  318.33  266.67 
853.67  679  464 
853.67  679  464 
853.67  679  464 
853.67  679  464 
853.67  679  464 
853.67  679  464 
853.67  679  464 
853.67  679  464 
853.67  679  464 
853.67  679  464 
853.67  679  464 
3276  3641  4611 
3276  3641  4611 
3276  3641  4611 
3276  3641  4611 
3276  3641  4611 
3276  3641  4611 
3276  3641  4611 
3276  3641  4611 
3276  3641  4611 
3276  3641  4611 
3276  3641  4611 
1396.7  1244.7  1077 
1396.7  1244.7  1077 
1396.7  1244.7  1077 
1396.7  1244.7  1077 
1396.7  1244.7  1077 
1396.7  1244.7  1077 
1396.7  1244.7  1077 
1396.7  1244.7  1077 
1396.7  1244.7  1077 
1396.7  1244.7  1077 
1396.7  1244.7  1077 
2041  1710.3  1480.3 
2041  1710.3  1480.3 
2041  1710.3  1480.3 
2041  1710.3  1480.3 
2041  1710.3  1480.3 
2041  1710.3  1480.3 
2041  1710.3  1480.3 
2041  1710.3  1480.3 
2041  1710.3  1480.3 
2041  1710.3  1480.3 
2041  1710.3  1480.3 
2041  1710.3  1480.3 
2041  1710.3  1480.3 
2678.3  2478.7  3090.7 
2678.3  2478.7  3090.7 
2678.3  2478.7  3090.7 
2678.3  2478.7  3090.7 
2678.3  2478.7  3090.7 
2678.3  2478.7  3090.7 
2678.3  2478.7  3090.7 
2678.3  2478.7  3090.7 
2678.3  2478.7  3090.7 
2678.3  2478.7  3090.7 
649  558.67  479.33 
649  558.67  479.33 
649  558.67  479.33 
649  558.67  479.33 
649  558.67  479.33 
649  558.67  479.33 
649  558.67  479.33 
649  558.67  479.33 
649  558.67  479.33 
649  558.67  479.33 
649  558.67  479.33 
942  396.33  483 
942  396.33  483 
942  396.33  483 
942  396.33  483 
942  396.33  483 
942  396.33  483 
942  396.33  483 
942  396.33  483 
942  396.33  483 
942  396.33  483 
942  396.33  483 
1289.7  630.67  558.67 
1289.7  630.67  558.67 
1289.7  630.67  558.67 
1289.7  630.67  558.67 
1289.7  630.67  558.67 
1289.7  630.67  558.67 
1289.7  630.67  558.67 
1289.7  630.67  558.67 
1289.7  630.67  558.67 
1289.7  630.67  558.67 
1289.7  630.67  558.67 
1388.3  997.67  548.67 
1388.3  997.67  548.67 
1388.3  997.67  548.67 
1388.3  997.67  548.67 
1388.3  997.67  548.67 
1388.3  997.67  548.67 
1388.3  997.67  548.67 
1388.3  997.67  548.67 
1388.3  997.67  548.67 
1388.3  997.67  548.67 
1388.3  997.67  548.67 
1388.3  997.67  548.67 
2187.7  2432.3  3701 
2187.7  2432.3  3701 
2187.7  2432.3  3701 
2187.7  2432.3  3701 
2187.7  2432.3  3701 
2187.7  2432.3  3701 
2187.7  2432.3  3701 
2187.7  2432.3  3701 
2187.7  2432.3  3701 
2187.7  2432.3  3701 
2187.7  2432.3  3701 
1090  1315.3  2606.7 
1090  1315.3  2606.7 
1090  1315.3  2606.7 
1090  1315.3  2606.7 
1090  1315.3  2606.7 
1090  1315.3  2606.7 
1090  1315.3  2606.7 
1090  1315.3  2606.7 
1090  1315.3  2606.7 
1090  1315.3  2606.7 
1274.7  1209.7  1006.3 
1274.7  1209.7  1006.3 
1274.7  1209.7  1006.3 
1274.7  1209.7  1006.3 
1274.7  1209.7  1006.3 
1274.7  1209.7  1006.3 
1274.7  1209.7  1006.3 
1274.7  1209.7  1006.3 
1274.7  1209.7  1006.3 
1274.7  1209.7  1006.3 
1274.7  1209.7  1006.3 
1274.7  1209.7  1006.3 
1385.3  1456.3  2463.3 
1385.3  1456.3  2463.3 
1385.3  1456.3  2463.3 
1385.3  1456.3  2463.3 
1385.3  1456.3  2463.3 
1385.3  1456.3  2463.3 
1385.3  1456.3  2463.3 
1385.3  1456.3  2463.3 
1385.3  1456.3  2463.3 
1385.3  1456.3  2463.3 
978  803.33  1048.7 
978  803.33  1048.7 
978  803.33  1048.7 
978  803.33  1048.7 
978  803.33  1048.7 
978  803.33  1048.7 
978  803.33  1048.7 
978  803.33  1048.7 
978  803.33  1048.7 
978  803.33  1048.7 
978  803.33  1048.7 
1194.3  745  1192.3 
1194.3  745  1192.3 
1194.3  745  1192.3 
1194.3  745  1192.3 
1194.3  745  1192.3 
1194.3  745  1192.3 
1194.3  745  1192.3 
1194.3  745  1192.3 
1194.3  745  1192.3 
1194.3  745  1192.3 
1194.3  745  1192.3 
1622  663.33  1315 
1622  663.33  1315 
1622  663.33  1315 
1622  663.33  1315 
1622  663.33  1315 
1622  663.33  1315 
1622  663.33  1315 
1622  663.33  1315 
1622  663.33  1315 
1622  663.33  1315 
1622  663.33  1315 
1664.7  814.67  1038.3 
1664.7  814.67  1038.3 
1664.7  814.67  1038.3 
1664.7  814.67  1038.3 
1664.7  814.67  1038.3 
1664.7  814.67  1038.3 
1664.7  814.67  1038.3 
1664.7  814.67  1038.3 
1664.7  814.67  1038.3 
1664.7  814.67  1038.3 
1664.7  814.67  1038.3 
1447  1232  1287.7 
1447  1232  1287.7 
1447  1232  1287.7 
1447  1232  1287.7 
1447  1232  1287.7 
1447  1232  1287.7 
1447  1232  1287.7 
1447  1232  1287.7 
1447  1232  1287.7 
1447  1232  1287.7 
1447  1232  1287.7 
1348  913.33  802.67 
1348  913.33  802.67 
1348  913.33  802.67 
1348  913.33  802.67 
1348  913.33  802.67 
1348  913.33  802.67 
1348  913.33  802.67 
1348  913.33  802.67 
1348  913.33  802.67 
1348  913.33  802.67 
1348  913.33  802.67 
1448.3  1226.3  904.33 
1448.3  1226.3  904.33 
1448.3  1226.3  904.33 
1448.3  1226.3  904.33 
1448.3  1226.3  904.33 
1448.3  1226.3  904.33 
1448.3  1226.3  904.33 
1448.3  1226.3  904.33 
1448.3  1226.3  904.33 
1448.3  1226.3  904.33 
1448.3  1226.3  904.33 
1169  946.33  759.67 
1169  946.33  759.67 
1169  946.33  759.67 
1169  946.33  759.67 
1169  946.33  759.67 
1169  946.33  759.67 
1169  946.33  759.67 
1169  946.33  759.67 
1169  946.33  759.67 
1169  946.33  759.67 
1169  946.33  759.67 
980.67  1104.7  986.67 
980.67  1104.7  986.67 
980.67  1104.7  986.67 
980.67  1104.7  986.67 
980.67  1104.7  986.67 
980.67  1104.7  986.67 
980.67  1104.7  986.67 
980.67  1104.7  986.67 
980.67  1104.7  986.67 
980.67  1104.7  986.67 
980.67  1104.7  986.67 
980.67  1104.7  986.67 
1874  1515.7  1047.3 
1874  1515.7  1047.3 
1874  1515.7  1047.3 
1874  1515.7  1047.3 
1874  1515.7  1047.3 
1874  1515.7  1047.3 
1874  1515.7  1047.3 
1874  1515.7  1047.3 
1874  1515.7  1047.3 
1874  1515.7  1047.3 
1874  1515.7  1047.3 
1254  615.33  410.67 
1254  615.33  410.67 
1254  615.33  410.67 
1254  615.33  410.67 
1254  615.33  410.67 
1254  615.33  410.67 
1254  615.33  410.67 
1254  615.33  410.67 
1254  615.33  410.67 
1254  615.33  410.67 
1254  615.33  410.67 
865  513.33  301 
865  513.33  301 
865  513.33  301 
865  513.33  301 
865  513.33  301 
865  513.33  301 
865  513.33  301 
865  513.33  301 
865  513.33  301 
865  513.33  301 
865  513.33  301 
2344  2611  2179.3 
2344  2611  2179.3 
2344  2611  2179.3 
2344  2611  2179.3 
2344  2611  2179.3 
2344  2611  2179.3 
2344  2611  2179.3 
2344  2611  2179.3 
2344  2611  2179.3 
2344  2611  2179.3 
2344  2611  2179.3 
1319.3  1077.7  1321.3 
1319.3  1077.7  1321.3 
1319.3  1077.7  1321.3 
1319.3  1077.7  1321.3 
1319.3  1077.7  1321.3 
1319.3  1077.7  1321.3 
1319.3  1077.7  1321.3 
1319.3  1077.7  1321.3 
1319.3  1077.7  1321.3 
1319.3  1077.7  1321.3 
1466  1000.7  783 
1466  1000.7  783 
1466  1000.7  783 
1466  1000.7  783 
1466  1000.7  783 
1466  1000.7  783 
1466  1000.7  783 
1466  1000.7  783 
1466  1000.7  783 
1466  1000.7  783 
1466  1000.7  783 
2221  2133.7  1892 
2221  2133.7  1892 
2221  2133.7  1892 
2221  2133.7  1892 
2221  2133.7  1892 
2221  2133.7  1892 
2221  2133.7  1892 
2221  2133.7  1892 
2221  2133.7  1892 
2221  2133.7  1892 
2221  2133.7  1892 
948.33  368.67  256.33 
948.33  368.67  256.33 
948.33  368.67  256.33 
948.33  368.67  256.33 
948.33  368.67  256.33 
948.33  368.67  256.33 
948.33  368.67  256.33 
948.33  368.67  256.33 
948.33  368.67  256.33 
948.33  368.67  256.33 
948.33  368.67  256.33 
798.33  253.67  241 
798.33  253.67  241 
798.33  253.67  241 
798.33  253.67  241 
798.33  253.67  241 
798.33  253.67  241 
798.33  253.67  241 
798.33  253.67  241 
798.33  253.67  241 
798.33  253.67  241 
798.33  253.67  241 
1516.3  1586.3  1204.7 
1516.3  1586.3  1204.7 
1516.3  1586.3  1204.7 
1516.3  1586.3  1204.7 
1516.3  1586.3  1204.7 
1516.3  1586.3  1204.7 
1516.3  1586.3  1204.7 
1516.3  1586.3  1204.7 
1516.3  1586.3  1204.7 
1516.3  1586.3  1204.7 
1516.3  1586.3  1204.7 
1516.3  1586.3  1204.7 
3269.3  3143.7  1614 
3269.3  3143.7  1614 
3269.3  3143.7  1614 
3269.3  3143.7  1614 
3269.3  3143.7  1614 
3269.3  3143.7  1614 
3269.3  3143.7  1614 
3269.3  3143.7  1614 
3269.3  3143.7  1614 
3269.3  3143.7  1614 
3269.3  3143.7  1614 
3269.3  3143.7  1614 
3269.3  3143.7  1614 
1761.3  1283  1146 
1761.3  1283  1146 
1761.3  1283  1146 
1761.3  1283  1146 
1761.3  1283  1146 
1761.3  1283  1146 
1761.3  1283  1146 
1761.3  1283  1146 
1761.3  1283  1146 
1761.3  1283  1146 
1761.3  1283  1146 
1693.3  1296.3  917.33 
1693.3  1296.3  917.33 
1693.3  1296.3  917.33 
1693.3  1296.3  917.33 
1693.3  1296.3  917.33 
1693.3  1296.3  917.33 
1693.3  1296.3  917.33 
1693.3  1296.3  917.33 
1693.3  1296.3  917.33 
1693.3  1296.3  917.33 
1693.3  1296.3  917.33 
252.67  263.67  159.67 
252.67  263.67  159.67 
252.67  263.67  159.67 
252.67  263.67  159.67 
252.67  263.67  159.67 
252.67  263.67  159.67 
252.67  263.67  159.67 
252.67  263.67  159.67 
252.67  263.67  159.67 
252.67  263.67  159.67 
421  168.67  122.67 
421  168.67  122.67 
421  168.67  122.67 
421  168.67  122.67 
421  168.67  122.67
[truncated: 30,942,639 more chars]
