# Supplementary material for: Whole genome transcription profiling of Anaplasma phagocytophilum in human and tick host cells by tiling array analysis
Source: BMC Genomics. 2008 Jul 31;9:364. doi: 10.1186/1471-2164-9-364 (PMC2527338; doi:10.1186/1471-2164-9-364)
Supplement: Additional file 3 — Ap-HL-60 vs. Ap-HMEC-1 differential transcription. 71 ORFs differentially transcribed (p ≤ 0.05) between Ap-HL-60 and Ap-HMEC-1 [file 1471-2164-9-364-S3.xls]

## Sheet: Sheet1
Additional file 3
Ap-HL-60 vs. Ap-HMEC-1 differential transcription passed T Test (p<= 0.05)
Product Name	Locus tag	Fold Change HL-60/HMEC-1
ribosomal protein S15	APH_0768	1.93155
ATP-dependent chaperone protein ClpB	APH_0235	1.90584
ferrochelatase	APH_0263	1.70903
hypothetical protein	APH_1209	1.62271
outer membrane protein MSP2 family	APH_1325	1.61642
10 kDa chaperonin	APH_0241	1.59528
succinate dehydrogenase iron-sulfur protein	APH_0159	1.571
hypothetical protein	APH_0949	1.56769
TPR repeat protein	APH_1212	1.56457
succinate dehydrogenase iron-sulfur protein	APH_0162	1.54551
putative GTP-binding protein EngB	APH_0421	1.52651
chaperone protein HtpG	APH_0893	1.51964
glyceraldehyde-3-phosphate dehydrogenase type I	APH_1349	1.51034
60 kDa chaperonin	APH_0240	1.46217
1-acyl-sn-glycerol-3-phosphate acyltransferase family protein	APH_1373	1.45697
hypothetical protein	APH_0441	1.45354
hypothetical protein	APH_1340	1.45334
aspartyl-tRNA synthetase	APH_0190	1.45128
hypothetical protein	APH_1347	1.44579
outer membrane efflux protein	APH_1110	1.43227
TolQ protein	APH_0940	1.42187
ribonuclease P protein component	APH_0308	1.4092
hydrolase alpha/beta fold family	APH_0178	1.39908
cytochrome c oxidase subunit III	APH_0019	1.39606
NADH dehydrogenase I E subunit	APH_0731	1.36493
type I secretion membrane fusion protein HlyD family	APH_1043	1.34674
phosphoribosylglycinamide formyltransferase	APH_0230	1.34373
cytosol aminopeptidase	APH_0231	1.32726
sodium:alanine symporter family protein	APH_0307	1.32348
misc_feature	APH_1194	1.31838
hypothetical protein	APH_0994	1.31691
tyrosyl-tRNA synthetase	APH_1244	1.31278
thiol:disulfide interchange protein truncation	APH_1213	1.3101
thymidylate kinase	APH_0093	1.29858
type IV secretion system protein VirB6 family	APH_0375	1.29411
hypothetical protein	APH_0838	1.28068
hypothetical protein	APH_1338	1.26614
misc_feature	APH_1077	1.25655
hexapeptide transferase family protein	APH_1197	1.25313
holo-(acyl-carrier-protein) synthase	APH_0646	1.24663
P44 outer membrane protein C-terminal fragment	APH_1124	1.24599
putative aspartate-semialdehyde dehydrogenase	APH_1346	1.24352
DNA polymerase III epsilon subunit	APH_0730	1.23873
chaperone protein HscA	APH_0678	1.23835
misc_feature	APH_1261	1.23723
pyruvate phosphate dikinase	APH_0185	1.22948
misc_feature	APH_1065	1.2209
dihydropteroate synthase	APH_0254	1.21626
citrate synthase I	APH_1232	1.21298
putative phosphoribosylglycinamide formyltransferase truncation	APH_0087	1.21054
misc_feature	APH_1064	1.19286
ribonuclease III	APH_1149	1.18438
P44-55 outer membrane protein silent	APH_0174	1.17747
putative cation ABC transporter periplasmic cation-binding protein	APH_0982	1.1729
p44-63	APH_0029	1.17123
cell division protein FtsZ	APH_1292	1.16742
ribosomal RNA large subunit methyltransferase J	APH_0504	1.16367
misc_feature	APH_0500	1.16283
hypothetical protein	APH_0532	1.16063
hypothetical protein	APH_0995	1.145
DNA / pantothenate metabolism flavoprotein family protein	APH_0246	1.13731
cell division protein FtsQ	APH_0195	1.12684
hypothetical protein	APH_0126	1.12413
ribonuclease H1	APH_0109	1.11479
AraM domain protein	APH_1193	1.11419
4-hydroxy-3-methylbut-2-en-1-yl diphosphate synthase	APH_0442	0.831137
preprotein translocase SecG subunit	APH_0039	0.77871
23-bisphosphoglycerate-independent phosphoglycerate mutase	APH_0389	0.772731
misc_feature	APH_1253	0.618442
hypothetical protein	APH_0739	0.547495
misc_feature	APH_1342	0.442087
